# Supplementary material for: Glutathione triggers leaf-to-leaf, calcium-based plant defense signaling
Source: Nat Commun. 2025 Feb 24;16:1915. doi: 10.1038/s41467-025-57239-1 (PMC11850895; doi:10.1038/s41467-025-57239-1)
Supplement: Supplementary file 3 — Supplementary Data 1 [file 41467_2025_57239_MOESM3_ESM.xlsx]

## Sheet: Sheet2
Supplementary Data 1 List of DEGs in systemic leaf 6 one hour after application of GSH to leaf 1 of WT plants compared to non-stimulated mock control plants
geneID	FPKM						log2FoldChange	pvalue	padj	Group	Functional information
	GSH_Rep1	GSH_Rep2	GSH_Rep3	Mock_Rep1	Mock_Rep2	Mock_Rep3
AT1G01120	20.4775	31.4937	23.3302	7.25873	7.74583	7.8694	1.65327	6.7513e-06	0.000312519	up-regulated	3-ketoacyl-CoA synthase 1
AT1G01190	0.167499	0.624783	0.283569	1.09229	0.989292	0.722437	-1.44971	0.00184541	0.0279314	down-regulated	cytochrome P450%2C family 78%2C subfamily A%2C polypeptide 8
AT1G01250	2.53853	1.37562	3.37111	5.99994	4.9666	6.70297	-1.32157	1.00103e-05	0.00043444	down-regulated	Integrase-type DNA-binding superfamily protein
AT1G02360	0.610815	3.5126	2.25035	0.167006	0.086427	0	4.58157	4.0535e-05	0.0013795	up-regulated	Chitinase family protein
AT1G02920	0.968886	5.07263	3.36315	0.753576	0.086504	0.039916	3.34079	0.000188588	0.00481575	up-regulated	glutathione S-transferase 7
AT1G02930	23.4541	66.7572	36.5453	11.4891	9.52037	0.544327	2.4951	0.000677633	0.0130572	up-regulated	glutathione S-transferase 6
AT1G04220	2.04681	3.45173	2.87552	0.329416	0.576336	0.368641	2.6463	6.21372e-07	3.9192e-05	up-regulated	3-ketoacyl-CoA synthase 2
AT1G04247	0.59746	1.08765	0.044421	0.079691	0.029665	0	3.81911	0.0032565	0.0422051	up-regulated	ncRNA
AT1G05187	0.079811	0	0.049362	1.53609	1.43832	0.884931	-4.89022	1.52095e-05	0.000617583	down-regulated	ncRNA
AT1G05420	1.56117	2.48427	1.54823	0.239513	0.831469	0.173653	2.10301	0.00019103	0.00486295	up-regulated	ovate family protein 12
AT1G07000	4.1074	8.47658	4.77402	2.75068	2.35808	3.05271	1.01688	9.80497e-06	0.000427955	up-regulated	exocyst subunit exo70 family protein B2
AT1G07367	10.1874	3.5632	2.00372	0.160813	0.329681	0	4.90337	1.53492e-05	0.000620764	up-regulated	ncRNA
AT1G07373	10.8929	3.04704	2.41061	0.52562	0.235142	0.193029	4.03231	0.00127916	0.0210106	up-regulated	ncRNA
AT1G07400	0.403438	1.93854	2.87526	0.167475	0.747024	0.339339	1.97414	0.00109088	0.0185794	up-regulated	HSP20-like chaperones superfamily protein
AT1G08050	1.85559	3.44836	3.21726	1.19252	1.11483	1.07582	1.26899	6.03013e-05	0.00189224	up-regulated	Zinc finger (C3HC4-type RING finger) family protein
AT1G08450	39.6085	83.4422	60.7559	22.0118	23.318	22.4105	1.34468	6.03962e-17	2.07785e-14	up-regulated	calreticulin 3
AT1G08930	13.1175	31.4238	20.4578	4.64109	4.48264	5.3342	2.09735	4.62423e-19	1.94444e-16	up-regulated	Major facilitator superfamily protein
AT1G09932	2.40461	6.01078	4.02298	0	0.116998	0.094492	5.74468	2.48446e-12	4.74859e-10	up-regulated	Phosphoglycerate mutase family protein
AT1G09970	42.5657	113.509	71.3205	15.4108	17.9007	16.7134	2.11319	5.20731e-25	3.94131e-22	up-regulated	Leucine-rich receptor-like protein kinase family protein
AT1G11050	1.22656	0.655913	0.933712	1.31996	1.9327	2.94563	-1.19512	0.00155588	0.0245133	down-regulated	Protein kinase superfamily protein
AT1G11070	0.184509	0.083728	0.19233	0.619614	0.341369	0.31571	-1.48805	0.000938574	0.0166601	down-regulated	hydroxyproline-rich glycoprotein family protein
AT1G11330	9.50493	16.3317	11.5859	5.95287	6.42701	5.3057	1.02227	2.40153e-10	3.17774e-08	up-regulated	S-locus lectin protein kinase family protein
AT1G13607	6.98705	1.6441	0.565715	0.355572	0.079703	0.207097	3.74266	0.00040604	0.00893383	up-regulated	Defensin-like (DEFL) family protein
AT1G13608	12.7336	2.88354	2.08266	0.199699	0.352516	0.234476	4.39024	2.53722e-08	2.30814e-06	up-regulated	Defensin-like (DEFL) family protein
AT1G14120	2.19451	2.96537	2.24604	0.819472	0.618623	0.929953	1.57401	7.72626e-05	0.00230594	up-regulated	2-oxoglutarate (2OG) and Fe(II)-dependent oxygenase superfamily protein
AT1G14780	0.64832	1.0074	0.38988	0.028758	0	0	5.94078	3.37338e-06	0.000170671	up-regulated	MAC/Perforin domain-containing protein
AT1G14870	0.489518	2.88723	0.732506	0.046085	0.05359	0	5.20965	4.03038e-07	2.62975e-05	up-regulated	PLANT CADMIUM RESISTANCE 2
AT1G16370	1.0979	0.564006	1.04484	0	0.054922	0.052108	4.55663	6.81747e-12	1.19445e-09	up-regulated	organic cation/carnitine transporter 6
AT1G17380	15.3155	13.2723	12.2875	1.97448	1.56467	2.08246	2.79815	2.47629e-74	1.56188e-70	up-regulated	jasmonate-zim-domain protein 5
AT1G17420	35.966	65.1314	43.2099	13.5851	15.2216	12.4059	1.7417	3.0638e-27	3.22074e-24	up-regulated	lipoxygenase 3
AT1G18710	25.4016	17.2014	14.6225	6.43935	6.1001	8.82226	1.36221	7.09881e-10	8.50332e-08	up-regulated	myb domain protein 47
AT1G18740	5.59681	10.7928	8.5148	4.19128	3.91253	3.49245	1.03834	1.59766e-06	9.21672e-05	up-regulated	ROH1%2C putative (DUF793)
AT1G19020	1.03489	2.65651	1.93643	0	0.328403	0.128839	3.50865	0.000101183	0.00291413	up-regulated	CDP-diacylglycerol-glycerol-3-phosphate 3-phosphatidyltransferase
AT1G19380	5.30901	10.798	6.57695	0.456354	0.608672	0.802637	3.51717	2.88851e-17	1.03125e-14	up-regulated	sugar%2C putative (DUF1195)
AT1G19960	45.3357	16.537	26.3983	54.2153	56.4985	65.4551	-1.04598	5.08833e-05	0.00165717	down-regulated	transcription factor
AT1G20510	72.409	65.2019	62.2379	33.7437	33.1488	28.9686	1.0101	7.04889e-29	8.89194e-26	up-regulated	OPC-8:0 CoA ligase1
AT1G21050	2.377	4.53595	2.87603	1.22555	1.85242	1.05745	1.07339	0.00367297	0.046228	up-regulated	MIZU-KUSSEI-like protein (Protein of unknown function%2C DUF617)
AT1G21100	0.462441	1.17758	1.01284	0.366843	0.204313	0.22501	1.65475	0.00320344	0.0416601	up-regulated	O-methyltransferase family protein
AT1G21520	2.74692	11.4296	5.7863	1.19083	2.1669	0.943678	2.13698	9.8157e-06	0.000427955	up-regulated	#N/A
AT1G23020	72.6517	33.9112	21.1872	8.19058	12.3833	15.9405	1.79042	0.000350377	0.00795898	up-regulated	ferric reduction oxidase 3
AT1G23090	3.78892	6.43199	5.28451	1.98076	1.63124	1.79771	1.45635	1.81992e-08	1.71326e-06	up-regulated	sulfate transporter 91
AT1G25500	6.76733	3.96763	5.18888	1.56512	2.32489	2.00362	1.39981	9.80263e-05	0.00283184	up-regulated	Plasma-membrane choline transporter family protein
AT1G26560	17.5621	30.2873	23.4441	10.1365	8.14686	7.66449	1.39537	1.88351e-18	7.42497e-16	up-regulated	beta glucosidase 40
AT1G26800	1.13917	5.22246	3.20743	0.810409	1.04279	1.24535	1.54083	0.00140522	0.0225527	up-regulated	RING/U-box superfamily protein
AT1G27950	116.025	145.151	114.791	52.2095	52.3255	51.3229	1.20826	9.92468e-29	1.17372e-25	up-regulated	glycosylphosphatidylinositol-anchored lipid protein transfer 1
AT1G28010	2.26875	2.66784	2.13617	0.460766	0.634156	0.530369	2.05592	9.81691e-11	1.45122e-08	up-regulated	P-glycoprotein 14
AT1G28480	3.51032	2.31318	3.57093	0.304097	0.878666	0.652435	2.28304	1.64609e-06	9.43856e-05	up-regulated	Thioredoxin superfamily protein
AT1G29330	5.32041	8.71033	11.5591	4.49902	3.94415	2.50486	1.15761	4.59739e-07	2.95891e-05	up-regulated	ER lumen protein retaining receptor family protein
AT1G30040	0.821636	0.523361	1.17462	0.284116	0.311298	0.129749	1.66476	6.63334e-05	0.00204424	up-regulated	gibberellin 2-oxidase
AT1G33590	87.737	118.18	85.5302	39.5102	43.2172	48.7871	1.08207	6.50623e-08	5.3996e-06	up-regulated	Leucine-rich repeat (LRR) family protein
AT1G33610	2.05755	5.70798	2.05843	1.33063	1.02322	0.909011	1.51429	6.58125e-05	0.00203481	up-regulated	Leucine-rich repeat (LRR) family protein
AT1G35710	14.0171	29.4368	17.4531	9.44254	7.47692	9.38507	1.14141	0.00048637	0.0102713	up-regulated	kinase family with leucine-rich repeat domain-containing protein
AT1G43160	0.683376	1.75344	1.81943	0	0	0	9.25858	2.34017e-10	3.14048e-08	up-regulated	related to AP2 6
AT1G44350	23.8919	18.6846	23.5354	7.46524	7.57545	8.10734	1.45864	4.89327e-22	2.72325e-19	up-regulated	IAA-amino acid hydrolase ILR1-like 6
AT1G47395	48.1672	8.34665	7.99442	3.73862	2.44984	2.47301	2.85377	0.000482874	0.0102317	up-regulated	#N/A
AT1G47400	62.0581	14.5516	11.0881	3.44374	2.56106	3.38179	3.17258	2.7102e-05	0.000978674	up-regulated	#N/A
AT1G48100	0.329104	0.501051	0.990853	2.44921	2.47846	2.22463	-2.01271	5.25045e-11	7.94792e-09	down-regulated	Pectin lyase-like superfamily protein
AT1G49050	9.62205	14.3007	10.7924	4.76831	4.7976	6.17247	1.08145	1.21588e-07	9.35239e-06	up-regulated	Eukaryotic aspartyl protease family protein
AT1G49130	11.2569	9.38277	7.23497	3.87001	3.96291	5.29472	1.01298	5.41284e-05	0.00174483	up-regulated	B-box type zinc finger protein with CCT domain-containing protein
AT1G51620	0.975589	2.56676	1.62704	0.195077	0.256053	0.149145	3.00151	0.000544768	0.0111923	up-regulated	Protein kinase superfamily protein
AT1G51760	33.1947	44.4441	36.4894	10.2231	10.1399	9.95964	1.84989	5.20296e-79	9.84503e-75	up-regulated	peptidase M20/M25/M40 family protein
AT1G51780	0.678619	0.303809	0.925601	0	0	0	8.67485	0.000277726	0.00661022	up-regulated	IAA-amino acid hydrolase ILR1-like 5
AT1G51790	1.0067	2.0816	1.02357	0.424904	0.416305	0.225276	1.86099	0.00126662	0.020859	up-regulated	Leucine-rich repeat protein kinase family protein
AT1G51800	0.763403	4.02996	1.59444	0.031964	0	0	7.50953	2.2739e-05	0.00085033	up-regulated	Leucine-rich repeat protein kinase family protein
AT1G52000	160.024	170.864	157.436	62.3314	59.8079	75.4776	1.24444	7.90255e-09	8.08281e-07	up-regulated	Mannose-binding lectin superfamily protein
AT1G52827	4.93317	5.15036	5.33475	1.92845	2.12141	1.62656	1.38567	3.02432e-08	2.69935e-06	up-regulated	cadmium tolerance 1
AT1G52890	1.94098	4.73273	4.02157	1.17338	1.01717	1.45479	1.47875	0.000843753	0.0154778	up-regulated	NAC domain containing protein 19
AT1G56150	2.16385	3.28466	1.49727	0.614127	0.293985	0.450787	2.24806	3.19082e-08	2.82134e-06	up-regulated	SAUR-like auxin-responsive protein family
AT1G56580	0.557033	1.87536	2.43929	0	0	0	9.55767	0.000139157	0.00379413	up-regulated	plant/protein (Protein of unknown function%2C DUF538)
AT1G59359	0	0	0	0.22815	0.45418	0.237328	-7.61913	2.47592e-05	0.000918615	down-regulated	Ribosomal protein S5 family protein
AT1G61120	0.477728	3.88929	1.87807	0	0	0	11.2753	2.92222e-16	9.06464e-14	up-regulated	terpene synthase 04
AT1G61380	8.16552	14.9815	12.6514	4.96633	5.40494	6.44453	1.01481	4.07924e-09	4.28818e-07	up-regulated	S-domain-1 29
AT1G61667	1.78689	3.03364	2.52433	0.892437	1.67674	0.630185	1.09831	0.00260112	0.0359784	up-regulated	serine protease%2C putative (Protein of unknown function%2C DUF538)
AT1G62420	2.78849	1.30502	0.755424	0	0	0	9.60613	2.43185e-08	2.23376e-06	up-regulated	DUF506 family protein (DUF506)
AT1G62790	12.0803	16.3988	14.6455	6.37019	5.42098	6.79812	1.16858	7.14689e-15	1.87824e-12	up-regulated	Bifunctional inhibitor/lipid-transfer protein/seed storage 2S albumin superfamily protein
AT1G63860	3.74984	5.57733	4.48909	2.14513	2.19931	2.03677	1.05202	4.28764e-11	6.65005e-09	up-regulated	Disease resistance protein (TIR-NBS-LRR class) family
AT1G64660	15.2766	13.9158	16.3036	31.945	28.2952	33.07	-1.09253	8.98305e-10	1.04924e-07	down-regulated	methionine gamma-lyase
AT1G65390	1.59532	2.48034	1.06057	0.032904	0	0.028978	6.10649	5.78162e-08	4.86221e-06	up-regulated	phloem protein 2 A5
AT1G65486	9.96087	13.5017	13.6803	2.24127	2.89958	3.34369	2.32346	1.48083e-15	4.12063e-13	up-regulated	transmembrane protein
AT1G65490	7.10891	23.862	14.2018	3.6907	5.6539	4.15549	1.64753	8.69517e-06	0.000387828	up-regulated	transmembrane protein
AT1G65500	0.92006	3.85528	2.46108	0.067561	0	0	6.69042	3.48188e-08	3.03614e-06	up-regulated	transmembrane protein
AT1G65790	3.95529	9.86187	5.1376	3.35521	2.12457	2.81138	1.19167	3.94589e-05	0.00135016	up-regulated	receptor kinase 1
AT1G65845	1.72985	4.52565	3.1968	0.053464	0.27009	0.162016	4.10858	1.00184e-08	9.97728e-07	up-regulated	transmembrane protein
AT1G66760	7.69421	9.78004	10.6911	5.50571	2.47303	3.70507	1.20941	2.7436e-08	2.47211e-06	up-regulated	MATE efflux family protein
AT1G66820	0	0	0	7.01521	9.51231	6.7468	-11.4536	2.9425e-05	0.00104855	down-regulated	glycine-rich protein
AT1G66880	7.5602	16.2688	9.38472	4.98961	5.04101	4.25115	1.23676	4.43758e-08	3.81672e-06	up-regulated	Protein kinase superfamily protein
AT1G66920	1.77382	6.89455	4.04424	0.39425	0.389721	0.208949	3.59851	3.65862e-18	1.38457e-15	up-regulated	Protein kinase superfamily protein
AT1G67328	0.798045	1.46591	0.24064	0.053246	0.035329	0.074018	3.84396	0.000496458	0.0104031	up-regulated	ncRNA
AT1G68530	80.6497	154.517	107.314	47.1265	45.2221	49.429	1.20494	5.12757e-11	7.82451e-09	up-regulated	3-ketoacyl-CoA synthase 6
AT1G68840	1.77893	2.3314	1.51411	0.458766	0.652049	0.915396	1.39761	0.000147812	0.00397852	up-regulated	related to ABI3/VP1 2
AT1G69840	30.4905	54.1713	47.1162	12.8228	13.1249	13.107	1.6797	7.12302e-31	1.03678e-27	up-regulated	SPFH/Band 7/PHB domain-containing membrane-associated protein family
AT1G70690	1.92288	2.46008	1.84226	0.932857	0.942228	0.829453	1.13505	5.04305e-05	0.00164809	up-regulated	Receptor-like protein kinase-related family protein
AT1G70700	139.172	112.873	125.527	54.1767	48.5226	44.683	1.30892	2.84443e-14	7.08188e-12	up-regulated	TIFY domain/Divergent CCT motif family protein
AT1G72280	1.71397	3.84935	2.755	1.12856	0.684943	0.920296	1.5369	3.16019e-06	0.000161614	up-regulated	endoplasmic reticulum oxidoreductins 1
AT1G72450	58.9504	58.1742	50.6809	15.1329	13.238	16.2655	1.84991	2.5075e-38	5.93086e-35	up-regulated	jasmonate-zim-domain protein 6
AT1G72520	8.03915	11.9467	10.704	2.80644	2.06065	2.06017	2.08629	2.56055e-08	2.31822e-06	up-regulated	PLAT/LH2 domain-containing lipoxygenase family protein
AT1G72920	3.3431	2.48583	1.98857	1.01438	1.03234	1.23995	1.18774	8.48759e-05	0.0024861	up-regulated	Toll-Interleukin-Resistance (TIR) domain family protein
AT1G74770	0.806057	0.624601	0.221016	0.1806	0.138864	0.108889	1.88343	0.00227211	0.0324687	up-regulated	zinc ion binding protein
AT1G74950	44.2623	41.9774	44.4615	18.1908	17.9463	19.0449	1.18746	3.68443e-29	4.97977e-26	up-regulated	TIFY domain/Divergent CCT motif family protein
AT1G75040	1.97394	14.9144	10.1988	2.47294	1.35994	0.857372	2.45767	0.0025006	0.0347404	up-regulated	pathosis-related protein 5
AT1G75450	1.86934	2.09621	2.93683	0.628433	0.707888	0.94697	1.55361	4.81195e-07	3.0865e-05	up-regulated	cytokinin oxidase 5
AT1G75640	0.451727	0.273481	0.411649	0.733535	1.00751	0.579609	-1.07432	0.00255476	0.035363	down-regulated	Leucine-rich receptor-like protein kinase family protein
AT1G76040	12.2042	37.5401	23.69	4.07011	4.32366	3.51602	2.59513	4.05177e-25	3.33337e-22	up-regulated	calcium-dependent protein kinase 29
AT1G78440	0.279243	0.34187	0.389255	1.46618	0.911767	1.43616	-1.96498	4.95681e-06	0.00024044	down-regulated	gibberellin 2-beta-dioxygenase
AT1G78850	97.3747	168.126	116.62	40.1624	33.1453	44.5424	1.62945	8.97044e-19	3.68997e-16	up-regulated	D-mannose binding lectin protein with Apple-like carbohydrate-binding domain-containing protein
AT1G78860	0.616764	2.12034	1.36343	0.092535	0.16018	0.059149	3.59159	2.27065e-10	3.06895e-08	up-regulated	D-mannose binding lectin protein with Apple-like carbohydrate-binding domain-containing protein
AT1G79310	0.525055	0.303494	0.443452	0.170964	0.178955	0.128922	1.35236	0.00231185	0.0328908	up-regulated	metacaspase 7
AT1G79450	1.02054	1.52948	1.01923	0.293472	0.144681	0.330881	2.1133	0.00183614	0.0278616	up-regulated	ALA-interacting subunit 5
AT1G80050	6.12882	4.34159	5.4686	9.44754	13.092	9.11744	-1.06948	3.36766e-08	2.95013e-06	down-regulated	adenine phosphoribosyl transferase 2
AT1G80840	1.29218	4.1362	3.03171	0.460979	0.43215	0.405512	2.62503	8.35901e-09	8.45825e-07	up-regulated	WRKY DNA-binding protein 40
AT2G01940	2.49909	2.3071	2.39017	1.29415	1.02914	1.12051	1.00115	5.12651e-06	0.000246829	up-regulated	C2H2-like zinc finger protein
AT2G04070	0.197012	0.967885	0.542764	0.085722	0.062779	0.02624	3.13683	0.00151716	0.0239629	up-regulated	MATE efflux family protein
AT2G06050	151.842	170.944	154.689	54.4878	57.041	51.3159	1.49069	4.00836e-49	1.51692e-45	up-regulated	oxophytodienoate-reductase 3
AT2G08780	0.112306	3.40621	3.74092	0.028722	0.023772	0.088805	5.41168	6.57017e-07	4.103e-05	up-regulated	ncRNA
AT2G13790	23.9056	49.4143	31.4156	6.00356	6.53596	6.23478	2.41084	1.77606e-43	4.80093e-40	up-regulated	somatic embryosis receptor-like kinase 4
AT2G14247	47.9758	13.0061	10.4681	1.25947	5.1509	3.9435	2.73329	0.000404336	0.0089067	up-regulated	Expressed protein
AT2G15080	2.18664	4.00421	2.3169	0.874614	0.811436	1.40633	1.37121	2.87925e-05	0.00103184	up-regulated	receptor like protein 19
AT2G15760	0.457339	1.03025	1.32082	0.204792	0.243834	0.254411	1.92066	0.000601788	0.012053	up-regulated	calmodulin-binding protein (DUF1645)
AT2G16720	2.10026	3.76821	2.52775	1.0874	0.618138	0.59353	1.79901	9.12483e-08	7.19417e-06	up-regulated	myb domain protein 7
AT2G17040	0.699372	2.05305	1.52878	0.222778	0.197209	0.072234	3.05439	0.00108859	0.018557	up-regulated	NAC domain containing protein 36
AT2G17120	31.8185	70.1592	43.3933	13.4009	11.8034	12.6672	1.87124	1.79353e-23	1.09475e-20	up-regulated	lysm domain GPI-anchored protein 2
AT2G17290	6.95911	8.78682	6.50999	3.11279	3.38069	3.45312	1.10295	3.00182e-06	0.000154349	up-regulated	Calcium-dependent protein kinase family protein
AT2G18690	0.444046	3.44686	1.71456	0.175945	0.085581	0.041697	4.10996	1.48996e-05	0.000606302	up-regulated	transmembrane protein
AT2G20560	1.17945	7.47141	5.83396	1.65366	1.77359	1.84712	1.38385	0.00118078	0.0196507	up-regulated	DNAJ heat shock family protein
AT2G20750	4.01567	1.67223	2.50045	5.49538	7.82521	6.83166	-1.34542	1.06558e-06	6.38546e-05	down-regulated	expansin B1
AT2G22330	32.8618	25.7774	27.7797	9.32349	10.7894	12.1229	1.43648	5.74881e-24	3.88497e-21	up-regulated	cytochrome P450%2C family 79%2C subfamily B%2C polypeptide 3
AT2G23680	2.82654	7.72236	4.20758	0.792998	0.663469	0.777243	2.63431	1.45279e-06	8.45838e-05	up-regulated	Cold acclimation protein WCOR413 family
AT2G23770	2.15323	3.27443	1.45062	0.90797	0.999143	1.12022	1.10965	0.00168168	0.0260664	up-regulated	protein kinase family protein / peptidoglycan-binding LysM domain-containing protein
AT2G24600	3.13818	13.7267	6.84216	0.124204	0.669969	0.01376	4.67316	3.64304e-06	0.000183334	up-regulated	Ankyrin repeat family protein
AT2G24850	21.7845	65.2121	37.6437	0.494287	0.433489	0.703116	6.17178	1.12768e-55	5.33451e-52	up-regulated	tyrosine aminotransferase 3
AT2G26440	5.16097	9.8757	5.94987	2.14572	1.93037	1.26744	1.90781	1.77879e-16	5.70478e-14	up-regulated	Plant invertase/pectin methylesterase inhibitor superfamily
AT2G27690	3.2229	3.17193	2.13103	0.449019	0.402092	0.655245	2.42444	6.34717e-14	1.48273e-11	up-regulated	cytochrome P450%2C family 94%2C subfamily C%2C polypeptide 1
AT2G29120	3.63378	10.8657	6.94128	2.79283	2.37176	1.91717	1.52883	4.32363e-06	0.000213608	up-regulated	glutamate receptor 2.7
AT2G29440	1.36797	2.09065	2.37716	0.748321	0.644037	0.878278	1.29488	2.91014e-05	0.00103898	up-regulated	glutathione S-transferase tau 6
AT2G29460	0.736698	2.57368	1.17438	0	0.075184	0	5.8008	6.90214e-09	7.09795e-07	up-regulated	glutathione S-transferase tau 4
AT2G29720	5.45569	11.2028	7.78547	1.97332	2.38868	1.17552	2.07745	1.04437e-14	2.70706e-12	up-regulated	FAD/NAD(P)-binding oxidoreductase family protein
AT2G30250	5.51345	10.6902	7.18638	2.77543	3.23091	3.59663	1.21358	1.06975e-06	6.38546e-05	up-regulated	WRKY DNA-binding protein 25
AT2G30830	0.420465	0.555234	0.916431	0.028336	0	0.085413	3.83401	1.98268e-07	1.42107e-05	up-regulated	2-oxoglutarate (2OG) and Fe(II)-dependent oxygenase superfamily protein
AT2G31730	2.70354	3.88466	2.20338	0.824858	1.12582	0.661772	1.69805	2.4248e-06	0.000130718	up-regulated	basic helix-loop-helix (bHLH) DNA-binding superfamily protein
AT2G31865	1.99018	2.82976	2.23198	1.12901	0.809113	1.17116	1.11413	0.00029411	0.00693909	up-regulated	poly(ADP-ribose) glycohydrolase 2
AT2G32150	29.3687	25.0049	23.6573	9.19459	11.0995	12.3611	1.20268	8.15361e-13	1.60711e-10	up-regulated	Haloacid dehalogenase-like hydrolase (HAD) superfamily protein
AT2G32680	0.542187	1.48303	1.30261	0.017827	0.05174	0.052852	4.62448	3.10997e-10	3.94945e-08	up-regulated	receptor like protein 23
AT2G34070	3.52505	5.63109	5.00239	2.25147	2.54768	1.65479	1.07535	7.80872e-07	4.79729e-05	up-regulated	TRICHOME BIREFRINGENCE-LIKE 37
AT2G34600	4.85856	3.74341	3.31404	0	0.175733	0.225911	4.73806	1.42142e-17	5.27375e-15	up-regulated	jasmonate-zim-domain protein 7
AT2G35760	4.62355	9.67228	6.85304	1.29	1.91422	3.16743	1.65421	1.77441e-06	0.000101001	up-regulated	Uncharacterized protein family (UPF0497)
AT2G36590	4.08788	2.52399	3.44599	1.605	1.21907	1.28746	1.22877	6.32041e-10	7.66634e-08	up-regulated	proline transporter 3
AT2G37640	9.68047	5.44103	8.92873	12.1846	19.6433	16.5409	-1.05132	0.000233203	0.00570457	down-regulated	Barwin-like endoglucanases superfamily protein
AT2G37980	0.259767	0.707669	0.46665	0.152335	0.049701	0.104059	2.14378	0.000536358	0.0110676	up-regulated	O-fucosyltransferase family protein
AT2G38240	0.703747	0.83631	1.17065	0.127879	0.073173	0.063328	3.25718	0.000717098	0.0136784	up-regulated	2-oxoglutarate (2OG) and Fe(II)-dependent oxygenase superfamily protein
AT2G38290	16.6263	28.9352	17.7265	8.51702	9.86606	8.71993	1.15848	2.981e-12	5.53006e-10	up-regulated	ammonium transporter 2
AT2G38530	6.23649	10.1334	6.43008	4.53381	2.858	2.41944	1.15278	0.00038707	0.0086065	up-regulated	lipid transfer protein 2
AT2G39210	7.62904	18.2574	11.8349	4.88312	5.45928	4.80265	1.24687	2.35816e-08	2.17664e-06	up-regulated	Major facilitator superfamily protein
AT2G39770	123.419	128.475	116.728	50.598	65.0425	50.954	1.08635	7.76515e-22	4.08145e-19	up-regulated	Glucose-1-phosphate adenylyltransferase family protein
AT2G39800	52.4904	46.3642	46.4898	139.941	106.781	123.143	-1.35848	3.76234e-26	3.23595e-23	down-regulated	delta1-pyrroline-5-carboxylate synthase 1
AT2G41100	35.7564	118.465	73.2456	1.08159	3.833	0.88208	5.04619	1.52553e-07	1.11884e-05	up-regulated	Calcium-binding EF hand family protein
AT2G41110	13.4632	28.4031	21.4551	4.12435	5.62903	4.98705	2.03521	1.82218e-17	6.63062e-15	up-regulated	calmodulin 2
AT2G41240	99.4593	40.4203	24.6817	1.16808	6.28018	4.46724	3.73091	0.000594437	0.0119532	up-regulated	basic helix-loop-helix protein 100
AT2G42760	8.45799	8.76725	6.34092	2.7539	2.52283	3.04848	1.43561	1.14697e-13	2.61482e-11	up-regulated	DUF1685 family protein
AT2G43620	21.9955	50.2728	28.0769	0.745218	0.179329	0.598385	5.95427	8.33019e-22	4.26011e-19	up-regulated	Chitinase family protein
AT2G44578	2.54167	2.22304	2.41175	0.068935	0.131036	0.032558	4.8574	4.95828e-11	7.62769e-09	up-regulated	RING/U-box superfamily protein
AT2G46150	0.740962	0.861787	0.91163	0.093109	0.030808	0.073836	3.53333	0.00052011	0.0107911	up-regulated	Late embryosis abundant (LEA) hydroxyproline-rich glycoprotein family
AT2G46400	0.794875	5.01583	1.95764	0.12989	0.621003	0.294536	2.79738	6.65573e-06	0.000310196	up-regulated	WRKY DNA-binding protein 46
AT2G46430	7.75187	19.8889	13.5417	6.13127	6.39855	5.86608	1.07915	3.40821e-05	0.00119206	up-regulated	cyclic nucleotide gated channel 3
AT2G46720	3.96625	3.89438	3.12665	1.58697	1.66619	1.61714	1.11303	3.62292e-12	6.52885e-10	up-regulated	3-ketoacyl-CoA synthase 13
AT2G46940	0.607023	1.27468	0.551273	0.223975	0	0	3.37899	0.000853003	0.0155909	up-regulated	fold protein
AT2G47130	1.90733	5.72321	3.25316	0.604245	0.624256	1.10307	2.13537	4.50883e-05	0.0015127	up-regulated	NAD(P)-binding Rossmann-fold superfamily protein
AT2G47180	23.8909	28.3991	36.4487	14.7975	12.3204	10.7921	1.17217	8.16216e-10	9.65278e-08	up-regulated	galactinol synthase 1
AT2G47730	58.6983	189.258	132.535	47.6016	46.8899	39.497	1.43739	1.18874e-09	1.36323e-07	up-regulated	glutathione S-transferase phi 8
AT3G01290	1.23122	7.64042	3.66182	0.263066	0.150546	0.146361	4.36189	1.25364e-06	7.36689e-05	up-regulated	SPFH/Band 7/PHB domain-containing membrane-associated protein family
AT3G03020	10.5138	20.9178	16.5742	4.74894	4.96857	4.51879	1.66213	7.51736e-16	2.25783e-13	up-regulated	#N/A
AT3G04210	14.932	14.9834	10.3648	5.96948	6.18708	5.98139	1.09389	1.45175e-05	0.000594588	up-regulated	Disease resistance protein (TIR-NBS class)
AT3G05360	0.901019	1.64668	1.3064	0.364142	0.375733	0.510119	1.55136	3.30112e-05	0.0011632	up-regulated	receptor like protein 30
AT3G06020	1.87885	1.43883	1.76289	0.879215	0.74165	0.737835	1.04771	2.51963e-05	0.000929365	up-regulated	FANTASTIC four-like protein (DUF3049)
AT3G06070	4.21669	3.02251	2.47553	1.45968	1.48997	0.938923	1.2646	0.000198872	0.00503717	up-regulated	#N/A
AT3G07580	3.17855	7.54349	4.99163	2.22782	2.42036	2.27827	1.10668	5.1143e-05	0.00166172	up-regulated	#N/A
AT3G08720	1.33497	2.46903	2.04072	0.836016	0.685307	0.909052	1.31029	8.18691e-08	6.59203e-06	up-regulated	serine/threonine protein kinase 2
AT3G08770	10.0768	5.94055	9.25135	18.3278	19.3993	13.238	-1.05902	0.00033054	0.00763063	down-regulated	lipid transfer protein 6
AT3G08970	1.04868	7.66697	4.594	1.10584	1.83446	0.905627	1.71606	0.000219065	0.00546132	up-regulated	DNAJ heat shock N-terminal domain-containing protein
AT3G09490	3.67631	4.01279	3.59813	1.6908	1.7025	1.19463	1.23988	2.25745e-07	1.57492e-05	up-regulated	Tetratricopeptide repeat (TPR)-like superfamily protein
AT3G09830	5.28705	11.5375	9.06666	4.22808	3.44474	3.67487	1.05684	5.30696e-06	0.000253582	up-regulated	Protein kinase superfamily protein
AT3G10720	38.8398	52.7923	35.7676	13.1045	15.2463	14.0691	1.5218	4.94643e-31	7.79969e-28	up-regulated	Plant invertase/pectin methylesterase inhibitor superfamily
AT3G10985	14.4028	37.2439	27.8789	9.36698	10.4765	11.1444	1.28961	0.000780549	0.0145656	up-regulated	senescence associated 20
AT3G11010	8.04741	20.6472	12.5542	4.60796	5.59276	5.53002	1.31979	4.31012e-07	2.79302e-05	up-regulated	receptor like protein 34
AT3G11480	0.062052	0.544507	0.63033	0	0	0	7.97924	6.44463e-05	0.0019991	up-regulated	S-adenosyl-L-methionine-dependent methyltransferases superfamily protein
AT3G12580	4.29598	75.5555	52.1869	10.171	9.50511	8.98824	2.12789	0.000734417	0.0139245	up-regulated	heat shock protein 70
AT3G13080	7.83475	21.0422	13.2938	4.3173	4.71988	3.83203	1.63667	6.02424e-14	1.42488e-11	up-regulated	multidrug resistance-associated protein 3
AT3G13790	11.2465	23.3442	14.2533	0.762037	0.584473	0.474393	4.6487	1.28998e-78	1.22045e-74	up-regulated	Glycosyl hydrolases family 32 protein
AT3G13910	5.97905	11.1062	9.69431	3.70403	3.51338	3.95372	1.19585	7.24424e-05	0.0021897	up-regulated	#N/A
AT3G14050	26.1722	14.038	10.4056	4.68082	7.09038	6.8575	1.38513	2.52745e-07	1.71413e-05	up-regulated	RELA/SPOT homolog 2
AT3G14620	10.5069	51.0956	41.9852	16.6218	10.4274	11.9626	1.34119	0.00306595	0.040456	up-regulated	cytochrome P450%2C family 72%2C subfamily A%2C polypeptide 8
AT3G15356	14.281	36.0551	19.1411	0.235046	0.326854	0.274886	6.28615	4.2862e-23	2.53448e-20	up-regulated	Legume lectin family protein
AT3G15710	18.8937	28.4601	20.3884	12.4558	9.56471	9.95807	1.01919	1.38841e-13	3.09077e-11	up-regulated	Peptidase S24/S26A/S26B/S26C family protein
AT3G16530	7.08086	23.4683	12.9943	0.39854	0.128599	0.098133	6.02597	5.68854e-13	1.14101e-10	up-regulated	Legume lectin family protein
AT3G16565	9.19784	16.6744	9.72079	5.26688	5.76453	5.5007	1.00355	9.00439e-06	0.000398099	up-regulated	threonyl and alanyl tRNA synthetase second additional domain-containing protein
AT3G18290	189.877	99.7685	73.8551	39.6642	59.6972	62.4675	1.11047	0.00225402	0.0322633	up-regulated	zinc finger protein-like protein
AT3G18830	20.5558	40.8594	28.2311	10.3906	12.2987	12.1273	1.2959	8.68994e-14	2.00526e-11	up-regulated	polyol/monosaccharide transporter 5
AT3G22060	10.7461	23.5129	11.5852	3.45547	2.11265	2.82952	2.37639	3.09121e-14	7.49895e-12	up-regulated	Receptor-like protein kinase-related family protein
AT3G22160	1.66902	1.86346	1.55179	0.512875	0.421053	0.281334	1.99248	4.69149e-05	0.00155468	up-regulated	VQ motif-containing protein
AT3G22275	3.08236	1.9182	2.33611	0.152289	0	0.115142	4.70306	8.31035e-27	7.86243e-24	up-regulated	jasmonate ZIM-domain protein
AT3G23120	3.45227	7.9521	5.58937	1.99618	1.79507	2.72504	1.31125	2.53332e-06	0.00013503	up-regulated	receptor like protein 38
AT3G24420	10.3732	5.09271	6.20944	1.4167	0.81624	1.13073	2.63757	3.12505e-05	0.00110735	up-regulated	alpha/beta-Hydrolases superfamily protein
AT3G24500	4.85898	20.6926	16.3525	5.48021	6.02466	7.11554	1.09826	0.00202846	0.0298929	up-regulated	multiprotein bridging factor 1C
AT3G24715	1.81618	0.651805	0.744306	2.33271	1.81283	3.35653	-1.24615	0.000648967	0.0127078	down-regulated	kinase superfamily with octicosapeptide/Phox/Bem1p domain-containing protein
AT3G25180	2.2393	8.73728	4.46563	0.073882	0	0.02213	7.1165	1.34145e-05	0.000556644	up-regulated	cytochrome P450%2C family 82%2C subfamily G%2C polypeptide 1
AT3G25760	99.3625	85.2704	61.9932	3.53786	4.5568	4.03333	4.28567	1.4777e-07	1.08798e-05	up-regulated	allene oxide cyclase 1
AT3G25780	3.66035	14.4922	9.48672	0.294456	0.256004	0.232756	5.05188	5.02626e-35	1.05674e-31	up-regulated	allene oxide cyclase 3
AT3G26210	0.641555	3.37208	1.98963	0.146453	0.119358	0.171051	3.68413	0.00237168	0.0334653	up-regulated	cytochrome P450%2C family 71%2C subfamily B%2C polypeptide 23
AT3G26840	3.04528	4.76603	4.25952	1.84343	2.49577	1.15471	1.0779	0.00021997	0.00546949	up-regulated	Esterase/lipase/thioesterase family protein
AT3G28220	201.788	106.997	124.89	65.5859	59.9919	63.0432	1.14967	9.34896e-05	0.00270905	up-regulated	TRAF-like family protein
AT3G28270	27.2183	25.4467	31.2872	9.97112	7.61379	15.1366	1.28907	1.32058e-05	0.000549188	up-regulated	transmembrane protein%2C putative (DUF677)
AT3G28540	0.920073	2.27914	1.20504	0.662387	0.479559	0.399943	1.44438	0.00134564	0.0218667	up-regulated	P-loop containing nucleoside triphosphate hydrolases superfamily protein
AT3G28930	18.3569	32.6004	24.5216	11.4216	10.6234	8.27059	1.25298	1.67414e-11	2.70752e-09	up-regulated	AIG2-like (avirulence induced family protein
AT3G30730	0.761357	0.782503	1.7065	2.84118	2.2865	1.73986	-1.07324	0.00201869	0.0298186	down-regulated	#N/A
AT3G44320	3.29102	3.82928	2.64237	1.34095	1.13795	1.10489	1.38152	3.28795e-06	0.000167244	up-regulated	nitrilase 3
AT3G44860	106.716	163.676	109.738	39.5498	33.8207	36.2664	1.72863	3.44859e-18	1.33172e-15	up-regulated	farnesoic acid carboxyl-O-methyltransferase
AT3G45290	2.82582	4.74299	3.01604	1.17772	1.00893	1.27188	1.54131	4.83884e-07	3.09326e-05	up-regulated	Seven transmembrane MLO family protein
AT3G45970	1.83247	2.40786	2.7048	0.908427	0.989667	0.79978	1.29826	0.000233344	0.00570457	up-regulated	expansin-like A1
AT3G46110	1.99555	5.49177	3.78769	0.51708	0.891597	1.04103	2.1066	8.71086e-06	0.000387828	up-regulated	UPSTREAM OF FLC-like protein (DUF966)
AT3G47090	0.597946	0.623924	0.454185	0.249114	0.21508	0.190759	1.28844	0.00190391	0.028592	up-regulated	Leucine-rich repeat protein kinase family protein
AT3G47640	29.2996	13.5519	12.1471	6.21971	9.89249	10.2189	1.00613	0.00102426	0.0177971	up-regulated	basic helix-loop-helix (bHLH) DNA-binding superfamily protein
AT3G48450	1.32518	0.475483	0.619083	0.190407	0.174094	0.054586	2.4089	0.00341117	0.0434654	up-regulated	RPM1-interacting protein 4 (RIN4) family protein
AT3G48520	0.586349	1.09182	1.12903	0	0	0	9.54109	1.60898e-15	4.41234e-13	up-regulated	cytochrome P450%2C family 94%2C subfamily B%2C polypeptide 3
AT3G48720	16.5198	19.2148	14.7942	4.19465	3.70243	4.20265	1.99872	4.32706e-25	3.41152e-22	up-regulated	HXXXD-type acyl-transferase family protein
AT3G49110	1.57386	2.76481	1.77719	0.083549	0	0.103848	4.87468	1.6645e-10	2.31586e-08	up-regulated	peroxidase CA
AT3G49620	0.449236	1.33683	1.01833	0	0	0.094128	4.79305	6.77164e-06	0.000312519	up-regulated	2-oxoglutarate (2OG) and Fe(II)-dependent oxygenase superfamily protein
AT3G50280	4.73371	4.14567	2.57322	1.16781	1.85646	1.13105	1.39755	0.000260938	0.00627378	up-regulated	HXXXD-type acyl-transferase family protein
AT3G50480	11.8782	63.8026	33.2194	1.21133	1.50091	2.44351	4.30947	4.38817e-21	2.12905e-18	up-regulated	homolog of RPW8 4
AT3G50900	1.65648	4.53752	3.46549	0.897382	1.01992	0.710599	1.80278	1.47588e-06	8.56643e-05	up-regulated	#N/A
AT3G51440	2.16579	4.3024	2.81354	0.694591	0.513596	0.766282	2.14761	4.54584e-09	4.75229e-07	up-regulated	Calcium-dependent phosphotriesterase superfamily protein
AT3G51450	68.1567	79.0225	61.3963	24.8284	25.0531	26.0961	1.39454	2.56348e-47	8.08436e-44	up-regulated	Calcium-dependent phosphotriesterase superfamily protein
AT3G52480	1.33888	0.97511	1.01341	0.142597	0.151325	0.092078	2.9992	2.67275e-07	1.80621e-05	up-regulated	transmembrane protein
AT3G55130	20.6912	32.0063	22.9721	10.0321	13.7853	10.7939	1.06344	4.62346e-13	9.50925e-11	up-regulated	white-brown complex homolog 19
AT3G55500	8.01862	7.37225	5.54335	1.61434	0.931592	0.600547	2.67404	1.18133e-10	1.70256e-08	up-regulated	expansin A16
AT3G55646	0.255171	0.879739	0.284188	0.108482	0	0	3.57459	0.000626608	0.0123894	up-regulated	TPRXL
AT3G55970	2.52142	2.27258	1.94729	0.080677	0.439412	0.444706	2.69903	0.0018948	0.0285457	up-regulated	jasmonate-regulated 21
AT3G56800	117.074	153.185	134.188	65.4618	66.2907	60.1825	1.01466	1.05458e-16	3.50082e-14	up-regulated	calmodulin 3
AT3G56970	69.7226	16.1612	11.2502	1.63688	1.22213	1.03512	4.59445	2.90979e-05	0.00103898	up-regulated	basic helix-loop-helix (bHLH) DNA-binding superfamily protein
AT3G56980	39.3854	13.5367	11.597	1.40728	1.45189	1.18315	3.94619	1.00409e-05	0.000434768	up-regulated	basic helix-loop-helix (bHLH) DNA-binding superfamily protein
AT3G57460	2.93434	6.80653	4.08543	0	0.06949	0	7.40916	2.50184e-06	0.000134107	up-regulated	catalytic/ metal ion binding / metalloendopeptidase/ zinc ion binding protein
AT3G58270	1.50001	2.17395	1.01901	0.552022	0.971763	0.702338	1.02277	0.00375189	0.047002	up-regulated	phospholipase-like protein (PEARLI 4) with TRAF-like domain protein
AT3G59220	0.414717	2.8795	1.08785	0.024353	0.189598	0	4.24482	0.000617605	0.0122755	up-regulated	pirin
AT3G59880	0.742448	3.37233	1.99632	0.09441	0.132536	0.226129	3.60899	2.17046e-06	0.000120521	up-regulated	#N/A
AT3G60450	19.5354	28.0972	23.1901	11.7354	11.5869	9.03445	1.09427	2.36311e-10	3.14892e-08	up-regulated	Phosphoglycerate mutase family protein
AT3G60540	1.20353	3.19862	1.94134	0.474166	0.053162	0.280344	2.71762	0.000538286	0.0110953	up-regulated	Preprotein translocase Sec%2C Sec61-beta subunit protein
AT4G00955	1.44887	2.64894	1.23341	0.894359	0.851439	0.578688	1.11527	0.000417551	0.00912344	up-regulated	wall-associated receptor kinase-like protein
AT4G00970	0.462128	4.24326	2.50794	0.325547	0.291041	0.282982	2.91516	4.63826e-05	0.00154516	up-regulated	cysteine-rich RLK (RECEPTOR-like protein kinase) 41
AT4G01700	11.866	27.2901	21.6436	7.77074	6.21171	5.14431	1.60483	3.08041e-11	4.8573e-09	up-regulated	Chitinase family protein
AT4G01720	1.13303	2.09773	1.33996	0.518442	0.65496	0.88195	1.0728	0.000684952	0.0131714	up-regulated	WRKY family transcription factor
AT4G01750	0.710494	2.24672	0.729689	0.278839	0.096181	0.536184	1.89772	0.0012441	0.0205596	up-regulated	rhamnogalacturonan xylosyltransferase 2
AT4G02330	0.978748	3.56195	2.07017	0.831296	0.846035	0.164412	1.7791	0.00271765	0.0372908	up-regulated	Plant invertase/pectin methylesterase inhibitor superfamily
AT4G02380	3.6224	15.429	9.90416	0.829758	1.52528	0.641116	3.17732	6.64199e-09	6.86775e-07	up-regulated	senescence-associated 21
AT4G02720	4.58781	5.85109	0	0	0	0	11.3218	0.00112058	0.0190337	up-regulated	Ras-induced vulval development antagonist protein
AT4G03420	15.371	14.1563	14.763	5.94208	5.38606	7.40501	1.18161	1.68831e-20	7.60624e-18	up-regulated	#N/A
AT4G03450	0.110888	1.37817	0.66176	0	0	0	9.36298	3.42938e-06	0.000173042	up-regulated	Ankyrin repeat family protein
AT4G05020	4.23221	11.4058	9.13363	4.08392	2.9967	2.1521	1.36168	4.4672e-05	0.00150139	up-regulated	NAD(P)H dehydrogenase B2
AT4G05120	3.9749	6.23364	4.10459	1.86033	1.89349	1.53358	1.35489	1.90247e-09	2.11756e-07	up-regulated	Major facilitator superfamily protein
AT4G08570	0.244699	0.254209	0.221397	1.14059	0.598909	0.649891	-1.77187	0.00371646	0.0466022	down-regulated	Heavy metal transport/detoxification superfamily protein
AT4G11000	0.626928	1.88346	1.33063	0.141714	0.29155	0.218515	2.4595	0.00021939	0.00546223	up-regulated	Ankyrin repeat family protein
AT4G11890	3.11838	10.6973	6.30018	0.192221	0.316663	0.365731	4.49522	2.72644e-06	0.000143305	up-regulated	Protein kinase superfamily protein
AT4G12720	13.5821	24.7727	17.8558	5.22233	6.00265	4.93325	1.73153	2.43644e-16	7.68372e-14	up-regulated	MutT/nudix family protein
AT4G14140	0.254732	0.275451	0.364638	0.510106	0.763833	1.04318	-1.40936	0.00120698	0.0200605	down-regulated	DNA methyltransferase 2
AT4G14365	2.46234	8.85412	5.6383	0.402674	0.901166	0.463297	3.18529	1.59396e-10	2.23414e-08	up-regulated	#N/A
AT4G14440	25.0354	26.2043	23.6455	9.76024	12.3746	13.6549	1.00282	1.8843e-09	2.10975e-07	up-regulated	3-hydroxyacyl-CoA dehydratase 1
AT4G14746	2.91839	5.67483	4.13528	0.771257	1.6695	1.1001	1.74166	1.09304e-07	8.44182e-06	up-regulated	neurogenic locus notch-like protein
AT4G15200	0.773533	0.368726	0.359833	0.136759	0.087714	0	2.67428	0.000116474	0.00325543	up-regulated	formin 3
AT4G16680	1.53008	1.74033	1.51462	0.45718	0.83068	0.907269	1.04442	4.68116e-06	0.000228881	up-regulated	P-loop containing nucleoside triphosphate hydrolases superfamily protein
AT4G17500	11.1027	7.6704	9.22528	2.99468	1.97255	3.74896	1.62547	1.42116e-12	2.77229e-10	up-regulated	ethylene responsive element binding factor 1
AT4G18253	0.757424	2.35651	1.36207	0	0.194688	0	4.4164	0.00313391	0.0410664	up-regulated	receptor Serine/Threonine kinase-like protein
AT4G20830	29.9808	71.0964	45.4692	14.7046	17.3529	14.5842	1.52931	1.0156e-15	2.96588e-13	up-regulated	FAD-binding Berberine family protein
AT4G20860	1.57711	4.99299	3.20966	1.17698	1.1241	1.13294	1.43552	6.79391e-05	0.00208692	up-regulated	FAD-binding Berberine family protein
AT4G21850	0.27113	0.334309	0.692699	0	0	0	7.47975	2.69817e-07	1.8169e-05	up-regulated	methionine sulfoxide reductase B9
AT4G22530	3.15739	6.91877	3.97949	2.04209	2.25456	1.3638	1.24359	2.31812e-06	0.000125324	up-regulated	S-adenosyl-L-methionine-dependent methyltransferases superfamily protein
AT4G23030	0.562146	0.610746	0.190703	0.069653	0.127249	0.049366	2.37466	0.000232351	0.00569501	up-regulated	MATE efflux family protein
AT4G23140	0.145358	1.61007	0.863118	0.080243	0	0	4.88327	4.07214e-05	0.00138336	up-regulated	cysteine-rich RLK (RECEPTOR-like protein kinase) 6
AT4G23190	2.09917	7.70144	5.18844	0.913573	1.20428	1.10883	2.10653	6.19379e-07	3.9192e-05	up-regulated	cysteine-rich RLK (RECEPTOR-like protein kinase) 11
AT4G23220	5.4946	24.7106	11.9604	1.28641	0.822491	1.4216	3.49466	1.03584e-23	6.75867e-21	up-regulated	cysteine-rich RECEPTOR-like kinase
AT4G23850	74.5555	124.803	96.7744	35.5437	42.2152	38.1911	1.2876	2.5928e-24	1.81707e-21	up-regulated	AMP-dependent synthetase and ligase family protein
AT4G24510	32.2162	28.5979	23.7036	11.0884	14.3295	13.8134	1.04692	5.27841e-13	1.07396e-10	up-regulated	HXXXD-type acyl-transferase family protein
AT4G25070	0.286582	1.06688	0.749266	0.095222	0.094344	0.017087	3.25908	7.08203e-06	0.000323687	up-regulated	caldesmon-like protein
AT4G27300	1.142	4.30619	2.60883	0.49414	0.891564	0.616526	1.93243	3.14477e-07	2.08061e-05	up-regulated	S-locus lectin protein kinase family protein
AT4G27410	3.53053	6.28675	5.138	1.45472	1.03537	1.36407	2.00839	1.27663e-07	9.76156e-06	up-regulated	NAC (No Apical Meristem) domain transcriptional regulator superfamily protein
AT4G28390	4.29452	9.87282	8.01952	3.93765	3.05208	2.71968	1.12855	6.00408e-05	0.0018872	up-regulated	ADP/ATP carrier 3
AT4G28490	7.30372	19.3092	14.6466	5.29028	5.29406	3.89718	1.44463	1.5663e-11	2.57717e-09	up-regulated	Leucine-rich receptor-like protein kinase family protein
AT4G28652	0	0	0	0.445493	0	0	-21.5431	2.74072e-05	0.000985931	down-regulated	ncRNA
AT4G29600	2.9098	6.63445	5.10823	2.77554	2.01417	1.29242	1.20719	0.000472214	0.0100735	up-regulated	Cytidine/deoxycytidylate deaminase family protein
AT4G29900	20.8461	38.6863	28.4048	10.7804	12.1195	13.7469	1.19384	2.59165e-14	6.53855e-12	up-regulated	autoinhibited Ca(2+)-ATPase 10
AT4G29930	0.572003	0.673506	0.27739	0.298703	0.053786	0.25571	1.55869	0.00282615	0.038182	up-regulated	basic helix-loop-helix (bHLH) DNA-binding superfamily protein
AT4G30090	0.932604	1.15297	0.40621	0.030069	0.147054	0	3.73771	6.98474e-05	0.00213514	up-regulated	golgin family A protein
AT4G30270	2.86131	2.8595	2.27917	0.249188	0.476087	0.368136	2.80388	6.53525e-07	4.0947e-05	up-regulated	xyloglucan endotransglucosylase/hydrolase 24
AT4G30470	3.49317	10.244	7.31888	2.2555	2.12155	2.00732	1.65269	5.30505e-06	0.000253582	up-regulated	NAD(P)-binding Rossmann-fold superfamily protein
AT4G31000	1.42396	2.78904	1.81207	0.902871	0.960191	0.845381	1.07986	0.000995674	0.0174607	up-regulated	Calmodulin-binding protein
AT4G31500	128.064	146.211	116.126	44.7029	49.7002	60.2116	1.27244	2.43216e-15	6.57447e-13	up-regulated	cytochrome P450%2C family 83%2C subfamily B%2C polypeptide 1
AT4G32480	2.68096	4.3031	2.94536	0.955647	0.663437	0.794796	1.96596	7.60079e-07	4.70007e-05	up-regulated	sugar phosphate exchanger%2C putative (DUF506)
AT4G32800	5.99327	9.16354	9.42047	4.03454	4.24183	3.20953	1.03933	1.92703e-07	1.38644e-05	up-regulated	Integrase-type DNA-binding superfamily protein
AT4G33220	28.316	41.533	30.6401	16.527	13.9708	14.446	1.08831	4.16663e-08	3.61656e-06	up-regulated	pectin methylesterase 44
AT4G34410	0.740211	0.538467	0.730381	0.022313	0	0.019642	5.15421	1.39961e-11	2.32311e-09	up-regulated	redox responsive transcription factor 1
AT4G35110	2.8483	3.35111	3.4656	1.34447	1.02835	1.24816	1.39078	3.95066e-09	4.17623e-07	up-regulated	phospholipase-like protein (PEARLI 4) family protein
AT4G36950	5.84182	4.17715	5.51878	0.193699	0.323583	0.259756	4.24982	5.21245e-27	5.19105e-24	up-regulated	mitogen-activated protein kinase kinase kinase 21
AT4G37370	1.70172	6.92778	4.42303	1.67761	1.25007	1.06141	1.63937	3.53008e-05	0.00122787	up-regulated	cytochrome P450%2C family 81%2C subfamily D%2C polypeptide 8
AT4G37790	5.67893	9.01521	6.62776	2.59754	2.71676	3.95401	1.13242	1.31678e-07	9.96644e-06	up-regulated	Homeobox-leucine zipper protein family
AT4G39030	1.87799	3.46894	1.66291	0.661826	0.645501	0.698869	1.72692	5.72855e-13	1.14101e-10	up-regulated	MATE efflux family protein
AT4G39230	3.29461	6.29031	4.66346	2.12749	2.19921	2.05398	1.09175	1.99802e-05	0.000771563	up-regulated	NmrA-like negative transcriptional regulator family protein
AT4G39830	0.571259	1.875	1.20655	0.184428	0.155923	0.332982	2.34215	6.92242e-06	0.000318701	up-regulated	Cupredoxin superfamily protein
AT5G00990	1.4552	1.15425	1.21339	0.509764	0.353494	0.370808	1.53007	0.00159513	0.0249579	up-regulated	ncRNA
AT5G01540	0	1.80421	0	0	0	0	23.1707	6.41439e-06	0.000301174	up-regulated	lectin receptor kinase a4.1
AT5G01760	0.432396	0.937679	0.511588	0.0375	0.06569	0.108541	3.01554	5.55384e-05	0.00178118	up-regulated	ENTH/VHS/GAT family protein
AT5G02490	3.30948	29.2405	20.6691	5.71406	6.32458	4.65766	1.59891	0.00141962	0.0227576	up-regulated	Heat shock protein 70 (Hsp 70) family protein
AT5G02540	3.65129	3.62337	2.8555	1.468	1.57541	1.60492	1.06094	7.22556e-06	0.000329451	up-regulated	NAD(P)-binding Rossmann-fold superfamily protein
AT5G03204	0.839727	1.82712	1.82762	0.105307	0	0.056696	4.52166	7.98744e-05	0.00236458	up-regulated	#N/A
AT5G03235	3.98755	2.11158	1.79948	0.357085	0.926545	0.436729	2.13884	0.00144313	0.0230049	up-regulated	ncRNA
AT5G04770	0.963555	0.893161	0.992412	0.404262	0.47506	0.299863	1.12405	0.00086768	0.0157614	up-regulated	cationic amino acid transporter 6
AT5G05460	2.78817	4.96674	3.75495	1.47607	1.56207	1.57992	1.2501	8.44805e-07	5.14e-05	up-regulated	Glycosyl hydrolase family 85
AT5G06860	13.5217	18.9262	20.3583	2.67837	2.98035	2.51534	2.63073	1.46835e-15	4.12063e-13	up-regulated	polygalacturonase inhibiting protein 1
AT5G06940	0.874188	0.769559	0.615862	1.39874	1.98463	1.09695	-1.04334	0.000174044	0.0045175	down-regulated	Leucine-rich repeat receptor-like protein kinase family protein
AT5G08760	5.47983	12.0028	7.67567	3.21565	4.34832	2.20844	1.2969	0.00328907	0.0424182	up-regulated	transmembrane protein
AT5G10380	8.77042	27.5913	20.6203	7.85128	7.03805	8.90029	1.18961	5.54051e-05	0.00177992	up-regulated	RING/U-box superfamily protein
AT5G10760	7.7958	36.0029	23.4333	6.51745	6.04209	5.25372	1.84392	3.72971e-05	0.00128315	up-regulated	Eukaryotic aspartyl protease family protein
AT5G12940	7.60197	15.7877	14.8998	3.01726	2.70961	2.87972	2.08848	1.44184e-20	6.65426e-18	up-regulated	Leucine-rich repeat (LRR) family protein
AT5G13200	14.0309	23.1118	20.9802	8.09487	8.60809	9.21759	1.10105	2.60601e-10	3.37746e-08	up-regulated	GRAM domain family protein
AT5G13220	8.86168	8.90812	9.27629	0.469841	0.525493	0.786817	3.81201	1.29619e-10	1.84411e-08	up-regulated	jasmonate-zim-domain protein 10
AT5G15850	2.2529	2.67672	2.5063	1.42863	1.04929	0.613148	1.21108	2.60947e-05	0.000955057	up-regulated	CONSTANS-like 1
AT5G17490	4.3366	3.51555	3.52488	1.62193	1.6404	1.50657	1.19609	5.72235e-10	6.98569e-08	up-regulated	RGA-like protein 3
AT5G18470	1.11518	4.21462	2.7512	0.97976	0.524576	0.737454	1.77051	0.000145344	0.00392885	up-regulated	Curculin-like (mannose-binding) lectin family protein
AT5G19230	3.31727	10.3605	5.50686	0.071678	0.385919	0.341366	4.47305	0.000180176	0.00465114	up-regulated	Glycoprotein membrane GPI-anchored
AT5G19240	17.1726	47.2833	34.048	4.55439	6.64305	4.12595	2.61542	1.19708e-23	7.55038e-21	up-regulated	Glycoprotein membrane GPI-anchored
AT5G20110	1.95144	1.73681	2.64643	0.663838	1.13106	0.986806	1.08849	0.00139265	0.022427	up-regulated	Dynein light chain type 1 family protein
AT5G20230	3.1877	10.0436	8.78186	0.833268	1.02274	0.81739	2.97225	3.16096e-12	5.75113e-10	up-regulated	blue-copper-binding protein
AT5G22630	22.8416	22.1446	19.2331	6.80155	7.84285	7.63259	1.46737	6.14164e-25	4.4697e-22	up-regulated	arogenate dehydratase 5
AT5G23510	6.96237	9.26457	5.65191	1.63314	2.68661	3.02941	1.49938	5.99323e-08	4.99577e-06	up-regulated	#N/A
AT5G23850	4.65799	9.87658	7.18497	3.56908	3.24584	3.0729	1.06952	1.81909e-06	0.000102443	up-regulated	O-glucosyltransferase rumi-like protein (DUF821)
AT5G24290	2.19161	2.89753	1.42532	0.531333	0.631563	1.0593	1.47068	1.2241e-05	0.000517017	up-regulated	Vacuolar iron transporter (VIT) family protein
AT5G24530	21.9446	23.0382	15.1311	9.59476	8.60844	7.53316	1.16315	3.03696e-07	2.01633e-05	up-regulated	2-oxoglutarate (2OG) and Fe(II)-dependent oxygenase superfamily protein
AT5G25440	4.58111	11.1391	7.36685	1.16175	1.16697	1.36952	2.56781	9.88569e-12	1.67015e-09	up-regulated	Protein kinase superfamily protein
AT5G25930	1.69402	4.92933	2.66181	0.458283	0.437473	0.401174	2.76227	4.17803e-16	1.27511e-13	up-regulated	kinase family with leucine-rich repeat domain-containing protein
AT5G27060	0.448611	2.02	0.890881	0.033766	0	0.053573	5.28296	5.52668e-08	4.6895e-06	up-regulated	receptor like protein 53
AT5G27520	11.8992	13.4529	11.8593	5.50469	4.83968	4.7377	1.24333	1.37527e-20	6.50572e-18	up-regulated	peroxisomal adenine nucleotide carrier 2
AT5G28830	6.31971	8.11313	6.854	2.33143	2.86197	2.22087	1.45834	2.17592e-13	4.62614e-11	up-regulated	calcium-binding EF hand family protein
AT5G37300	4.3527	4.05195	3.95962	1.18458	1.06101	1.10095	1.80825	7.01559e-08	5.72194e-06	up-regulated	O-acyltransferase (WSD1-like) family protein
AT5G37600	63.3249	151.696	109.206	36.3118	51.0919	28.5241	1.41776	3.98367e-06	0.000198889	up-regulated	#N/A
AT5G38130	0.261015	0.257543	0.218719	0.128073	0.04479	0.049851	1.60762	0.0018393	0.0278872	up-regulated	HXXXD-type acyl-transferase family protein
AT5G39020	1.10153	3.95796	2.95097	0.715228	0.70404	1.53338	1.36062	0.00183507	0.0278616	up-regulated	Malectin/receptor-like protein kinase family protein
AT5G40780	2.29504	10.071	4.83038	0.792878	1.18984	0.831552	2.52235	1.90286e-10	2.60912e-08	up-regulated	lysine histidine transporter 1
AT5G41740	0.63293	0.519381	0.645542	0.27005	0.191309	0.142694	1.49804	0.00178235	0.0272421	up-regulated	Disease resistance protein (TIR-NBS-LRR class) family
AT5G43935	0.277879	0.453946	0.200351	0	0	0	6.85091	2.20435e-05	0.000832551	up-regulated	flavonol synthase 6
AT5G44020	106.377	76.6586	61.287	25.7343	29.0667	31.4517	1.44358	3.0181e-05	0.00107145	up-regulated	HAD superfamily%2C subfamily IIIB acid phosphatase
AT5G44568	4.5163	6.37012	3.84151	0.271267	0.417722	0.16409	4.02025	1.67398e-11	2.70752e-09	up-regulated	transmembrane protein
AT5G44580	73.9633	93.876	74.031	31.9089	30.1359	36.1119	1.23717	2.02358e-20	8.90467e-18	up-regulated	transmembrane protein
AT5G44585	0.391165	1.08648	0.644345	0	0.012843	0	6.86094	1.27939e-07	9.76156e-06	up-regulated	#N/A
AT5G45850	1.75374	0.918424	1.51808	3.31234	2.90946	2.68031	-1.13469	2.1941e-05	0.000830335	down-regulated	#N/A
AT5G46050	1.16217	0.824484	0.710463	0.104077	0.165172	0.170775	2.56614	0.000452736	0.00972874	up-regulated	peptide transporter 3
AT5G47220	11.8241	9.77402	10.2417	3.45183	2.19256	4.18148	1.63577	1.25342e-08	1.22254e-06	up-regulated	ethylene responsive element binding factor 2
AT5G47240	92.4617	82.7384	74.7679	36.6792	37.3604	41.8779	1.04986	3.02457e-27	3.22074e-24	up-regulated	nudix hydrolase homolog 8
AT5G47330	8.71291	13.0898	9.97466	3.49284	4.00864	2.95104	1.54152	1.05953e-21	5.27592e-19	up-regulated	alpha/beta-Hydrolases superfamily protein
AT5G48380	31.6922	60.7541	40.1188	14.6167	16.3615	15.7698	1.43551	1.05721e-18	4.25627e-16	up-regulated	BAK1-interacting receptor-like kinase 1
AT5G48450	4.45531	5.96634	5.99709	2.67797	2.75416	2.30756	1.02565	4.27772e-07	2.78155e-05	up-regulated	SKU5 similar 3
AT5G48540	1.7611	8.13101	4.8723	0.023483	0.215634	0.134241	5.18673	1.54699e-19	6.65278e-17	up-regulated	receptor-like protein kinase-related family protein
AT5G48657	0.470007	1.89347	0.40723	0.069821	0	0	4.73167	0.00105807	0.0182339	up-regulated	defense protein-like protein
AT5G49630	7.09753	22.7924	17.1416	5.85142	6.67108	6.02039	1.27344	1.24446e-05	0.00052328	up-regulated	amino acid permease 6
AT5G49680	0.337532	0.926649	0.765146	0.208069	0.168794	0.185033	1.78217	1.00072e-07	7.82466e-06	up-regulated	SABRE-like protein
AT5G52640	4.74801	52.0209	32.9226	6.37756	5.66154	5.82265	2.25137	2.34609e-05	0.000873871	up-regulated	heat shock-like protein
AT5G52810	14.9443	29.4864	23.2502	9.01709	8.59648	8.17907	1.32672	1.78267e-13	3.83315e-11	up-regulated	NAD(P)-binding Rossmann-fold superfamily protein
AT5G53750	6.84138	9.16287	6.88003	2.39483	3.02588	2.1243	1.53724	1.01883e-15	2.96588e-13	up-regulated	CBS domain-containing protein
AT5G54170	35.9927	49.2721	38.5387	15.4597	13.564	16.5879	1.37658	5.02105e-33	8.63711e-30	up-regulated	Polyketide cyclase/dehydrase and lipid transport superfamily protein
AT5G54300	1.87285	1.79698	1.66145	0.668347	0.685481	0.604077	1.37523	8.46317e-08	6.75697e-06	up-regulated	cotton fiber-like protein (DUF761)
AT5G54710	2.10386	8.53068	4.67862	0.610123	0.655552	0.851673	2.77371	1.22737e-16	4.00419e-14	up-regulated	Ankyrin repeat family protein
AT5G54720	0.630044	1.60466	1.60506	0.32305	0.185246	0.650085	1.64863	0.000556752	0.0114014	up-regulated	Ankyrin repeat family protein
AT5G55930	5.15714	5.22158	3.21424	1.5239	1.41796	1.2486	1.63658	1.17333e-14	3.00024e-12	up-regulated	oligopeptide transporter 1
AT5G56980	13.8505	14.5423	11.6968	4.72101	3.48462	4.91865	1.5486	1.27034e-26	1.14464e-23	up-regulated	cotton fiber protein
AT5G59580	0.601557	0.237474	0.143025	0.013087	0	0	6.15222	0.000122671	0.00340848	up-regulated	UDP-glucosyl transferase 76E1
AT5G60950	1.36946	2.93447	1.842	0.516641	0.234387	0.24774	2.5331	0.000475865	0.0101296	up-regulated	COBRA-like protein 5
AT5G61900	5.30976	10.6062	9.61237	4.64709	3.4121	3.51803	1.07946	0.00305423	0.0404424	up-regulated	Calcium-dependent phospholipid-binding Copine family protein
AT5G63450	1.74718	1.85926	3.14512	0	0.021432	0.024437	7.07974	3.22339e-33	6.09931e-30	up-regulated	cytochrome P450%2C family 94%2C subfamily B%2C polypeptide 1
AT5G64120	11.5643	33.8047	16.3955	0.502766	0.877022	0.58544	4.89591	1.51668e-09	1.71848e-07	up-regulated	Peroxidase superfamily protein
AT5G64260	9.46128	19.0174	13.71	6.26845	5.34681	8.43204	1.00301	6.40691e-05	0.00199139	up-regulated	EXORDIUM like 2
AT5G64750	0.2342	0.739008	0.396034	0.048291	0	0.031419	3.83417	0.000509041	0.010608	up-regulated	Integrase-type DNA-binding superfamily protein
AT5G65730	18.8588	15.053	13.4551	6.34383	7.81311	6.68661	1.12613	1.79122e-05	0.000702673	up-regulated	xyloglucan endotransglucosylase/hydrolase 6
AT5G67210	3.48208	4.45192	4.66387	1.1682	1.80421	2.19364	1.21863	0.000100537	0.00289993	up-regulated	IRREGULAR XYLEM protein (DUF579)
AT5G67300	17.085	31.1136	27.6378	7.96406	9.41545	9.20586	1.44729	3.02414e-12	5.5556e-10	up-regulated	myb domain protein r1
