# Supplementary material for: Glutathione triggers leaf-to-leaf, calcium-based plant defense signaling
Source: Nat Commun. 2025 Feb 24;16:1915. doi: 10.1038/s41467-025-57239-1 (PMC11850895; doi:10.1038/s41467-025-57239-1)
Supplement: Supplementary file 4 — Supplementary Data 2 [file 41467_2025_57239_MOESM4_ESM.xlsx]

## Sheet: Sheet1
Supplementary Data 2 GO analysis of DEGs in systemic leaf 6 one hour after application of GSH to leaf 1 compared to non-stimulated mock control plants
Class	GO_Name	GO_ID	GO_Level	P_value	EnrichmentScore	HitsGenesCountsInSelectedSet	HitsGenesCountsInBackground	AllGenesCountsInSelectedSet	AllGenesCountsInBackground	GenesOfSelectedSetInGOterm	corrected p-value(BH method)
Molecular function	transcription corepressor activity	GO:0003714	4	1.48e-06	11.9492	7	34	206	11956	AT1G72450,AT1G74950,AT1G17380,AT5G13220,AT1G70700,AT2G34600,AT3G22275,	0.00067
Molecular function	oligopeptide binding	GO:1900750	5	0.000103	10.3641	5	28	206	11956	AT1G02930,AT2G47730,AT2G29460,AT2G29440,AT1G02920,	0.0155769
Molecular function	glutathione binding	GO:0043295	5	0.000103	10.3641	5	28	206	11956	AT1G02930,AT2G47730,AT2G29460,AT2G29440,AT1G02920,	0.0155769
Molecular function	transcription coregulator activity	GO:0003712	3	0.000283	4.73786	8	98	206	11956	AT1G72450,AT3G24500,AT1G74950,AT1G17380,AT5G13220,AT1G70700,AT2G34600,AT3G22275,	0.0160568
Molecular function	modified amino acid binding	GO:0072341	3	0.000583	7.25485	5	40	206	11956	AT1G02930,AT2G47730,AT2G29460,AT2G29440,AT1G02920,	0.0293976
Molecular function	sulfur compound binding	GO:1901681	3	0.000733	6.90939	5	42	206	11956	AT1G02930,AT2G47730,AT2G29460,AT2G29440,AT1G02920,	0.0332644
Molecular function	dioxygenase activity	GO:0051213	4	0.000794	4.61673	7	88	206	11956	AT5G24530,AT1G30040,AT1G14120,AT1G78440,AT1G17420,AT5G43935,AT1G72520,	0.0327829
Molecular function	oxidoreductase activity	GO:0016491	3	0.000848	1.79098	32	1037	206	11956	AT2G30830,AT2G06050,AT5G24530,AT1G30040,AT1G14120,AT1G01190,AT1G72280,AT5G52810,AT5G64120,AT2G27690,AT3G26210,AT3G49110,AT1G78440,AT5G48450,AT1G17420,AT2G22330,AT2G39800,AT3G25180,AT4G37370,AT3G08970,AT4G20830,AT3G14620,AT5G43935,AT4G31500,AT3G48520,AT1G75450,AT4G39230,AT5G63450,AT1G23020,AT4G21850,AT4G05020,AT1G72520,	0.0320878
Molecular function	hydrolase activity, acting on carbon-nitrogen (but not peptide) bonds	GO:0016810	4	0.0018879	3.98306	7	102	206	11956	AT1G51780,AT1G51760,AT3G44320,AT2G38240,AT4G29600,AT1G44350,AT3G55970,	0.0451109
Molecular function	glutathione transferase activity	GO:0004364	5	0.00250122	5.27626	5	55	206	11956	AT1G02930,AT2G47730,AT2G29460,AT2G29440,AT1G02920,	0.0567777
Molecular function	xenobiotic transmembrane transporter activity	GO:0042910	4	0.00254206	3.38913	8	137	206	11956	AT4G28390,AT2G36590,AT4G23030,AT5G49630,AT5G27520,AT5G40780,AT2G04070,AT1G66760,	0.0549569
Molecular function	monooxygenase activity	GO:0004497	4	0.00377583	2.45235	12	284	206	11956	AT2G30830,AT5G24530,AT1G01190,AT2G27690,AT3G26210,AT2G22330,AT3G25180,AT4G37370,AT3G14620,AT4G31500,AT3G48520,AT5G63450,	0.0745316
Molecular function	protein kinase activity	GO:0004672	6	0.00416849	1.75662	25	826	206	11956	AT2G17290,AT4G23140,AT2G23770,AT3G24715,AT4G27300,AT1G11330,AT4G23190,AT1G76040,AT4G11890,AT1G09970,AT4G36950,AT3G08720,AT2G13790,AT3G09830,AT3G47090,AT4G00970,AT1G51800,AT5G48380,AT4G18253,AT4G00955,AT4G23220,AT1G11050,AT1G65790,AT1G66880,AT4G28490,	0.0788538
Molecular function	oxidoreductase activity, acting on paired donors, with incorporation or reduction of molecular oxygen	GO:0016705	4	0.00449305	2.30032	13	328	206	11956	AT2G30830,AT5G24530,AT1G30040,AT1G14120,AT1G01190,AT2G27690,AT3G26210,AT1G78440,AT2G22330,AT3G25180,AT4G37370,AT5G43935,AT4G31500,	0.0755497
Molecular function	2-oxoglutarate-dependent dioxygenase activity	GO:0016706	5	0.0048404	4.53428	5	64	206	11956	AT5G24530,AT1G30040,AT1G14120,AT1G78440,AT5G43935,	0.0784837
Molecular function	amide transmembrane transporter activity	GO:0042887	4	0.0051719	4.46453	5	65	206	11956	AT5G49630,AT5G46050,AT5G40780,AT3G60540,AT5G55930,	0.080967
Molecular function	transmembrane transporter activity	GO:0022857	3	0.0180843	1.53824	26	981	206	11956	AT4G29900,AT1G23090,AT4G05120,AT4G28390,AT2G36590,AT4G23030,AT5G49630,AT1G08930,AT3G18830,AT5G24290,AT1G16370,AT5G46050,AT5G04770,AT5G27520,AT3G13080,AT2G38290,AT2G46430,AT1G80050,AT5G40780,AT3G55130,AT2G04070,AT3G60540,AT5G55930,AT1G66760,AT4G05020,AT2G29120,	0.195483
Molecular function	organic anion transmembrane transporter activity	GO:0008514	4	0.019705	2.38108	8	195	206	11956	AT4G28390,AT2G36590,AT4G23030,AT5G49630,AT1G16370,AT5G04770,AT5G27520,AT5G40780,	0.20332
Molecular function	peptide binding	GO:0042277	4	0.0221663	3.12037	5	93	206	11956	AT1G02930,AT2G47730,AT2G29460,AT2G29440,AT1G02920,	0.223634
Molecular function	protein serine/threonine kinase activity	GO:0004674	7	0.0223812	1.6212	20	716	206	11956	AT2G17290,AT4G23140,AT2G23770,AT3G24715,AT4G27300,AT1G11330,AT4G23190,AT1G76040,AT4G11890,AT4G36950,AT3G08720,AT2G13790,AT3G09830,AT4G00970,AT4G18253,AT4G00955,AT4G23220,AT1G11050,AT1G65790,AT1G66880,	0.220893
Molecular function	phosphotransferase activity, alcohol group as acceptor	GO:0016773	5	0.0232465	1.51934	25	955	206	11956	AT2G17290,AT4G23140,AT2G23770,AT3G24715,AT4G27300,AT1G11330,AT4G23190,AT1G76040,AT4G11890,AT1G09970,AT4G36950,AT3G08720,AT2G13790,AT3G09830,AT3G47090,AT4G00970,AT1G51800,AT5G48380,AT4G18253,AT4G00955,AT4G23220,AT1G11050,AT1G65790,AT1G66880,AT4G28490,	0.224551
Molecular function	monoatomic anion transmembrane transporter activity	GO:0008509	5	0.0287382	2.00134	10	290	206	11956	AT1G23090,AT4G28390,AT2G36590,AT4G23030,AT5G49630,AT1G16370,AT5G04770,AT5G27520,AT1G80050,AT5G40780,	0.250906
Molecular function	transferase activity, transferring alkyl or aryl (other than methyl) groups	GO:0016765	4	0.0292956	2.5795	6	135	206	11956	AT1G02930,AT1G64660,AT2G47730,AT2G29460,AT2G29440,AT1G02920,	0.250947
Molecular function	transporter activity	GO:0005215	2	0.0359853	1.4324	27	1094	206	11956	AT4G29900,AT1G23090,AT4G05120,AT4G28390,AT2G36590,AT2G38530,AT4G23030,AT5G49630,AT1G08930,AT3G18830,AT5G24290,AT1G16370,AT5G46050,AT5G04770,AT5G27520,AT3G13080,AT2G38290,AT2G46430,AT1G80050,AT5G40780,AT3G55130,AT2G04070,AT3G60540,AT5G55930,AT1G66760,AT4G05020,AT2G29120,	0.233391
Molecular function	kinase activity	GO:0016301	5	0.0384278	1.44807	25	1002	206	11956	AT2G17290,AT4G23140,AT2G23770,AT3G24715,AT4G27300,AT1G11330,AT4G23190,AT1G76040,AT4G11890,AT1G09970,AT4G36950,AT3G08720,AT2G13790,AT3G09830,AT3G47090,AT4G00970,AT1G51800,AT5G48380,AT4G18253,AT4G00955,AT4G23220,AT1G11050,AT1G65790,AT1G66880,AT4G28490,	0.242308
Molecular function	oxidoreductase activity, acting on paired donors, with incorporation or reduction of molecular oxygen, NAD(P)H as one donor, and incorporation of one atom of oxygen	GO:0016709	5	0.04632	2.13827	7	190	206	11956	AT5G24530,AT1G01190,AT3G26210,AT2G22330,AT3G25180,AT4G37370,AT4G31500,	0.28039
Molecular function	monoatomic ion transmembrane transporter activity	GO:0015075	4	0.0480101	1.55135	17	636	206	11956	AT4G29900,AT1G23090,AT4G28390,AT2G36590,AT4G23030,AT5G49630,AT1G08930,AT3G18830,AT5G24290,AT1G16370,AT5G04770,AT5G27520,AT2G38290,AT2G46430,AT1G80050,AT5G40780,AT2G29120,	0.286797
Cellular component	cell periphery	GO:0071944	3	3.41e-11	1.72183	110	4063	219	13928	AT3G22060,AT4G29900,AT1G23090,AT3G59220,AT3G45970,AT1G75640,AT2G26440,AT5G01540,AT3G45290,AT4G05120,AT5G37600,AT1G02930,AT1G51780,AT2G17290,AT5G10380,AT1G79450,AT4G23140,AT2G36590,AT2G38530,AT5G01760,AT4G23030,AT5G49630,AT1G51760,AT5G64120,AT3G16530,AT3G18830,AT3G44320,AT1G69840,AT1G75040,AT2G23770,AT3G49110,AT3G01290,AT4G23850,AT4G27300,AT5G48450,AT5G64260,AT5G02490,AT4G30270,AT5G20230,AT1G11330…	7.05e-09
Cellular component	membrane	GO:0016020	3	2.77e-09	1.48854	131	5597	219	13928	AT4G29900,AT1G23090,AT3G59220,AT3G45970,AT1G75640,AT5G01540,AT3G45290,AT4G05120,AT5G37600,AT1G02930,AT1G51780,AT2G17290,AT4G28390,AT5G10380,AT1G79450,AT4G23140,AT2G36590,AT2G38530,AT5G01760,AT4G23030,AT5G49630,AT1G01190,AT1G51760,AT2G46720,AT2G29720,AT1G72280,AT1G08930,AT5G64120,AT3G18830,AT3G44320,AT1G69840,AT2G23770,AT2G27690,AT3G26210,AT3G49110,AT3G01290,AT4G23850,AT5G24290,AT2G24850,AT3G24715…	2.87e-07
Cellular component	plasma membrane	GO:0005886	4	1.43e-08	1.71835	89	3294	219	13928	AT4G29900,AT1G23090,AT3G59220,AT1G75640,AT5G01540,AT3G45290,AT4G05120,AT5G37600,AT1G02930,AT1G51780,AT2G17290,AT5G10380,AT1G79450,AT4G23140,AT2G36590,AT2G38530,AT5G01760,AT4G23030,AT5G49630,AT1G51760,AT3G18830,AT3G44320,AT1G69840,AT2G23770,AT3G01290,AT4G23850,AT4G27300,AT5G48450,AT5G02490,AT4G30270,AT5G20230,AT1G11330,AT5G19240,AT4G23190,AT2G47730,AT1G76040,AT1G79310,AT5G19230,AT4G11890,AT5G04770…	9.86e-07
Cellular component	apoplast	GO:0048046	4	2.16e-05	2.71155	22	516	219	13928	AT1G02930,AT2G38530,AT5G64120,AT3G16530,AT3G44320,AT1G75040,AT3G49110,AT2G24850,AT5G48450,AT5G02490,AT2G47730,AT3G15356,AT2G43620,AT4G36950,AT3G13080,AT4G20830,AT5G10760,AT1G26560,AT3G12580,AT1G02920,AT1G78850,AT1G78860,	0.0011172
Cellular component	cell wall	GO:0005618	4	7.34e-05	2.05986	32	988	219	13928	AT3G22060,AT3G45970,AT5G37600,AT1G02930,AT2G38530,AT5G64120,AT3G16530,AT1G75040,AT3G49110,AT5G48450,AT5G64260,AT5G02490,AT4G30270,AT2G47730,AT5G06860,AT3G15356,AT2G43620,AT3G14050,AT4G20830,AT4G33220,AT1G59359,AT1G27950,AT2G20750,AT3G55500,AT1G48100,AT4G20860,AT3G13790,AT3G12580,AT2G37640,AT1G02920,AT1G78850,AT1G78860,	0.00304011
Cellular component	external encapsulating structure	GO:0030312	3	9.04e-05	2.03718	32	999	219	13928	AT3G22060,AT3G45970,AT5G37600,AT1G02930,AT2G38530,AT5G64120,AT3G16530,AT1G75040,AT3G49110,AT5G48450,AT5G64260,AT5G02490,AT4G30270,AT2G47730,AT5G06860,AT3G15356,AT2G43620,AT3G14050,AT4G20830,AT4G33220,AT1G59359,AT1G27950,AT2G20750,AT3G55500,AT1G48100,AT4G20860,AT3G13790,AT3G12580,AT2G37640,AT1G02920,AT1G78850,AT1G78860,	0.00311998
Cellular component	plant-type cell wall	GO:0009505	5	0.000473	2.50851	17	431	219	13928	AT3G45970,AT2G38530,AT5G64120,AT3G16530,AT3G49110,AT5G48450,AT5G64260,AT4G30270,AT5G06860,AT3G15356,AT2G43620,AT4G20830,AT4G33220,AT1G27950,AT4G20860,AT1G78850,AT1G78860,	0.0139993
Cellular component	symplast	GO:0055044	3	0.000623	1.73407	37	1357	219	13928	AT4G29900,AT2G34070,AT3G45970,AT2G30830,AT5G37600,AT1G02930,AT2G38530,AT5G64120,AT3G44320,AT1G69840,AT3G01290,AT4G27300,AT3G28540,AT5G48450,AT5G64260,AT5G02490,AT2G47730,AT5G06860,AT1G79310,AT2G39800,AT3G13080,AT2G38290,AT2G29460,AT3G08970,AT4G20830,AT1G59359,AT5G48380,AT2G20750,AT4G18253,AT2G29440,AT5G61900,AT1G35710,AT2G17120,AT1G70690,AT1G02920,AT2G41100,AT1G65790,	0.0161249
Cellular component	plasmodesma	GO:0009506	6	0.000623	1.73407	37	1357	219	13928	AT4G29900,AT2G34070,AT3G45970,AT2G30830,AT5G37600,AT1G02930,AT2G38530,AT5G64120,AT3G44320,AT1G69840,AT3G01290,AT4G27300,AT3G28540,AT5G48450,AT5G64260,AT5G02490,AT2G47730,AT5G06860,AT1G79310,AT2G39800,AT3G13080,AT2G38290,AT2G29460,AT3G08970,AT4G20830,AT1G59359,AT5G48380,AT2G20750,AT4G18253,AT2G29440,AT5G61900,AT1G35710,AT2G17120,AT1G70690,AT1G02920,AT2G41100,AT1G65790,	0.0161249
Cellular component	extracellular region	GO:0005576	3	0.000685	2.01006	25	791	219	13928	AT5G05460,AT1G02930,AT2G38530,AT5G64120,AT3G16530,AT3G44320,AT1G75040,AT3G49110,AT2G24850,AT5G48450,AT5G02490,AT2G47730,AT3G15356,AT2G43620,AT4G36950,AT3G13080,AT4G20830,AT5G10760,AT1G26560,AT1G75450,AT3G12580,AT1G02920,AT1G78850,AT1G78860,AT1G07000,	0.0141855
Cellular component	anchoring junction	GO:0070161	4	0.000852	1.70517	37	1380	219	13928	AT4G29900,AT2G34070,AT3G45970,AT2G30830,AT5G37600,AT1G02930,AT2G38530,AT5G64120,AT3G44320,AT1G69840,AT3G01290,AT4G27300,AT3G28540,AT5G48450,AT5G64260,AT5G02490,AT2G47730,AT5G06860,AT1G79310,AT2G39800,AT3G13080,AT2G38290,AT2G29460,AT3G08970,AT4G20830,AT1G59359,AT5G48380,AT2G20750,AT4G18253,AT2G29440,AT5G61900,AT1G35710,AT2G17120,AT1G70690,AT1G02920,AT2G41100,AT1G65790,	0.0160318
Cellular component	cell-cell junction	GO:0005911	5	0.000852	1.70517	37	1380	219	13928	AT4G29900,AT2G34070,AT3G45970,AT2G30830,AT5G37600,AT1G02930,AT2G38530,AT5G64120,AT3G44320,AT1G69840,AT3G01290,AT4G27300,AT3G28540,AT5G48450,AT5G64260,AT5G02490,AT2G47730,AT5G06860,AT1G79310,AT2G39800,AT3G13080,AT2G38290,AT2G29460,AT3G08970,AT4G20830,AT1G59359,AT5G48380,AT2G20750,AT4G18253,AT2G29440,AT5G61900,AT1G35710,AT2G17120,AT1G70690,AT1G02920,AT2G41100,AT1G65790,	0.0160318
Cellular component	cell junction	GO:0030054	3	0.00118213	1.67483	37	1405	219	13928	AT4G29900,AT2G34070,AT3G45970,AT2G30830,AT5G37600,AT1G02930,AT2G38530,AT5G64120,AT3G44320,AT1G69840,AT3G01290,AT4G27300,AT3G28540,AT5G48450,AT5G64260,AT5G02490,AT2G47730,AT5G06860,AT1G79310,AT2G39800,AT3G13080,AT2G38290,AT2G29460,AT3G08970,AT4G20830,AT1G59359,AT5G48380,AT2G20750,AT4G18253,AT2G29440,AT5G61900,AT1G35710,AT2G17120,AT1G70690,AT1G02920,AT2G41100,AT1G65790,	0.0188232
Cellular component	stromule	GO:0010319	3	0.00155233	5.88872	5	54	219	13928	AT1G02930,AT2G47730,AT3G25760,AT1G02920,AT3G25780,	0.0229523
Cellular component	endomembrane system	GO:0012505	3	0.00507485	1.41824	51	2287	219	13928	AT2G34070,AT3G45970,AT1G51780,AT1G79450,AT2G38530,AT5G01760,AT4G23030,AT1G51760,AT2G46720,AT1G72280,AT1G08930,AT5G64120,AT2G27690,AT3G49110,AT3G01290,AT4G23850,AT5G24290,AT3G24715,AT4G01750,AT3G28540,AT1G68530,AT5G64260,AT5G02490,AT4G30270,AT2G22330,AT5G06860,AT2G37980,AT4G37370,AT3G08970,AT4G24510,AT3G51440,AT2G13790,AT5G67210,AT4G03450,AT4G20830,AT1G80050,AT3G47090,AT3G51450,AT1G27950,AT1G29330…	0.0700329
Cellular component	endoplasmic reticulum	GO:0005783	6	0.00814247	1.61154	28	1105	219	13928	AT1G51780,AT1G79450,AT1G51760,AT2G46720,AT1G72280,AT1G08930,AT2G27690,AT4G23850,AT5G24290,AT3G24715,AT3G28540,AT1G68530,AT2G22330,AT4G37370,AT3G08970,AT4G24510,AT3G51440,AT4G03450,AT3G51450,AT1G27950,AT1G29330,AT5G37300,AT1G08450,AT4G31500,AT3G48520,AT3G60540,AT1G01120,AT5G63450,	0.105343
Cellular component	vacuole	GO:0005773	6	0.00915121	1.51424	34	1428	219	13928	AT3G22060,AT2G34070,AT5G05460,AT1G02930,AT1G08930,AT1G69840,AT1G75040,AT3G49110,AT3G01290,AT2G24850,AT1G16370,AT5G48450,AT5G02490,AT5G20230,AT2G47730,AT3G13080,AT3G56800,AT2G23680,AT1G14870,AT3G08970,AT4G20830,AT4G00970,AT3G55130,AT3G25760,AT3G13790,AT3G12580,AT1G02920,AT1G78850,AT2G41100,AT3G25780,AT1G65790,AT1G78860,AT2G29120,AT2G41110,	0.111429
Cellular component	Golgi apparatus	GO:0005794	6	0.0302085	1.49937	24	1018	219	13928	AT2G34070,AT3G45970,AT1G51780,AT1G79450,AT2G38530,AT1G51760,AT5G64120,AT3G49110,AT3G01290,AT4G23850,AT4G01750,AT5G64260,AT5G02490,AT4G30270,AT5G06860,AT2G37980,AT5G67210,AT4G20830,AT1G80050,AT1G27950,AT1G29330,AT3G12580,AT1G78850,AT1G78860,	0.284234
Cellular component	obsolete vacuolar part	GO:0044437	0	0.0404005	1.54128	19	784	219	13928	AT1G02930,AT1G08930,AT1G69840,AT3G49110,AT3G01290,AT1G16370,AT5G48450,AT5G02490,AT2G47730,AT3G13080,AT2G23680,AT3G55130,AT3G25760,AT3G12580,AT1G02920,AT1G78850,AT2G41100,AT3G25780,AT1G78860,	0.348455
Biological process	response to biotic stimulus	GO:0009607	3	0	2.85986	95	1869	250	14066	AT4G29900,AT1G61120,AT3G59220,AT5G05460,AT2G26440,AT5G01540,AT2G06050,AT5G24530,AT2G39770,AT1G02930,AT1G51780,AT4G39030,AT5G10380,AT5G38130,AT4G23140,AT2G30250,AT5G49630,AT2G32680,AT1G51760,AT2G47130,AT5G52810,AT5G47220,AT5G64120,AT3G16530,AT1G75040,AT2G23770,AT3G49110,AT3G01290,AT1G17420,AT5G64260,AT5G02490,AT5G59580,AT5G20230,AT4G23190,AT2G47730,AT2G22330,AT1G44350,AT1G76040,AT3G15356,AT4G02380…	0
Biological process	response to external biotic stimulus	GO:0043207	4	0	2.86907	95	1863	250	14066	AT4G29900,AT1G61120,AT3G59220,AT5G05460,AT2G26440,AT5G01540,AT2G06050,AT5G24530,AT2G39770,AT1G02930,AT1G51780,AT4G39030,AT5G10380,AT5G38130,AT4G23140,AT2G30250,AT5G49630,AT2G32680,AT1G51760,AT2G47130,AT5G52810,AT5G47220,AT5G64120,AT3G16530,AT1G75040,AT2G23770,AT3G49110,AT3G01290,AT1G17420,AT5G64260,AT5G02490,AT5G59580,AT5G20230,AT4G23190,AT2G47730,AT2G22330,AT1G44350,AT1G76040,AT3G15356,AT4G02380…	0
Biological process	response to other organism	GO:0051707	5	0	2.8737	95	1860	250	14066	AT4G29900,AT1G61120,AT3G59220,AT5G05460,AT2G26440,AT5G01540,AT2G06050,AT5G24530,AT2G39770,AT1G02930,AT1G51780,AT4G39030,AT5G10380,AT5G38130,AT4G23140,AT2G30250,AT5G49630,AT2G32680,AT1G51760,AT2G47130,AT5G52810,AT5G47220,AT5G64120,AT3G16530,AT1G75040,AT2G23770,AT3G49110,AT3G01290,AT1G17420,AT5G64260,AT5G02490,AT5G59580,AT5G20230,AT4G23190,AT2G47730,AT2G22330,AT1G44350,AT1G76040,AT3G15356,AT4G02380…	0
Biological process	response to stress	GO:0006950	3	0	1.90063	141	4174	250	14066	AT1G61120,AT3G59220,AT5G01540,AT2G06050,AT3G45290,AT5G24530,AT2G39770,AT1G02930,AT1G51780,AT4G39030,AT5G38130,AT1G26800,AT4G23140,AT3G56970,AT2G38530,AT2G30250,AT1G04220,AT4G23030,AT1G64660,AT3G56980,AT2G32680,AT1G51760,AT2G46720,AT4G37790,AT2G47130,AT1G08930,AT5G52810,AT5G47220,AT5G64120,AT1G72450,AT3G16530,AT3G44320,AT1G75040,AT2G23770,AT2G27690,AT3G49110,AT3G18290,AT1G43160,AT2G24850,AT3G24715…	0
Biological process	biological process involved in interspecies interaction between organisms	GO:0044419	2	0	2.79554	95	1912	250	14066	AT4G29900,AT1G61120,AT3G59220,AT5G05460,AT2G26440,AT5G01540,AT2G06050,AT5G24530,AT2G39770,AT1G02930,AT1G51780,AT4G39030,AT5G10380,AT5G38130,AT4G23140,AT2G30250,AT5G49630,AT2G32680,AT1G51760,AT2G47130,AT5G52810,AT5G47220,AT5G64120,AT3G16530,AT1G75040,AT2G23770,AT3G49110,AT3G01290,AT1G17420,AT5G64260,AT5G02490,AT5G59580,AT5G20230,AT4G23190,AT2G47730,AT2G22330,AT1G44350,AT1G76040,AT3G15356,AT4G02380…	0
Biological process	response to external stimulus	GO:0009605	3	2.22e-16	2.70012	117	2438	250	14066	AT4G29900,AT1G61120,AT3G59220,AT2G01940,AT5G05460,AT2G26440,AT5G01540,AT2G06050,AT5G24530,AT2G39770,AT1G02930,AT1G51780,AT4G39030,AT5G10380,AT5G38130,AT4G23140,AT3G56970,AT2G30250,AT1G64660,AT3G56980,AT5G49630,AT2G32680,AT1G51760,AT2G47130,AT5G52810,AT5G47220,AT5G64120,AT3G16530,AT3G44320,AT1G75040,AT2G23770,AT3G49110,AT3G01290,AT3G18290,AT2G24850,AT1G16370,AT3G28540,AT1G17420,AT5G64260,AT1G74770…	5.97e-14
Biological process	obsolete multi-organism process	GO:0051704	0	3.33e-16	2.30651	94	2293	250	14066	AT4G29900,AT1G61120,AT3G59220,AT5G05460,AT2G26440,AT5G01540,AT2G06050,AT5G24530,AT2G39770,AT1G02930,AT4G39030,AT5G10380,AT5G38130,AT4G23140,AT2G30250,AT5G49630,AT2G32680,AT2G47130,AT5G47220,AT5G64120,AT3G16530,AT1G75040,AT2G23770,AT3G49110,AT3G01290,AT4G01750,AT1G68530,AT1G17420,AT5G64260,AT5G02490,AT4G14140,AT5G59580,AT5G20230,AT4G23190,AT2G47730,AT2G22330,AT1G76040,AT3G15356,AT5G49680,AT4G02380…	7.68e-14
Biological process	response to stimulus	GO:0050896	2	5.55e-16	1.54319	198	7219	250	14066	AT3G22060,AT4G29900,AT1G61120,AT3G59220,AT2G01940,AT5G05460,AT2G26440,AT5G01540,AT2G06050,AT3G45290,AT5G24530,AT2G39770,AT1G02930,AT1G51780,AT2G17290,AT4G28390,AT4G39030,AT5G10380,AT5G38130,AT1G26800,AT4G23140,AT1G30040,AT3G56970,AT2G36590,AT2G38530,AT2G30250,AT1G04220,AT5G01760,AT4G23030,AT1G14120,AT1G64660,AT3G56980,AT5G48540,AT5G49630,AT2G32680,AT1G51760,AT2G46720,AT4G37790,AT2G47130,AT1G08930…	1.12e-13
Biological process	response to oxygen-containing compound	GO:1901700	4	8.88e-16	2.22038	103	2610	250	14066	AT3G22060,AT1G61120,AT3G59220,AT5G01540,AT2G06050,AT5G24530,AT2G39770,AT1G02930,AT2G17290,AT4G39030,AT5G10380,AT5G38130,AT4G23140,AT3G56970,AT2G38530,AT2G30250,AT4G23030,AT1G14120,AT1G64660,AT3G56980,AT2G32680,AT4G37790,AT1G08930,AT5G47220,AT1G72450,AT3G16530,AT2G23770,AT2G31730,AT2G38240,AT1G43160,AT2G24850,AT3G24715,AT1G16370,AT3G28540,AT1G17420,AT3G24500,AT4G30270,AT5G59580,AT2G47180,AT2G47730…	1.59e-13
Biological process	defense response	GO:0006952	4	8.88e-16	2.61612	75	1613	250	14066	AT3G59220,AT5G01540,AT3G45290,AT5G24530,AT2G39770,AT1G02930,AT1G51780,AT4G39030,AT5G38130,AT4G23140,AT2G30250,AT2G32680,AT1G51760,AT2G47130,AT5G52810,AT5G47220,AT5G64120,AT1G72450,AT3G16530,AT1G75040,AT2G23770,AT3G49110,AT5G02490,AT5G59580,AT4G23190,AT2G47730,AT2G22330,AT1G44350,AT1G76040,AT3G15356,AT4G02380,AT5G46050,AT4G11890,AT1G74950,AT2G43620,AT4G34410,AT1G09970,AT1G80840,AT5G67300,AT4G17500…	1.59e-13
Biological process	response to acid chemical	GO:0001101	4	7.99e-15	2.43955	79	1822	250	14066	AT3G22060,AT1G61120,AT3G59220,AT5G01540,AT2G06050,AT5G24530,AT2G39770,AT1G02930,AT2G17290,AT4G39030,AT5G38130,AT4G23140,AT3G56970,AT2G38530,AT2G30250,AT4G23030,AT1G14120,AT1G64660,AT3G56980,AT4G37790,AT1G08930,AT5G47220,AT1G72450,AT3G16530,AT2G23770,AT2G31730,AT1G43160,AT2G24850,AT1G16370,AT3G28540,AT1G17420,AT3G24500,AT5G59580,AT2G47180,AT2G47730,AT2G22330,AT1G44350,AT1G52890,AT1G76040,AT3G15356…	1.17e-12
Biological process	response to bacterium	GO:0009617	6	9.55e-15	3.26615	53	913	250	14066	AT1G61120,AT3G59220,AT5G05460,AT2G26440,AT5G01540,AT5G24530,AT2G39770,AT1G02930,AT4G39030,AT5G10380,AT5G38130,AT4G23140,AT2G30250,AT2G32680,AT2G47130,AT5G47220,AT2G23770,AT3G49110,AT1G17420,AT5G02490,AT4G23190,AT2G47730,AT2G22330,AT4G02380,AT5G46050,AT1G74950,AT2G43620,AT1G80840,AT5G67300,AT4G17500,AT4G37370,AT4G03450,AT2G46430,AT4G33220,AT3G09830,AT3G47090,AT4G00970,AT5G52640,AT1G51800,AT5G48380…	1.28e-12
Biological process	response to chemical	GO:0042221	3	3.15e-13	1.70303	133	4394	250	14066	AT3G22060,AT1G61120,AT3G59220,AT5G01540,AT2G06050,AT5G24530,AT2G39770,AT1G02930,AT2G17290,AT4G28390,AT4G39030,AT5G10380,AT5G38130,AT1G26800,AT4G23140,AT3G56970,AT2G36590,AT2G38530,AT2G30250,AT4G23030,AT1G14120,AT1G64660,AT3G56980,AT5G49630,AT2G32680,AT4G37790,AT1G08930,AT5G47220,AT5G64120,AT1G72450,AT3G16530,AT3G44320,AT1G75040,AT2G23770,AT3G49110,AT2G31730,AT2G38240,AT5G24290,AT1G43160,AT2G24850…	3.9e-11
Biological process	defense response to other organism	GO:0098542	6	9.07e-13	2.55383	64	1410	250	14066	AT3G59220,AT5G01540,AT5G24530,AT2G39770,AT1G02930,AT1G51780,AT4G39030,AT5G38130,AT4G23140,AT2G30250,AT2G32680,AT1G51760,AT2G47130,AT5G52810,AT5G47220,AT5G64120,AT3G16530,AT1G75040,AT2G23770,AT3G49110,AT5G02490,AT4G23190,AT2G47730,AT2G22330,AT1G44350,AT1G76040,AT3G15356,AT4G02380,AT5G46050,AT1G74950,AT2G43620,AT4G34410,AT1G09970,AT1G80840,AT5G67300,AT4G17500,AT4G37370,AT4G03450,AT5G13220,AT4G20830…	1.05e-10
Biological process	response to wounding	GO:0009611	4	1e-12	4.22291	34	453	250	14066	AT1G61120,AT1G51780,AT1G04220,AT1G51760,AT1G72450,AT3G16530,AT2G27690,AT1G43160,AT2G24850,AT1G17420,AT5G47240,AT2G22330,AT3G15356,AT4G02380,AT5G46050,AT1G74950,AT2G43620,AT1G80840,AT1G17380,AT3G51440,AT3G14050,AT5G13220,AT1G20510,AT3G51450,AT1G70700,AT3G11480,AT3G48520,AT2G34600,AT3G13790,AT5G63450,AT3G44860,AT1G66760,AT3G22275,AT1G72520,	1.08e-10
Biological process	response to fungus	GO:0009620	6	1.16e-12	3.40754	43	710	250	14066	AT2G06050,AT5G24530,AT1G02930,AT5G10380,AT5G38130,AT2G30250,AT2G32680,AT5G64120,AT3G16530,AT3G49110,AT1G17420,AT5G02490,AT2G47730,AT1G76040,AT3G15356,AT4G02380,AT2G43620,AT4G34410,AT1G80840,AT5G67300,AT4G37370,AT3G51440,AT4G03450,AT4G20830,AT2G31865,AT2G46430,AT3G51450,AT1G51800,AT1G49050,AT1G27950,AT4G18253,AT3G05360,AT4G02330,AT3G25760,AT5G64750,AT3G13790,AT1G02920,AT3G44860,AT3G10985,AT3G50280…	1.17e-10
Biological process	response to organic substance	GO:0010033	4	2.36e-12	1.84753	108	3289	250	14066	AT3G22060,AT1G61120,AT3G59220,AT5G01540,AT5G24530,AT2G39770,AT1G02930,AT2G17290,AT4G39030,AT5G10380,AT5G38130,AT1G26800,AT4G23140,AT3G56970,AT2G38530,AT2G30250,AT4G23030,AT1G14120,AT1G64660,AT3G56980,AT2G32680,AT4G37790,AT1G08930,AT5G47220,AT1G72450,AT3G16530,AT2G23770,AT3G49110,AT2G31730,AT2G38240,AT1G43160,AT2G24850,AT3G24715,AT1G16370,AT3G28540,AT1G17420,AT3G24500,AT4G30270,AT5G59580,AT4G23190…	2.24e-10
Biological process	response to jasmonic acid	GO:0009753	7	4.55e-12	4.23635	32	425	250	14066	AT1G61120,AT2G39770,AT5G38130,AT5G47220,AT1G72450,AT3G16530,AT2G38240,AT1G43160,AT2G24850,AT1G17420,AT1G44350,AT1G52890,AT3G15356,AT5G46050,AT1G74950,AT5G67300,AT4G17500,AT1G17380,AT3G51440,AT1G28480,AT5G13220,AT3G51450,AT1G70700,AT5G17490,AT2G16720,AT2G34600,AT4G20860,AT3G44860,AT3G50280,AT3G55970,AT3G22275,AT1G72520,	4.08e-10
Biological process	response to fatty acid	GO:0070542	6	5.84e-12	4.19685	32	429	250	14066	AT1G61120,AT2G39770,AT5G38130,AT5G47220,AT1G72450,AT3G16530,AT2G38240,AT1G43160,AT2G24850,AT1G17420,AT1G44350,AT1G52890,AT3G15356,AT5G46050,AT1G74950,AT5G67300,AT4G17500,AT1G17380,AT3G51440,AT1G28480,AT5G13220,AT3G51450,AT1G70700,AT5G17490,AT2G16720,AT2G34600,AT4G20860,AT3G44860,AT3G50280,AT3G55970,AT3G22275,AT1G72520,	4.96e-10
Biological process	response to xenobiotic stimulus	GO:0009410	4	4.66e-11	2.42866	60	1390	250	14066	AT1G61120,AT2G06050,AT5G24530,AT2G39770,AT4G28390,AT4G39030,AT5G10380,AT5G38130,AT4G23140,AT3G56970,AT2G36590,AT2G30250,AT4G23030,AT1G64660,AT3G56980,AT5G49630,AT1G08930,AT5G47220,AT3G16530,AT2G23770,AT1G43160,AT4G01750,AT3G28540,AT1G17420,AT2G47180,AT2G46400,AT1G79310,AT3G15356,AT4G02380,AT5G46050,AT3G48720,AT4G34410,AT1G80840,AT5G22630,AT5G27520,AT5G67300,AT4G17500,AT3G51440,AT2G13790,AT1G28480…	3.76e-09
Biological process	regulation of defense response	GO:0031347	6	3.36e-10	3.68749	31	473	250	14066	AT5G01540,AT1G51780,AT4G39030,AT5G38130,AT2G32680,AT1G51760,AT5G52810,AT5G47220,AT1G72450,AT3G49110,AT2G22330,AT1G44350,AT4G02380,AT4G11890,AT1G74950,AT1G80840,AT4G17500,AT1G17380,AT4G03450,AT5G13220,AT3G09830,AT3G47090,AT1G51800,AT5G48380,AT1G70700,AT1G08450,AT3G05360,AT2G34600,AT3G50280,AT3G22275,AT1G07000,	2.58e-08
Biological process	response to lipid	GO:0033993	5	8.47e-10	2.21765	62	1573	250	14066	AT3G22060,AT1G61120,AT3G59220,AT5G01540,AT2G39770,AT2G17290,AT5G38130,AT4G23030,AT1G14120,AT4G37790,AT1G08930,AT5G47220,AT1G72450,AT3G16530,AT2G31730,AT2G38240,AT1G43160,AT2G24850,AT3G28540,AT1G17420,AT3G24500,AT4G30270,AT5G59580,AT2G47180,AT1G44350,AT1G52890,AT1G76040,AT3G15356,AT4G02380,AT5G46050,AT4G11890,AT1G74950,AT1G68840,AT5G67300,AT4G17500,AT1G17380,AT3G51440,AT2G13790,AT1G28480,AT3G14050…	6.21e-08
Biological process	defense response to bacterium	GO:0042742	7	8.53e-10	2.91901	40	771	250	14066	AT3G59220,AT5G01540,AT5G24530,AT2G39770,AT1G02930,AT4G39030,AT5G38130,AT4G23140,AT2G30250,AT2G32680,AT2G47130,AT5G47220,AT2G23770,AT3G49110,AT5G02490,AT4G23190,AT2G47730,AT2G22330,AT4G02380,AT5G46050,AT1G74950,AT1G80840,AT5G67300,AT4G17500,AT4G37370,AT4G03450,AT4G33220,AT3G09830,AT4G00970,AT5G52640,AT1G51800,AT5G48380,AT1G08450,AT4G31500,AT4G23220,AT1G70690,AT1G02920,AT3G44860,AT3G50280,AT1G07000,	5.98e-08
Biological process	hormone metabolic process	GO:0042445	5	1.46e-09	3.90521	27	389	250	14066	AT2G01940,AT2G06050,AT5G24530,AT1G51780,AT4G39030,AT5G38130,AT1G30040,AT1G14120,AT1G51760,AT3G44320,AT2G24850,AT3G24715,AT1G78440,AT5G59580,AT2G22330,AT1G44350,AT5G27520,AT1G20510,AT3G09830,AT4G31500,AT3G48520,AT4G14440,AT3G25760,AT1G75450,AT5G63450,AT3G50280,AT3G25780,	9.85e-08
Biological process	cellular response to iron ion starvation	GO:0010106	8	5.88e-09	33.7584	6	10	250	14066	AT3G56970,AT3G56980,AT3G18290,AT1G74770,AT3G47640,AT2G41240,	3.79e-07
Biological process	response to oxidative stress	GO:0006979	4	1.06e-08	3.04879	33	609	250	14066	AT1G61120,AT2G06050,AT2G39770,AT1G02930,AT4G23140,AT3G56970,AT3G56980,AT3G28540,AT1G17420,AT5G20230,AT4G23190,AT2G47180,AT2G47730,AT1G79310,AT1G07400,AT2G39800,AT4G02380,AT1G09970,AT1G14870,AT2G29460,AT4G12720,AT4G20830,AT2G31865,AT1G51800,AT2G29440,AT2G41240,AT3G12580,AT4G39230,AT1G02920,AT2G41100,AT3G10985,AT4G21850,AT1G72520,	6.61e-07
Biological process	cellular response to jasmonic acid stimulus	GO:0071395	8	1.2e-08	5.52883	17	173	250	14066	AT5G47220,AT1G72450,AT3G16530,AT2G38240,AT1G52890,AT3G15356,AT1G74950,AT5G67300,AT4G17500,AT1G17380,AT1G28480,AT5G13220,AT1G70700,AT5G17490,AT2G34600,AT3G55970,AT3G22275,	7.2e-07
Biological process	regulation of response to stress	GO:0080134	5	1.35e-08	2.89594	35	680	250	14066	AT5G01540,AT1G51780,AT4G39030,AT5G38130,AT4G23030,AT2G32680,AT1G51760,AT5G52810,AT5G47220,AT1G72450,AT3G49110,AT2G22330,AT1G44350,AT1G76040,AT4G02380,AT4G11890,AT1G74950,AT1G80840,AT5G67300,AT4G17500,AT1G17380,AT4G03450,AT5G13220,AT2G31865,AT3G09830,AT3G47090,AT1G51800,AT5G48380,AT1G70700,AT1G08450,AT3G05360,AT2G34600,AT3G50280,AT3G22275,AT1G07000,	7.81e-07
Biological process	cellular response to fatty acid	GO:0071398	7	1.7e-08	5.40389	17	177	250	14066	AT5G47220,AT1G72450,AT3G16530,AT2G38240,AT1G52890,AT3G15356,AT1G74950,AT5G67300,AT4G17500,AT1G17380,AT1G28480,AT5G13220,AT1G70700,AT5G17490,AT2G34600,AT3G55970,AT3G22275,	9.46e-07
Biological process	regulation of jasmonic acid mediated signaling pathway	GO:2000022	7	4.56e-08	10.0471	10	56	250	14066	AT1G72450,AT2G38240,AT1G74950,AT5G67300,AT1G17380,AT5G13220,AT1G70700,AT2G34600,AT3G55970,AT3G22275,	2.46e-06
Biological process	jasmonic acid mediated signaling pathway	GO:0009867	7	9.18e-08	5.51608	15	153	250	14066	AT5G47220,AT1G72450,AT2G38240,AT1G52890,AT1G74950,AT5G67300,AT4G17500,AT1G17380,AT1G28480,AT5G13220,AT1G70700,AT5G17490,AT2G34600,AT3G55970,AT3G22275,	4.78e-06
Biological process	response to oomycetes	GO:0002239	6	1.59e-07	4.64315	17	206	250	14066	AT5G24530,AT1G02930,AT2G32680,AT3G16530,AT3G01290,AT5G64260,AT5G59580,AT5G20230,AT2G47730,AT2G22330,AT3G15356,AT4G03450,AT1G51800,AT3G05360,AT5G60950,AT1G02920,AT1G07000,	8.02e-06
Biological process	innate immune response	GO:0045087	7	2.61e-07	2.71561	32	663	250	14066	AT5G01540,AT1G02930,AT1G51780,AT4G39030,AT2G32680,AT1G51760,AT5G52810,AT5G47220,AT3G16530,AT1G75040,AT2G23770,AT3G49110,AT4G23190,AT2G47730,AT2G22330,AT1G44350,AT3G15356,AT2G43620,AT1G09970,AT4G17500,AT4G37370,AT4G03450,AT5G13220,AT3G09830,AT3G47090,AT5G52640,AT1G51800,AT5G10760,AT1G08450,AT4G31500,AT3G05360,AT1G02920,	1.28e-05
Biological process	regulation of hormone levels	GO:0010817	4	3.89e-07	2.912	28	541	250	14066	AT2G01940,AT2G06050,AT5G24530,AT1G51780,AT4G39030,AT5G38130,AT1G30040,AT1G14120,AT1G51760,AT3G44320,AT2G24850,AT3G24715,AT1G78440,AT5G59580,AT2G22330,AT1G44350,AT5G27520,AT1G20510,AT3G09830,AT4G31500,AT3G48520,AT4G14440,AT3G25760,AT1G75450,AT1G56150,AT5G63450,AT3G50280,AT3G25780,	1.85e-05
Biological process	response to hormone	GO:0009725	5	3.97e-07	1.7298	76	2472	250	14066	AT3G22060,AT1G61120,AT3G59220,AT5G01540,AT5G24530,AT2G39770,AT2G17290,AT4G39030,AT5G38130,AT4G23140,AT3G56970,AT4G23030,AT1G14120,AT3G56980,AT4G37790,AT1G08930,AT5G47220,AT1G72450,AT3G16530,AT2G23770,AT3G49110,AT2G31730,AT2G38240,AT1G43160,AT2G24850,AT3G24715,AT3G28540,AT1G17420,AT3G24500,AT4G30270,AT5G59580,AT2G47180,AT1G44350,AT1G52890,AT1G76040,AT3G15356,AT5G49680,AT4G02380,AT5G46050,AT4G11890…	1.83e-05
Biological process	response to endogenous stimulus	GO:0009719	3	4.48e-07	1.71577	77	2525	250	14066	AT3G22060,AT1G61120,AT3G59220,AT5G01540,AT5G24530,AT2G39770,AT2G17290,AT4G39030,AT5G38130,AT4G23140,AT3G56970,AT4G23030,AT1G14120,AT3G56980,AT4G37790,AT1G08930,AT5G47220,AT1G72450,AT3G16530,AT2G23770,AT3G49110,AT2G31730,AT2G38240,AT1G43160,AT2G24850,AT3G24715,AT3G28540,AT1G17420,AT3G24500,AT4G30270,AT5G59580,AT2G47180,AT1G44350,AT1G52890,AT1G76040,AT3G15356,AT5G49680,AT4G02380,AT5G46050,AT4G11890…	2.01e-05
Biological process	intracellular iron ion homeostasis	GO:0006879	7	5.12e-07	10.9783	8	41	250	14066	AT3G56970,AT3G56980,AT5G24290,AT3G18290,AT1G74770,AT3G47640,AT2G41240,AT1G23020,	2.24e-05
Biological process	immune response	GO:0006955	3	1.14e-06	2.53942	32	709	250	14066	AT5G01540,AT1G02930,AT1G51780,AT4G39030,AT2G32680,AT1G51760,AT5G52810,AT5G47220,AT3G16530,AT1G75040,AT2G23770,AT3G49110,AT4G23190,AT2G47730,AT2G22330,AT1G44350,AT3G15356,AT2G43620,AT1G09970,AT4G17500,AT4G37370,AT4G03450,AT5G13220,AT3G09830,AT3G47090,AT5G52640,AT1G51800,AT5G10760,AT1G08450,AT4G31500,AT3G05360,AT1G02920,	4.86e-05
Biological process	defense response to fungus	GO:0050832	7	1.22e-06	2.74938	28	573	250	14066	AT1G02930,AT5G38130,AT2G30250,AT2G32680,AT5G64120,AT3G16530,AT3G49110,AT5G02490,AT2G47730,AT1G76040,AT3G15356,AT4G02380,AT4G34410,AT1G80840,AT5G67300,AT4G37370,AT4G03450,AT4G20830,AT2G31865,AT1G51800,AT1G49050,AT1G27950,AT3G05360,AT5G64750,AT3G13790,AT1G02920,AT3G50280,AT1G07000,	5.07e-05
Biological process	regulation of response to biotic stimulus	GO:0002831	5	1.3e-06	3.35666	21	352	250	14066	AT5G01540,AT1G51780,AT5G38130,AT2G32680,AT1G51760,AT5G52810,AT5G47220,AT3G49110,AT2G22330,AT1G44350,AT4G02380,AT4G17500,AT4G03450,AT5G13220,AT3G09830,AT3G47090,AT1G51800,AT1G08450,AT3G05360,AT3G50280,AT1G07000,	5.26e-05
Biological process	response to water	GO:0009415	5	1.36e-06	2.67485	29	610	250	14066	AT1G02930,AT3G56970,AT2G38530,AT2G30250,AT4G23030,AT1G64660,AT3G56980,AT4G37790,AT1G08930,AT1G43160,AT1G16370,AT3G28540,AT3G24500,AT5G59580,AT2G47180,AT2G47730,AT2G22330,AT1G52890,AT2G39800,AT4G02380,AT5G67300,AT2G31865,AT5G61900,AT5G65730,AT2G41240,AT1G02920,AT3G28270,AT1G66880,AT1G07000,	5.34e-05
Biological process	response to abiotic stimulus	GO:0009628	3	2.03e-06	1.58802	86	3047	250	14066	AT3G59220,AT2G01940,AT2G39770,AT1G02930,AT1G30040,AT3G56970,AT2G36590,AT2G38530,AT2G30250,AT1G04220,AT4G23030,AT1G14120,AT1G64660,AT3G56980,AT5G48540,AT2G32680,AT2G46720,AT4G37790,AT1G08930,AT3G16530,AT1G75040,AT3G49110,AT2G38240,AT1G43160,AT2G24850,AT3G24715,AT1G16370,AT1G78440,AT3G28540,AT1G68530,AT1G17420,AT3G24500,AT5G02490,AT4G30270,AT5G59580,AT5G20230,AT2G47180,AT2G47730,AT2G22330,AT1G52890…	7.8e-05
Biological process	regulation of response to stimulus	GO:0048583	4	2.29e-06	2.01709	47	1311	250	14066	AT5G01540,AT1G51780,AT4G39030,AT5G38130,AT3G56970,AT4G23030,AT3G56980,AT2G32680,AT1G51760,AT5G52810,AT5G47220,AT1G72450,AT3G49110,AT2G38240,AT3G24715,AT2G22330,AT1G44350,AT1G76040,AT5G49680,AT4G02380,AT4G11890,AT1G74950,AT1G80840,AT5G67300,AT4G17500,AT1G17380,AT4G03450,AT5G13220,AT4G12720,AT2G31865,AT3G09830,AT3G47090,AT1G51800,AT5G48380,AT1G70700,AT5G17490,AT1G08450,AT3G05360,AT2G41240,AT2G34600…	8.59e-05
Biological process	regulation of response to external stimulus	GO:0032101	5	2.45e-06	3.1179	22	397	250	14066	AT5G01540,AT1G51780,AT5G38130,AT2G32680,AT1G51760,AT5G52810,AT5G47220,AT3G49110,AT2G22330,AT1G44350,AT4G02380,AT4G17500,AT4G03450,AT5G13220,AT3G09830,AT3G47090,AT1G51800,AT5G17490,AT1G08450,AT3G05360,AT3G50280,AT1G07000,	9e-05
Biological process	response to antibiotic	GO:0046677	4	2.62e-06	2.77058	26	528	250	14066	AT2G06050,AT5G24530,AT2G39770,AT4G39030,AT4G23140,AT3G16530,AT2G23770,AT1G43160,AT1G17420,AT2G47180,AT1G79310,AT3G15356,AT4G02380,AT5G46050,AT1G80840,AT5G67300,AT3G51440,AT1G28480,AT4G03450,AT3G51450,AT5G17490,AT2G16720,AT3G12580,AT3G44860,AT3G10985,AT1G72520,	9.41e-05
Biological process	jasmonic acid metabolic process	GO:0009694	10	2.77e-06	10.9402	7	36	250	14066	AT2G06050,AT1G44350,AT1G20510,AT3G48520,AT3G25760,AT5G63450,AT3G25780,	9.72e-05
Biological process	response to water deprivation	GO:0009414	6	3.09e-06	2.62128	28	601	250	14066	AT1G02930,AT3G56970,AT2G38530,AT2G30250,AT4G23030,AT1G64660,AT3G56980,AT4G37790,AT1G08930,AT1G43160,AT1G16370,AT3G28540,AT3G24500,AT5G59580,AT2G47180,AT2G47730,AT2G22330,AT1G52890,AT2G39800,AT4G02380,AT5G67300,AT2G31865,AT5G65730,AT2G41240,AT1G02920,AT3G28270,AT1G66880,AT1G07000,	0.000106
Biological process	regulation of innate immune response	GO:0045088	7	3.68e-06	4.13706	15	204	250	14066	AT5G01540,AT1G51780,AT2G32680,AT1G51760,AT5G52810,AT5G47220,AT3G49110,AT2G22330,AT1G44350,AT4G17500,AT5G13220,AT3G09830,AT3G47090,AT1G08450,AT3G05360,	0.000124
Biological process	response to salt	GO:1902074	4	3.99e-06	2.39421	32	752	250	14066	AT1G02930,AT3G56970,AT2G38530,AT2G30250,AT4G23030,AT1G64660,AT3G56980,AT4G37790,AT1G08930,AT1G43160,AT1G16370,AT3G28540,AT3G24500,AT5G59580,AT2G47180,AT2G47730,AT2G22330,AT1G52890,AT2G39800,AT4G02380,AT5G67300,AT2G31865,AT5G61900,AT5G65730,AT2G41240,AT5G64750,AT1G02920,AT2G41100,AT3G28270,AT1G66880,AT1G07000,AT2G41110,	0.000131
Biological process	hormone biosynthetic process	GO:0042446	6	4.09e-06	3.6788	17	260	250	14066	AT2G01940,AT2G06050,AT4G39030,AT5G38130,AT1G30040,AT1G14120,AT3G44320,AT2G24850,AT3G24715,AT1G78440,AT2G22330,AT1G20510,AT3G09830,AT4G31500,AT3G25760,AT3G50280,AT3G25780,	0.000132
Biological process	cellular response to oxygen-containing compound	GO:1901701	5	5.53e-06	2.07822	41	1110	250	14066	AT3G59220,AT5G01540,AT2G17290,AT1G14120,AT1G64660,AT4G37790,AT5G47220,AT1G72450,AT3G16530,AT2G23770,AT2G38240,AT3G24715,AT1G16370,AT5G59580,AT1G52890,AT1G76040,AT1G79310,AT3G15356,AT4G02380,AT4G11890,AT1G74950,AT5G67300,AT4G17500,AT1G17380,AT2G13790,AT1G28480,AT4G03450,AT5G13220,AT4G12720,AT1G51800,AT1G70700,AT5G17490,AT2G34600,AT5G64750,AT3G28270,AT3G55970,AT1G65790,AT1G66880,AT3G22275,AT1G07000…	0.000175
Biological process	response to inorganic substance	GO:0010035	4	6.85e-06	1.88679	50	1491	250	14066	AT1G61120,AT2G06050,AT2G39770,AT1G02930,AT3G56970,AT2G38530,AT2G30250,AT4G23030,AT1G64660,AT3G56980,AT4G37790,AT1G08930,AT3G44320,AT1G75040,AT3G49110,AT5G24290,AT1G43160,AT3G24715,AT1G16370,AT3G28540,AT1G17420,AT3G24500,AT5G02490,AT5G59580,AT2G47180,AT2G47730,AT2G22330,AT1G52890,AT1G79310,AT2G39800,AT4G02380,AT2G43620,AT3G25180,AT5G67300,AT2G31865,AT5G61900,AT2G16720,AT5G65730,AT2G41240,AT3G12580…	0.000212
Biological process	long-chain fatty acid metabolic process	GO:0001676	9	6.93e-06	7.8967	8	57	250	14066	AT2G06050,AT4G23850,AT1G44350,AT1G20510,AT3G48520,AT3G25760,AT5G63450,AT3G25780,	0.000211
Biological process	obsolete iron ion homeostasis	GO:0055072	0	6.93e-06	7.8967	8	57	250	14066	AT3G56970,AT3G56980,AT5G24290,AT3G18290,AT1G74770,AT3G47640,AT2G41240,AT1G23020,	0.000211
Biological process	auxin metabolic process	GO:0009850	6	9.34e-06	5.74122	10	98	250	14066	AT2G01940,AT1G51780,AT1G14120,AT1G51760,AT3G44320,AT2G24850,AT2G22330,AT5G27520,AT4G31500,AT4G14440,	0.000274
Biological process	cellular response to chemical stimulus	GO:0070887	4	1.51e-05	1.67017	64	2156	250	14066	AT3G59220,AT5G01540,AT5G24530,AT2G17290,AT4G39030,AT5G38130,AT1G26800,AT3G56970,AT1G14120,AT1G64660,AT3G56980,AT4G37790,AT5G47220,AT5G64120,AT1G72450,AT3G16530,AT2G23770,AT3G49110,AT2G38240,AT5G24290,AT3G24715,AT1G16370,AT4G01750,AT3G24500,AT4G30270,AT5G59580,AT1G52890,AT1G76040,AT1G79310,AT3G15356,AT5G49680,AT4G02380,AT4G11890,AT1G74950,AT3G48720,AT3G25180,AT5G22630,AT5G67300,AT4G17500,AT1G17380…	0.000436
Biological process	cellular response to lipid	GO:0071396	6	1.63e-05	2.27107	31	768	250	14066	AT3G59220,AT5G01540,AT2G17290,AT1G14120,AT4G37790,AT5G47220,AT1G72450,AT3G16530,AT2G38240,AT5G59580,AT1G52890,AT1G76040,AT3G15356,AT4G11890,AT1G74950,AT5G67300,AT4G17500,AT1G17380,AT2G13790,AT1G28480,AT5G13220,AT1G51800,AT1G70700,AT5G17490,AT2G34600,AT5G64750,AT3G55970,AT1G65790,AT1G66880,AT3G22275,AT1G07000,	0.000463
Biological process	regulation of immune response	GO:0050776	5	1.92e-05	3.60667	15	234	250	14066	AT5G01540,AT1G51780,AT2G32680,AT1G51760,AT5G52810,AT5G47220,AT3G49110,AT2G22330,AT1G44350,AT4G17500,AT5G13220,AT3G09830,AT3G47090,AT1G08450,AT3G05360,	0.000535
Biological process	secondary metabolic process	GO:0019748	3	2e-05	2.41899	27	628	250	14066	AT2G30830,AT1G21100,AT1G02930,AT3G56970,AT2G30250,AT1G04220,AT3G56980,AT1G01190,AT5G64120,AT3G44320,AT3G26210,AT2G24850,AT5G20230,AT2G47730,AT2G22330,AT3G48720,AT3G25180,AT5G67300,AT4G37370,AT2G29460,AT3G55130,AT2G29440,AT4G31500,AT2G16720,AT2G41240,AT4G39230,AT1G02920,	0.000548
Biological process	response to karrikin	GO:0080167	4	2.23e-05	3.56101	15	237	250	14066	AT1G02930,AT2G36590,AT5G48540,AT3G16530,AT2G38240,AT5G02490,AT2G47730,AT3G15356,AT5G22630,AT5G40780,AT5G43935,AT4G14440,AT3G13790,AT1G02920,AT3G55970,	0.000564
Biological process	regulation of systemic acquired resistance	GO:0010112	7	2.63e-05	9.92894	6	34	250	14066	AT1G51780,AT1G51760,AT5G52810,AT2G22330,AT1G44350,AT5G13220,	0.000653
Biological process	immune system process	GO:0002376	2	2.86e-05	2.17183	32	829	250	14066	AT5G01540,AT1G02930,AT1G51780,AT4G39030,AT2G32680,AT1G51760,AT5G52810,AT5G47220,AT3G16530,AT1G75040,AT2G23770,AT3G49110,AT4G23190,AT2G47730,AT2G22330,AT1G44350,AT3G15356,AT2G43620,AT1G09970,AT4G17500,AT4G37370,AT4G03450,AT5G13220,AT3G09830,AT3G47090,AT5G52640,AT1G51800,AT5G10760,AT1G08450,AT4G31500,AT3G05360,AT1G02920,	0.0007
Biological process	cellular response to stimulus	GO:0051716	3	3.45e-05	1.44306	94	3665	250	14066	AT3G59220,AT5G01540,AT5G24530,AT2G17290,AT4G39030,AT5G38130,AT1G26800,AT3G56970,AT2G30250,AT5G01760,AT1G14120,AT1G64660,AT3G56980,AT2G32680,AT4G37790,AT5G47220,AT5G64120,AT1G72450,AT3G16530,AT3G44320,AT2G23770,AT3G49110,AT2G38240,AT5G24290,AT3G18290,AT1G43160,AT2G24850,AT3G24715,AT1G16370,AT4G01750,AT1G19960,AT3G24500,AT1G74770,AT4G30270,AT5G59580,AT5G20230,AT4G23190,AT2G22330,AT1G52890,AT1G76040…	0.000831
Biological process	systemic acquired resistance	GO:0009627	7	3.54e-05	4.48481	11	138	250	14066	AT1G51780,AT1G51760,AT5G52810,AT3G16530,AT1G75040,AT2G22330,AT1G44350,AT3G15356,AT2G43620,AT5G13220,AT5G10760,	0.00084
Biological process	positive regulation of defense response	GO:0031349	7	3.58e-05	3.61328	14	218	250	14066	AT5G01540,AT2G32680,AT5G52810,AT5G47220,AT3G49110,AT4G11890,AT4G17500,AT4G03450,AT3G09830,AT3G47090,AT1G51800,AT1G08450,AT3G05360,AT1G07000,	0.000837
Biological process	response to reactive oxygen species	GO:0000302	5	4.16e-05	3.21509	16	280	250	14066	AT1G61120,AT2G06050,AT2G39770,AT4G23140,AT3G56970,AT3G56980,AT3G28540,AT1G17420,AT2G47180,AT1G79310,AT4G02380,AT2G41240,AT3G12580,AT3G10985,AT4G21850,AT1G72520,	0.00096
Biological process	hormone catabolic process	GO:0042447	6	5.49e-05	11.7217	5	24	250	14066	AT5G24530,AT1G30040,AT1G14120,AT1G78440,AT1G75450,	0.00124872
Biological process	phenol-containing compound biosynthetic process	GO:0046189	6	5.92e-05	8.656	6	39	250	14066	AT4G39030,AT5G38130,AT3G48720,AT3G09830,AT2G16720,AT3G50280,	0.00132767
Biological process	cellular response to endogenous stimulus	GO:0071495	4	6.03e-05	1.87699	41	1229	250	14066	AT3G59220,AT5G01540,AT2G17290,AT3G56970,AT1G14120,AT3G56980,AT4G37790,AT5G47220,AT1G72450,AT3G16530,AT2G23770,AT2G38240,AT3G24715,AT3G24500,AT4G30270,AT5G59580,AT1G52890,AT1G76040,AT3G15356,AT5G49680,AT4G11890,AT1G74950,AT5G67300,AT4G17500,AT1G17380,AT2G13790,AT1G28480,AT4G03450,AT5G13220,AT1G51800,AT1G70700,AT5G17490,AT2G41240,AT2G34600,AT5G64750,AT3G55970,AT1G65790,AT1G66880,AT3G22275,AT1G07000…	0.00133413
Biological process	response to chitin	GO:0010200	6	7.05e-05	3.39524	14	232	250	14066	AT5G10380,AT2G30250,AT1G08930,AT5G47220,AT3G16530,AT2G23770,AT2G46400,AT3G15356,AT4G34410,AT1G80840,AT5G67300,AT4G17500,AT2G13790,AT1G51800,	0.00153733
Biological process	response to extracellular stimulus	GO:0009991	4	8e-05	2.55745	21	462	250	14066	AT1G61120,AT3G56970,AT1G64660,AT3G56980,AT3G44320,AT3G18290,AT2G24850,AT1G16370,AT3G28540,AT1G74770,AT5G59580,AT5G49680,AT4G02380,AT3G14050,AT3G47640,AT5G17490,AT3G49620,AT2G41240,AT3G28270,AT4G21850,AT1G66880,	0.00172188
Biological process	positive regulation of response to biotic stimulus	GO:0002833	6	8.97e-05	3.5165	13	208	250	14066	AT5G01540,AT2G32680,AT5G52810,AT5G47220,AT3G49110,AT4G17500,AT4G03450,AT3G09830,AT3G47090,AT1G51800,AT1G08450,AT3G05360,AT1G07000,	0.0019052
Biological process	cellular response to hormone stimulus	GO:0032870	6	9.02e-05	1.88029	39	1167	250	14066	AT3G59220,AT5G01540,AT2G17290,AT3G56970,AT1G14120,AT3G56980,AT4G37790,AT5G47220,AT1G72450,AT3G16530,AT2G38240,AT3G24715,AT3G24500,AT4G30270,AT5G59580,AT1G52890,AT1G76040,AT3G15356,AT5G49680,AT4G11890,AT1G74950,AT5G67300,AT4G17500,AT1G17380,AT2G13790,AT1G28480,AT4G03450,AT5G13220,AT1G51800,AT1G70700,AT5G17490,AT2G41240,AT2G34600,AT5G64750,AT3G55970,AT1G65790,AT1G66880,AT3G22275,AT1G07000,	0.00189139
Biological process	secondary metabolite biosynthetic process	GO:0044550	4	0.000103	2.66588	19	401	250	14066	AT2G30830,AT1G21100,AT3G56970,AT2G30250,AT1G04220,AT3G56980,AT1G01190,AT3G26210,AT2G24850,AT5G20230,AT2G22330,AT3G48720,AT3G25180,AT4G37370,AT3G55130,AT4G31500,AT2G16720,AT2G41240,AT4G39230,	0.00212434
Biological process	response to salicylic acid	GO:0009751	6	0.000129	2.70789	18	374	250	14066	AT5G24530,AT4G39030,AT4G23140,AT3G16530,AT2G23770,AT1G43160,AT3G15356,AT5G46050,AT1G80840,AT5G67300,AT3G51440,AT1G28480,AT4G03450,AT4G12720,AT3G51450,AT5G17490,AT2G16720,AT3G44860,	0.00259621
Biological process	cell communication	GO:0007154	3	0.00013	1.5503	65	2359	250	14066	AT3G59220,AT5G01540,AT2G17290,AT3G56970,AT5G01760,AT1G14120,AT1G64660,AT3G56980,AT2G32680,AT4G37790,AT5G47220,AT1G72450,AT3G44320,AT2G23770,AT2G38240,AT3G18290,AT2G24850,AT3G24715,AT1G16370,AT1G19960,AT3G24500,AT1G74770,AT5G59580,AT1G52890,AT1G76040,AT5G49680,AT4G02380,AT4G11890,AT1G74950,AT1G09970,AT4G36950,AT3G08720,AT5G67300,AT4G17500,AT1G17380,AT3G56800,AT2G13790,AT1G28480,AT4G03450,AT5G13220…	0.002584
Biological process	positive regulation of response to external stimulus	GO:0032103	6	0.000137	3.37065	13	217	250	14066	AT5G01540,AT2G32680,AT5G52810,AT5G47220,AT3G49110,AT4G17500,AT4G03450,AT3G09830,AT3G47090,AT1G51800,AT1G08450,AT3G05360,AT1G07000,	0.00270316
Biological process	regulation of immune system process	GO:0002682	4	0.000143	3.02495	15	279	250	14066	AT5G01540,AT1G51780,AT2G32680,AT1G51760,AT5G52810,AT5G47220,AT3G49110,AT2G22330,AT1G44350,AT4G17500,AT5G13220,AT3G09830,AT3G47090,AT1G08450,AT3G05360,	0.00277792
Biological process	hormone-mediated signaling pathway	GO:0009755	6	0.00017	1.95033	33	952	250	14066	AT3G59220,AT5G01540,AT2G17290,AT3G56970,AT1G14120,AT3G56980,AT4G37790,AT5G47220,AT1G72450,AT2G38240,AT3G24715,AT3G24500,AT5G59580,AT1G52890,AT1G76040,AT5G49680,AT4G11890,AT1G74950,AT5G67300,AT4G17500,AT1G17380,AT2G13790,AT1G28480,AT5G13220,AT1G51800,AT1G70700,AT5G17490,AT2G41240,AT2G34600,AT5G64750,AT3G55970,AT3G22275,AT1G07000,	0.00327426
Biological process	response to nitrogen compound	GO:1901698	4	0.000179	2.25056	24	600	250	14066	AT2G39770,AT5G10380,AT3G56970,AT2G30250,AT3G56980,AT1G08930,AT5G47220,AT3G16530,AT3G44320,AT2G23770,AT2G46400,AT3G15356,AT5G46050,AT2G43620,AT4G34410,AT1G80840,AT5G67300,AT4G17500,AT2G13790,AT1G51800,AT4G14440,AT2G41240,AT3G60540,AT2G29120,	0.00340063
Biological process	response to ethylene	GO:0009723	6	0.000185	2.83089	16	318	250	14066	AT3G56970,AT3G56980,AT5G47220,AT3G16530,AT3G24715,AT3G24500,AT3G15356,AT5G49680,AT4G02380,AT5G67300,AT4G17500,AT3G51440,AT3G51450,AT5G17490,AT2G16720,AT2G41240,	0.00346745
Biological process	positive regulation of innate immune response	GO:0045089	8	0.000211	3.99035	10	141	250	14066	AT5G01540,AT2G32680,AT5G52810,AT5G47220,AT3G49110,AT4G17500,AT3G09830,AT3G47090,AT1G08450,AT3G05360,	0.00392301
Biological process	carboxylic acid biosynthetic process	GO:0046394	7	0.000241	2.30504	22	537	250	14066	AT2G06050,AT2G39770,AT4G39030,AT5G38130,AT1G30040,AT1G14120,AT1G64660,AT3G44320,AT2G24850,AT3G24715,AT1G78440,AT2G22330,AT2G39800,AT5G22630,AT4G24510,AT1G20510,AT3G09830,AT4G31500,AT3G25760,AT2G41100,AT3G50280,AT3G25780,	0.00441113
Biological process	organic acid biosynthetic process	GO:0016053	5	0.000241	2.30504	22	537	250	14066	AT2G06050,AT2G39770,AT4G39030,AT5G38130,AT1G30040,AT1G14120,AT1G64660,AT3G44320,AT2G24850,AT3G24715,AT1G78440,AT2G22330,AT2G39800,AT5G22630,AT4G24510,AT1G20510,AT3G09830,AT4G31500,AT3G25760,AT2G41100,AT3G50280,AT3G25780,	0.00441113
Biological process	cellular response to acid chemical	GO:0071229	5	0.000271	2.18855	24	617	250	14066	AT3G59220,AT5G01540,AT2G17290,AT1G14120,AT1G64660,AT4G37790,AT5G47220,AT3G16530,AT1G16370,AT5G59580,AT1G52890,AT1G76040,AT3G15356,AT4G02380,AT1G74950,AT4G17500,AT1G28480,AT4G03450,AT5G17490,AT3G28270,AT1G65790,AT1G66880,AT3G22275,AT2G29120,	0.00486005
Biological process	response to organonitrogen compound	GO:0010243	5	0.000327	2.43512	19	439	250	14066	AT5G10380,AT2G30250,AT1G08930,AT5G47220,AT3G16530,AT2G23770,AT2G46400,AT3G15356,AT5G46050,AT2G43620,AT4G34410,AT1G80840,AT5G67300,AT4G17500,AT2G13790,AT1G51800,AT4G14440,AT3G60540,AT2G29120,	0.00572984
Biological process	cellular response to organic substance	GO:0071310	5	0.000331	1.70617	43	1418	250	14066	AT3G59220,AT5G01540,AT2G17290,AT1G26800,AT3G56970,AT1G14120,AT3G56980,AT4G37790,AT5G47220,AT1G72450,AT3G16530,AT2G23770,AT2G38240,AT3G24715,AT3G24500,AT4G30270,AT5G59580,AT1G52890,AT1G76040,AT3G15356,AT5G49680,AT4G11890,AT1G74950,AT5G67300,AT4G17500,AT1G17380,AT2G13790,AT1G28480,AT4G03450,AT5G13220,AT4G12720,AT1G51800,AT1G70700,AT5G17490,AT2G41240,AT2G34600,AT5G64750,AT3G55970,AT1G65790,AT1G66880…	0.00574745
Biological process	regulation of secondary metabolite biosynthetic process	GO:1900376	6	0.000375	6.25156	6	54	250	14066	AT2G30830,AT3G56970,AT3G56980,AT5G20230,AT2G16720,AT2G41240,	0.00644535
Biological process	monocarboxylic acid metabolic process	GO:0032787	7	0.000393	2.27658	21	519	250	14066	AT2G06050,AT5G24530,AT4G39030,AT5G38130,AT3G44320,AT4G23850,AT2G24850,AT2G22330,AT1G44350,AT3G48720,AT5G27520,AT4G24510,AT1G20510,AT3G09830,AT4G31500,AT3G48520,AT4G14440,AT3G25760,AT5G63450,AT3G50280,AT3G25780,	0.00667986
Biological process	positive regulation of immune response	GO:0050778	6	0.000452	3.62994	10	155	250	14066	AT5G01540,AT2G32680,AT5G52810,AT5G47220,AT3G49110,AT4G17500,AT3G09830,AT3G47090,AT1G08450,AT3G05360,	0.0075278
Biological process	obsolete intracellular transition metal ion homeostasis	GO:0046916	0	0.000463	4.41286	8	102	250	14066	AT3G56970,AT3G56980,AT5G24290,AT3G18290,AT1G74770,AT4G08570,AT3G47640,AT2G41240,	0.00762886
Biological process	response to molecule of fungal origin	GO:0002238	5	0.000465	5.04933	7	78	250	14066	AT5G10380,AT2G32680,AT1G51800,AT3G05360,AT3G44860,AT3G10985,AT1G07000,	0.00758223
Biological process	toxin metabolic process	GO:0009404	4	0.000543	4.9231	7	80	250	14066	AT1G02930,AT2G30250,AT2G47730,AT2G22330,AT2G29460,AT2G29440,AT1G02920,	0.00875902
Biological process	phenol-containing compound metabolic process	GO:0018958	5	0.000585	4.86232	7	81	250	14066	AT5G24530,AT4G39030,AT5G38130,AT3G48720,AT3G09830,AT2G16720,AT3G50280,	0.00935127
Biological process	positive regulation of immune system process	GO:0002684	5	0.000671	3.45178	10	163	250	14066	AT5G01540,AT2G32680,AT5G52810,AT5G47220,AT3G49110,AT4G17500,AT3G09830,AT3G47090,AT1G08450,AT3G05360,	0.0106233
Biological process	signal transduction	GO:0007165	5	0.000772	1.52289	55	2032	250	14066	AT3G59220,AT5G01540,AT2G17290,AT3G56970,AT5G01760,AT1G14120,AT3G56980,AT2G32680,AT4G37790,AT5G47220,AT1G72450,AT2G23770,AT2G38240,AT3G24715,AT1G19960,AT3G24500,AT5G59580,AT1G52890,AT1G76040,AT5G49680,AT4G11890,AT1G74950,AT1G09970,AT4G36950,AT3G08720,AT5G67300,AT4G17500,AT1G17380,AT3G56800,AT2G13790,AT1G28480,AT4G03450,AT5G13220,AT4G12720,AT3G09830,AT3G47090,AT1G51800,AT1G70700,AT4G18253,AT5G17490…	0.0120946
Biological process	cellular response to ethylene stimulus	GO:0071369	7	0.000971	3.29029	10	171	250	14066	AT3G56970,AT3G56980,AT5G47220,AT3G16530,AT3G24715,AT3G24500,AT3G15356,AT5G49680,AT4G17500,AT2G41240,	0.0149298
Biological process	obsolete transition metal ion homeostasis	GO:0055076	0	0.000984	3.56603	9	142	250	14066	AT3G56970,AT3G56980,AT5G24290,AT3G18290,AT1G74770,AT4G08570,AT3G47640,AT2G41240,AT1G23020,	0.0149772
Biological process	cellular response to extracellular stimulus	GO:0031668	5	0.00102731	2.41996	16	372	250	14066	AT3G56970,AT1G64660,AT3G56980,AT3G44320,AT3G18290,AT2G24850,AT1G16370,AT1G74770,AT5G59580,AT5G49680,AT4G02380,AT3G47640,AT3G49620,AT2G41240,AT3G28270,AT1G66880,	0.015496
Biological process	response to molecule of bacterial origin	GO:0002237	5	0.0010987	4.37609	7	90	250	14066	AT2G32680,AT2G23770,AT4G23190,AT1G80840,AT1G51800,AT3G05360,AT1G07000,	0.0164194
Biological process	response to ozone	GO:0010193	6	0.00116537	6.25156	5	45	250	14066	AT2G06050,AT2G39770,AT1G17420,AT3G10985,AT1G72520,	0.0172559
Biological process	ethylene-activated signaling pathway	GO:0009873	8	0.00128008	3.78245	8	119	250	14066	AT3G56970,AT3G56980,AT5G47220,AT3G24715,AT3G24500,AT5G49680,AT4G17500,AT2G41240,	0.0186131
Biological process	oxoacid metabolic process	GO:0043436	5	0.00129561	1.70349	35	1156	250	14066	AT2G30830,AT1G21100,AT2G06050,AT5G24530,AT2G39770,AT5G37600,AT4G39030,AT5G38130,AT1G30040,AT1G14120,AT1G64660,AT3G44320,AT4G23850,AT2G24850,AT3G24715,AT1G78440,AT2G22330,AT1G44350,AT2G39800,AT3G48720,AT5G22630,AT5G27520,AT5G67300,AT4G37370,AT4G24510,AT1G20510,AT3G09830,AT4G31500,AT3G48520,AT4G14440,AT3G25760,AT5G63450,AT2G41100,AT3G50280,AT3G25780,	0.0186706
Biological process	organic acid metabolic process	GO:0006082	4	0.00131503	1.70202	35	1157	250	14066	AT2G30830,AT1G21100,AT2G06050,AT5G24530,AT2G39770,AT5G37600,AT4G39030,AT5G38130,AT1G30040,AT1G14120,AT1G64660,AT3G44320,AT4G23850,AT2G24850,AT3G24715,AT1G78440,AT2G22330,AT1G44350,AT2G39800,AT3G48720,AT5G22630,AT5G27520,AT5G67300,AT4G37370,AT4G24510,AT1G20510,AT3G09830,AT4G31500,AT3G48520,AT4G14440,AT3G25760,AT5G63450,AT2G41100,AT3G50280,AT3G25780,	0.0187829
Biological process	cellular response to external stimulus	GO:0071496	4	0.00131749	2.36279	16	381	250	14066	AT3G56970,AT1G64660,AT3G56980,AT3G44320,AT3G18290,AT2G24850,AT1G16370,AT1G74770,AT5G59580,AT5G49680,AT4G02380,AT3G47640,AT3G49620,AT2G41240,AT3G28270,AT1G66880,	0.018653
Biological process	signaling	GO:0023052	4	0.00140013	1.48489	55	2084	250	14066	AT3G59220,AT5G01540,AT2G17290,AT3G56970,AT5G01760,AT1G14120,AT3G56980,AT2G32680,AT4G37790,AT5G47220,AT1G72450,AT2G23770,AT2G38240,AT3G24715,AT1G19960,AT3G24500,AT5G59580,AT1G52890,AT1G76040,AT5G49680,AT4G11890,AT1G74950,AT1G09970,AT4G36950,AT3G08720,AT5G67300,AT4G17500,AT1G17380,AT3G56800,AT2G13790,AT1G28480,AT4G03450,AT5G13220,AT4G12720,AT3G09830,AT3G47090,AT1G51800,AT1G70700,AT4G18253,AT5G17490…	0.0196505
Biological process	toxin catabolic process	GO:0009407	5	0.00142161	5.98553	5	47	250	14066	AT1G02930,AT2G47730,AT2G29460,AT2G29440,AT1G02920,	0.01978
Biological process	response to toxic substance	GO:0009636	4	0.00154718	2.32616	16	387	250	14066	AT1G02930,AT5G64120,AT3G44320,AT3G49110,AT2G38240,AT2G24850,AT2G47180,AT2G47730,AT1G79310,AT4G02380,AT2G43620,AT2G29460,AT2G29440,AT3G12580,AT1G02920,AT3G55970,	0.0213432
Biological process	positive regulation of amide metabolic process	GO:0034250	7	0.00156425	5.86083	5	48	250	14066	AT3G56970,AT3G56980,AT1G19960,AT3G08720,AT2G41240,	0.0213958
Biological process	monocarboxylic acid biosynthetic process	GO:0072330	8	0.0015824	2.60296	13	281	250	14066	AT2G06050,AT4G39030,AT5G38130,AT3G44320,AT2G24850,AT2G22330,AT4G24510,AT1G20510,AT3G09830,AT4G31500,AT3G25760,AT3G50280,AT3G25780,	0.0214621
Biological process	response to temperature stimulus	GO:0009266	4	0.00172212	1.83248	27	829	250	14066	AT2G39770,AT1G02930,AT2G30250,AT1G04220,AT2G46720,AT1G43160,AT1G16370,AT3G28540,AT1G68530,AT3G24500,AT5G02490,AT4G30270,AT5G20230,AT2G47180,AT2G47730,AT1G07400,AT4G02380,AT3G08720,AT3G08970,AT4G03450,AT5G61900,AT4G02330,AT3G25760,AT1G01120,AT3G12580,AT1G02920,AT3G25780,	0.0231625
Biological process	regulation of biological quality	GO:0065008	3	0.00172714	1.56289	44	1584	250	14066	AT2G01940,AT2G06050,AT5G24530,AT1G51780,AT4G28390,AT4G39030,AT5G38130,AT1G26800,AT1G30040,AT3G56970,AT1G14120,AT3G56980,AT5G49630,AT1G51760,AT3G44320,AT5G24290,AT3G18290,AT2G24850,AT3G24715,AT1G78440,AT1G74770,AT5G59580,AT2G22330,AT1G44350,AT5G27520,AT1G20510,AT2G46430,AT3G09830,AT5G40780,AT4G08570,AT3G47640,AT5G61900,AT4G31500,AT3G48520,AT4G14440,AT2G41240,AT2G04070,AT3G25760,AT1G75450,AT1G56150…	0.023038
Biological process	response to organic cyclic compound	GO:0014070	5	0.00177863	1.91266	24	706	250	14066	AT5G24530,AT4G39030,AT4G23140,AT3G16530,AT2G23770,AT1G43160,AT4G30270,AT3G15356,AT5G46050,AT2G43620,AT1G80840,AT1G68840,AT5G67300,AT3G51440,AT2G13790,AT1G28480,AT4G03450,AT4G12720,AT3G51450,AT5G17490,AT2G16720,AT4G14440,AT4G02330,AT3G44860,	0.0235303
Biological process	activation of innate immune response	GO:0002218	9	0.001805	4.01886	7	98	250	14066	AT2G32680,AT5G47220,AT4G17500,AT3G09830,AT3G47090,AT1G08450,AT3G05360,	0.0236852
Biological process	regulation of phosphorelay signal transduction system	GO:0070297	8	0.0018807	5.6264	5	50	250	14066	AT3G56970,AT3G56980,AT3G24715,AT5G49680,AT2G41240,	0.0242836
Biological process	regulation of ethylene-activated signaling pathway	GO:0010104	9	0.0018807	5.6264	5	50	250	14066	AT3G56970,AT3G56980,AT3G24715,AT5G49680,AT2G41240,	0.0242836
Biological process	indole-containing compound metabolic process	GO:0042430	5	0.00189571	3.246	9	156	250	14066	AT1G21100,AT2G30250,AT3G44320,AT2G24850,AT2G22330,AT5G27520,AT4G37370,AT4G31500,AT4G14440,	0.024092
Biological process	response to nutrient levels	GO:0031667	5	0.00210804	2.33138	15	362	250	14066	AT1G61120,AT3G56970,AT1G64660,AT3G56980,AT3G44320,AT3G18290,AT3G28540,AT1G74770,AT5G49680,AT3G14050,AT3G47640,AT5G17490,AT3G49620,AT2G41240,AT4G21850,	0.0263751
Biological process	response to cold	GO:0009409	5	0.00224068	1.98246	21	596	250	14066	AT1G02930,AT2G30250,AT1G04220,AT2G46720,AT1G43160,AT1G16370,AT3G28540,AT1G68530,AT5G02490,AT4G30270,AT5G20230,AT2G47180,AT2G47730,AT4G02380,AT3G08720,AT4G03450,AT4G02330,AT3G25760,AT1G01120,AT1G02920,AT3G25780,	0.027819
Biological process	wax biosynthetic process	GO:0010025	7	0.00243984	5.30792	5	53	250	14066	AT2G46720,AT1G68530,AT4G24510,AT5G37300,AT1G01120,	0.0300604
Biological process	obsolete intracellular metal ion homeostasis	GO:0006875	0	0.00258801	3.3843	8	133	250	14066	AT3G56970,AT3G56980,AT5G24290,AT3G18290,AT1G74770,AT4G08570,AT3G47640,AT2G41240,	0.0316443
Biological process	activation of immune response	GO:0002253	7	0.00267503	3.75093	7	105	250	14066	AT2G32680,AT5G47220,AT4G17500,AT3G09830,AT3G47090,AT1G08450,AT3G05360,	0.0315146
Biological process	diterpenoid metabolic process	GO:0016101	8	0.00279545	4.27322	6	79	250	14066	AT1G61120,AT1G30040,AT1G14120,AT3G24715,AT1G78440,AT3G26840,	0.0326946
Biological process	carboxylic acid metabolic process	GO:0019752	6	0.00283357	1.70669	30	989	250	14066	AT2G06050,AT5G24530,AT2G39770,AT4G39030,AT5G38130,AT1G30040,AT1G14120,AT1G64660,AT3G44320,AT4G23850,AT2G24850,AT3G24715,AT1G78440,AT2G22330,AT1G44350,AT2G39800,AT3G48720,AT5G22630,AT5G27520,AT4G24510,AT1G20510,AT3G09830,AT4G31500,AT3G48520,AT4G14440,AT3G25760,AT5G63450,AT2G41100,AT3G50280,AT3G25780,	0.032902
Biological process	small molecule biosynthetic process	GO:0044283	4	0.0030953	1.86197	23	695	250	14066	AT2G06050,AT2G39770,AT4G39030,AT5G38130,AT1G30040,AT1G14120,AT1G64660,AT3G44320,AT2G24850,AT3G24715,AT1G78440,AT2G22330,AT2G39800,AT5G22630,AT4G24510,AT3G14050,AT1G20510,AT3G09830,AT4G31500,AT3G25760,AT2G41100,AT3G50280,AT3G25780,	0.0349358
Biological process	wax metabolic process	GO:0010166	6	0.00311089	5.02357	5	56	250	14066	AT2G46720,AT1G68530,AT4G24510,AT5G37300,AT1G01120,	0.0348679
Biological process	obsolete oxidation-reduction process	GO:0055114	0	0.00323278	1.62668	34	1176	250	14066	AT2G30830,AT2G06050,AT5G24530,AT1G30040,AT1G14120,AT1G01190,AT1G72280,AT5G52810,AT5G64120,AT2G27690,AT3G26210,AT3G49110,AT1G78440,AT5G48450,AT1G17420,AT2G47180,AT2G22330,AT2G39800,AT3G25180,AT5G27520,AT4G37370,AT3G08970,AT4G20830,AT3G14620,AT5G43935,AT4G31500,AT3G48520,AT1G75450,AT4G39230,AT5G63450,AT1G23020,AT4G21850,AT4G05020,AT1G72520,	0.0359842
Biological process	salicylic acid metabolic process	GO:0009696	8	0.0033615	4.93544	5	57	250	14066	AT5G24530,AT4G39030,AT5G38130,AT3G09830,AT3G50280,	0.0371607
Biological process	fatty acid derivative metabolic process	GO:1901568	5	0.00337001	4.11688	6	82	250	14066	AT2G46720,AT1G68530,AT4G24510,AT3G26840,AT5G37300,AT1G01120,	0.0370013
Biological process	fatty acid derivative biosynthetic process	GO:1901570	6	0.00390576	4.76814	5	59	250	14066	AT2G46720,AT1G68530,AT4G24510,AT5G37300,AT1G01120,	0.041473
Biological process	regulation of signal transduction	GO:0009966	6	0.00401477	1.85301	22	668	250	14066	AT3G56970,AT3G56980,AT1G72450,AT2G38240,AT3G24715,AT5G49680,AT4G11890,AT1G74950,AT5G67300,AT1G17380,AT4G03450,AT5G13220,AT4G12720,AT1G51800,AT1G70700,AT5G17490,AT2G41240,AT2G34600,AT5G64750,AT3G55970,AT3G22275,AT1G07000,	0.0423519
Biological process	fatty acid metabolic process	GO:0006631	8	0.0040677	2.55745	11	242	250	14066	AT2G06050,AT4G23850,AT1G44350,AT5G27520,AT4G24510,AT1G20510,AT3G48520,AT4G14440,AT3G25760,AT5G63450,AT3G25780,	0.0426316
Biological process	response to starvation	GO:0042594	6	0.00419542	2.54693	11	243	250	14066	AT3G56970,AT1G64660,AT3G56980,AT3G44320,AT3G18290,AT1G74770,AT5G49680,AT3G14050,AT3G47640,AT3G49620,AT2G41240,	0.0436865
Biological process	indole-containing compound biosynthetic process	GO:0042435	6	0.00422927	3.45481	7	114	250	14066	AT1G21100,AT2G30250,AT3G44320,AT2G24850,AT2G22330,AT4G37370,AT4G31500,	0.0437567
Biological process	response to nematode	GO:0009624	6	0.00438919	3.10422	8	145	250	14066	AT4G29900,AT4G39030,AT5G49630,AT5G46050,AT5G04770,AT2G38290,AT3G55130,AT3G10985,	0.045122
Biological process	intracellular monoatomic cation homeostasis	GO:0030003	6	0.00441427	2.86088	9	177	250	14066	AT3G56970,AT3G56980,AT5G24290,AT3G18290,AT1G74770,AT4G08570,AT3G47640,AT2G41240,AT1G23020,	0.0450926
Biological process	xenobiotic transport	GO:0042908	5	0.00441427	2.86088	9	177	250	14066	AT4G28390,AT2G36590,AT4G23030,AT5G49630,AT5G27520,AT5G40780,AT3G55130,AT2G04070,AT1G66760,	0.0450926
Biological process	regulation of secondary metabolic process	GO:0043455	5	0.00451693	3.88028	6	87	250	14066	AT2G30830,AT3G56970,AT3G56980,AT5G20230,AT2G16720,AT2G41240,	0.045002
Biological process	benzene-containing compound metabolic process	GO:0042537	5	0.00477705	3.83618	6	88	250	14066	AT5G24530,AT4G39030,AT5G38130,AT3G48720,AT3G09830,AT3G50280,	0.0473016
Biological process	diterpenoid biosynthetic process	GO:0016102	9	0.00483634	4.53742	5	62	250	14066	AT1G61120,AT1G30040,AT1G14120,AT3G24715,AT1G78440,	0.0475967
Biological process	carboxylic acid catabolic process	GO:0046395	7	0.00496234	3.0413	8	148	250	14066	AT5G24530,AT1G30040,AT1G64660,AT2G24850,AT1G78440,AT2G22330,AT5G27520,AT4G14440,	0.0485407
Biological process	organic acid catabolic process	GO:0016054	5	0.00496234	3.0413	8	148	250	14066	AT5G24530,AT1G30040,AT1G64660,AT2G24850,AT1G78440,AT2G22330,AT5G27520,AT4G14440,	0.0485407
Biological process	response to abscisic acid	GO:0009737	6	0.00535186	1.6498	29	989	250	14066	AT3G22060,AT3G59220,AT5G01540,AT2G17290,AT4G23030,AT4G37790,AT1G08930,AT1G43160,AT2G24850,AT3G28540,AT3G24500,AT5G59580,AT2G47180,AT1G76040,AT4G02380,AT5G46050,AT4G11890,AT5G67300,AT3G14050,AT4G00970,AT1G51800,AT3G14620,AT5G17490,AT2G16720,AT5G13200,AT5G64750,AT1G65790,AT1G66880,AT1G07000,	0.050514
Biological process	glutathione metabolic process	GO:0006749	4	0.00553793	4.39562	5	64	250	14066	AT1G02930,AT2G47730,AT2G29460,AT2G29440,AT1G02920,	0.0519664
Biological process	cellular response to water deprivation	GO:0042631	7	0.0056236	3.70971	6	91	250	14066	AT1G64660,AT1G16370,AT5G59580,AT4G02380,AT3G28270,AT1G66880,	0.0524653
Biological process	phosphorelay signal transduction system	GO:0000160	7	0.00581375	2.96126	8	152	250	14066	AT3G56970,AT3G56980,AT5G47220,AT3G24715,AT3G24500,AT5G49680,AT4G17500,AT2G41240,	0.0539276
Biological process	auxin biosynthetic process	GO:0009851	7	0.00591438	4.328	5	65	250	14066	AT2G01940,AT3G44320,AT2G24850,AT2G22330,AT4G31500,	0.0542376
Biological process	regulation of signaling	GO:0023051	4	0.00604511	1.78874	22	692	250	14066	AT3G56970,AT3G56980,AT1G72450,AT2G38240,AT3G24715,AT5G49680,AT4G11890,AT1G74950,AT5G67300,AT1G17380,AT4G03450,AT5G13220,AT4G12720,AT1G51800,AT1G70700,AT5G17490,AT2G41240,AT2G34600,AT5G64750,AT3G55970,AT3G22275,AT1G07000,	0.0551232
Biological process	cellular response to starvation	GO:0009267	7	0.00623535	2.54588	10	221	250	14066	AT3G56970,AT1G64660,AT3G56980,AT3G44320,AT3G18290,AT1G74770,AT5G49680,AT3G47640,AT3G49620,AT2G41240,	0.0565385
Biological process	cellular response to water stimulus	GO:0071462	6	0.00624573	3.62994	6	93	250	14066	AT1G64660,AT1G16370,AT5G59580,AT4G02380,AT3G28270,AT1G66880,	0.0563163
Biological process	regulation of cell communication	GO:0010646	5	0.00666759	1.77336	22	698	250	14066	AT3G56970,AT3G56980,AT1G72450,AT2G38240,AT3G24715,AT5G49680,AT4G11890,AT1G74950,AT5G67300,AT1G17380,AT4G03450,AT5G13220,AT4G12720,AT1G51800,AT1G70700,AT5G17490,AT2G41240,AT2G34600,AT5G64750,AT3G55970,AT3G22275,AT1G07000,	0.0588059
Biological process	response to alcohol	GO:0097305	5	0.0068371	1.62031	29	1007	250	14066	AT3G22060,AT3G59220,AT5G01540,AT2G17290,AT4G23030,AT4G37790,AT1G08930,AT1G43160,AT2G24850,AT3G28540,AT3G24500,AT5G59580,AT2G47180,AT1G76040,AT4G02380,AT5G46050,AT4G11890,AT5G67300,AT3G14050,AT4G00970,AT1G51800,AT3G14620,AT5G17490,AT2G16720,AT5G13200,AT5G64750,AT1G65790,AT1G66880,AT1G07000,	0.0599732
Biological process	regulation of defense response to fungus	GO:1900150	7	0.00691651	3.55352	6	95	250	14066	AT5G38130,AT4G02380,AT4G03450,AT1G51800,AT3G50280,AT1G07000,	0.0603419
Biological process	detection of stimulus	GO:0051606	3	0.00763801	3.48025	6	97	250	14066	AT2G01940,AT2G32680,AT3G47090,AT3G05360,AT2G41100,AT2G41110,	0.0659238
Biological process	cellular response to xenobiotic stimulus	GO:0071466	5	0.00826476	1.79757	20	626	250	14066	AT5G24530,AT4G39030,AT5G38130,AT1G64660,AT3G16530,AT2G23770,AT4G01750,AT1G79310,AT3G15356,AT3G48720,AT5G22630,AT5G67300,AT1G28480,AT3G26840,AT4G03450,AT4G12720,AT5G17490,AT3G50280,AT4G05020,AT4G28490,	0.070207
Biological process	intracellular monoatomic ion homeostasis	GO:0006873	5	0.00845414	2.58355	9	196	250	14066	AT3G56970,AT3G56980,AT5G24290,AT3G18290,AT1G74770,AT4G08570,AT3G47640,AT2G41240,AT1G23020,	0.0714397
Biological process	cellular response to salicylic acid stimulus	GO:0071446	7	0.00891328	3.00647	7	131	250	14066	AT3G16530,AT3G15356,AT5G67300,AT1G28480,AT4G03450,AT4G12720,AT5G17490,	0.0722917
Biological process	obsolete regulation of multi-organism process	GO:0043900	0	0.00915672	2.1921	12	308	250	14066	AT1G51780,AT5G38130,AT1G51760,AT5G52810,AT2G22330,AT1G44350,AT4G02380,AT4G03450,AT5G13220,AT1G51800,AT3G50280,AT1G07000,	0.0738948
Biological process	xenobiotic transmembrane transport	GO:0006855	6	0.0103707	2.67924	8	168	250	14066	AT4G28390,AT2G36590,AT4G23030,AT5G49630,AT5G27520,AT5G40780,AT2G04070,AT1G66760,	0.0832749
Biological process	innate immune response-activating signaling pathway	GO:0002758	10	0.010718	3.75093	5	75	250	14066	AT2G32680,AT3G09830,AT3G47090,AT1G08450,AT3G05360,	0.0852161
Biological process	small molecule catabolic process	GO:0044282	4	0.0108167	2.48224	9	204	250	14066	AT5G24530,AT1G30040,AT1G64660,AT2G24850,AT1G78440,AT4G29600,AT2G22330,AT5G27520,AT4G14440,	0.0855795
Biological process	obsolete metal ion homeostasis	GO:0055065	0	0.0118199	2.44626	9	207	250	14066	AT3G56970,AT3G56980,AT5G24290,AT3G18290,AT1G74770,AT4G08570,AT3G47640,AT2G41240,AT1G23020,	0.0930599
Biological process	small molecule metabolic process	GO:0044281	3	0.0125446	1.42221	41	1622	250	14066	AT2G30830,AT1G21100,AT2G06050,AT5G24530,AT2G39770,AT5G37600,AT4G39030,AT5G38130,AT1G30040,AT1G14120,AT1G64660,AT3G44320,AT4G23850,AT2G24850,AT3G24715,AT1G78440,AT4G29600,AT2G47180,AT2G22330,AT1G44350,AT2G39800,AT3G48720,AT5G22630,AT5G27520,AT5G67300,AT4G37370,AT4G24510,AT3G26840,AT3G14050,AT1G20510,AT1G80050,AT3G09830,AT4G31500,AT3G48520,AT4G14440,AT3G25760,AT5G63450,AT2G41100,AT3G50280,AT3G25780…	0.0982866
Biological process	positive regulation of response to stimulus	GO:0048584	5	0.0127413	1.82188	17	525	250	14066	AT5G01540,AT2G32680,AT5G52810,AT5G47220,AT3G49110,AT1G76040,AT4G11890,AT5G67300,AT4G17500,AT4G03450,AT4G12720,AT3G09830,AT3G47090,AT1G51800,AT1G08450,AT3G05360,AT1G07000,	0.0993455
Biological process	biological regulation	GO:0065007	2	0.0129932	1.15569	133	6475	250	14066	AT3G59220,AT2G01940,AT2G30830,AT2G26440,AT5G01540,AT2G06050,AT5G24530,AT3G06020,AT1G51780,AT2G17290,AT4G28390,AT4G39030,AT5G10380,AT5G38130,AT1G26800,AT1G30040,AT3G56970,AT2G38530,AT2G30250,AT5G01760,AT4G23030,AT4G29930,AT1G14120,AT3G56980,AT5G49630,AT2G32680,AT1G51760,AT4G37790,AT1G05420,AT5G52810,AT5G47220,AT1G72450,AT3G44320,AT1G75040,AT2G23770,AT4G27410,AT3G49110,AT2G31730,AT2G38240,AT5G24290…	0.0984556
Biological process	monoatomic anion transmembrane transport	GO:0098656	7	0.013885	2.07107	12	326	250	14066	AT1G23090,AT2G17290,AT4G28390,AT2G36590,AT4G23030,AT5G49630,AT1G16370,AT5G04770,AT5G27520,AT1G80050,AT3G47090,AT5G40780,	0.104722
Biological process	response to heat	GO:0009408	5	0.0144632	2.14154	11	289	250	14066	AT2G39770,AT2G30250,AT1G43160,AT3G24500,AT5G02490,AT4G30270,AT2G47180,AT1G07400,AT3G08720,AT3G08970,AT3G12580,	0.108575
Biological process	response to light stimulus	GO:0009416	5	0.0149002	1.51247	30	1116	250	14066	AT3G59220,AT1G30040,AT1G04220,AT1G14120,AT2G46720,AT1G75040,AT3G49110,AT1G78440,AT1G68530,AT1G17420,AT5G20230,AT2G47180,AT1G79310,AT4G02380,AT5G22630,AT1G68840,AT4G03450,AT5G43935,AT5G17490,AT4G31500,AT2G16720,AT1G01120,AT3G12580,AT5G15850,AT2G37640,AT3G44860,AT2G41100,AT1G66880,AT1G72520,AT2G41110,	0.111338
Biological process	immune response-activating signaling pathway	GO:0002757	8	0.0153427	3.43073	5	82	250	14066	AT2G32680,AT3G09830,AT3G47090,AT1G08450,AT3G05360,	0.114116
Biological process	immune response-regulating signaling pathway	GO:0002764	6	0.0153427	3.43073	5	82	250	14066	AT2G32680,AT3G09830,AT3G47090,AT1G08450,AT3G05360,	0.114116
Biological process	monoatomic anion transport	GO:0006820	6	0.0156621	1.91188	14	412	250	14066	AT1G23090,AT2G17290,AT4G28390,AT1G79450,AT2G36590,AT2G38530,AT4G23030,AT5G49630,AT1G16370,AT5G04770,AT5G27520,AT1G80050,AT3G47090,AT5G40780,	0.115427
Biological process	regulation of defense response to bacterium	GO:1900424	7	0.0174036	2.91021	6	116	250	14066	AT5G38130,AT4G02380,AT4G03450,AT1G51800,AT3G50280,AT1G07000,	0.127101
Biological process	organic anion transport	GO:0015711	6	0.0189227	2.14748	10	262	250	14066	AT4G28390,AT1G79450,AT2G36590,AT2G38530,AT4G23030,AT5G49630,AT1G16370,AT5G04770,AT5G27520,AT5G40780,	0.133368
Biological process	induced systemic resistance	GO:0009682	8	0.0220713	3.12578	5	90	250	14066	AT5G47220,AT2G22330,AT4G17500,AT4G37370,AT4G31500,	0.151588
Biological process	glycosinolate biosynthetic process	GO:0019758	7	0.0225259	2.74459	6	123	250	14066	AT2G30830,AT1G21100,AT2G24850,AT2G22330,AT4G37370,AT4G31500,	0.154055
Biological process	glucosinolate biosynthetic process	GO:0019761	8	0.0225259	2.74459	6	123	250	14066	AT2G30830,AT1G21100,AT2G24850,AT2G22330,AT4G37370,AT4G31500,	0.154055
Biological process	S-glycoside biosynthetic process	GO:0016144	7	0.0225259	2.74459	6	123	250	14066	AT2G30830,AT1G21100,AT2G24850,AT2G22330,AT4G37370,AT4G31500,	0.154055
Biological process	cellular response to nutrient levels	GO:0031669	6	0.0238034	2.06853	10	272	250	14066	AT3G56970,AT1G64660,AT3G56980,AT3G44320,AT3G18290,AT1G74770,AT5G49680,AT3G47640,AT3G49620,AT2G41240,	0.160748
Biological process	sulfur compound metabolic process	GO:0006790	4	0.0247715	1.75825	15	480	250	14066	AT2G30830,AT1G21100,AT1G02930,AT2G30250,AT1G64660,AT3G44320,AT2G24850,AT2G47730,AT2G22330,AT5G67300,AT4G37370,AT2G29460,AT2G29440,AT4G31500,AT1G02920,	0.166588
Biological process	response to radiation	GO:0009314	4	0.0250116	1.4501	30	1164	250	14066	AT3G59220,AT1G30040,AT1G04220,AT1G14120,AT2G46720,AT1G75040,AT3G49110,AT1G78440,AT1G68530,AT1G17420,AT5G20230,AT2G47180,AT1G79310,AT4G02380,AT5G22630,AT1G68840,AT4G03450,AT5G43935,AT5G17490,AT4G31500,AT2G16720,AT1G01120,AT3G12580,AT5G15850,AT2G37640,AT3G44860,AT2G41100,AT1G66880,AT1G72520,AT2G41110,	0.167505
Biological process	response to osmotic stress	GO:0006970	4	0.0251983	1.47233	28	1070	250	14066	AT2G39770,AT1G02930,AT2G30250,AT1G04220,AT2G32680,AT1G08930,AT3G49110,AT1G43160,AT2G24850,AT1G16370,AT3G28540,AT2G47180,AT2G47730,AT1G76040,AT2G39800,AT4G02380,AT5G46050,AT3G08720,AT5G67300,AT2G31865,AT3G14620,AT5G17490,AT2G16720,AT3G05360,AT3G25760,AT5G64750,AT1G02920,AT3G25780,	0.168058
Biological process	intracellular chemical homeostasis	GO:0055082	4	0.0265589	2.03119	10	277	250	14066	AT3G56970,AT3G56980,AT5G24290,AT3G18290,AT1G74770,AT4G08570,AT3G47640,AT5G17490,AT2G41240,AT1G23020,	0.17568
Biological process	glycosyl compound biosynthetic process	GO:1901659	6	0.0273161	2.40151	7	164	250	14066	AT2G30830,AT1G21100,AT2G24850,AT2G22330,AT4G37370,AT3G14050,AT4G31500,	0.179952
Biological process	protein phosphorylation	GO:0006468	7	0.0277143	1.49957	25	938	250	14066	AT2G17290,AT4G23140,AT2G23770,AT3G24715,AT4G27300,AT1G11330,AT4G23190,AT1G76040,AT4G11890,AT1G09970,AT4G36950,AT3G08720,AT2G13790,AT3G09830,AT3G47090,AT4G00970,AT1G51800,AT5G48380,AT4G18253,AT4G00955,AT4G23220,AT1G11050,AT1G65790,AT1G66880,AT4G28490,	0.181833
Biological process	monoatomic ion transport	GO:0006811	5	0.0283401	1.49638	25	940	250	14066	AT4G29900,AT1G23090,AT2G17290,AT4G28390,AT1G79450,AT2G36590,AT2G38530,AT4G23030,AT5G49630,AT1G08930,AT3G18830,AT5G24290,AT1G16370,AT5G20230,AT5G04770,AT5G27520,AT2G38290,AT2G46430,AT1G80050,AT3G47090,AT5G40780,AT4G08570,AT2G04070,AT1G23020,AT2G29120,	0.185186
Biological process	sulfur compound biosynthetic process	GO:0044272	5	0.0326138	2.164	8	208	250	14066	AT2G30830,AT1G21100,AT2G30250,AT1G64660,AT2G24850,AT2G22330,AT4G37370,AT4G31500,	0.208058
Biological process	defense response to oomycetes	GO:0002229	7	0.0335021	2.50062	6	135	250	14066	AT5G24530,AT2G32680,AT2G22330,AT4G03450,AT1G51800,AT1G07000,	0.212883
Biological process	glycosyl compound metabolic process	GO:1901657	5	0.033691	1.81986	12	371	250	14066	AT2G30830,AT1G21100,AT3G44320,AT2G24850,AT4G29600,AT5G59580,AT2G22330,AT5G67300,AT4G37370,AT3G14050,AT4G31500,AT1G26560,	0.213244
Biological process	response to salt stress	GO:0009651	5	0.0337454	1.47134	25	956	250	14066	AT2G39770,AT1G02930,AT2G30250,AT2G32680,AT1G08930,AT3G49110,AT1G43160,AT2G24850,AT1G16370,AT3G28540,AT2G47180,AT2G47730,AT1G76040,AT2G39800,AT4G02380,AT5G46050,AT3G08720,AT5G67300,AT3G14620,AT5G17490,AT2G16720,AT3G05360,AT3G25760,AT1G02920,AT3G25780,	0.212754
Biological process	salicylic acid mediated signaling pathway	GO:0009863	6	0.0366218	2.73126	5	103	250	14066	AT5G67300,AT1G28480,AT4G03450,AT4G12720,AT5G17490,	0.217307
Biological process	lipid transport	GO:0006869	6	0.0366218	2.73126	5	103	250	14066	AT1G79450,AT2G38530,AT4G23030,AT1G27950,AT3G08770,	0.217307
Biological process	cellular response to antibiotic	GO:0071236	5	0.0367048	2.44626	6	138	250	14066	AT3G16530,AT1G79310,AT3G15356,AT1G28480,AT4G03450,AT5G17490,	0.21621
Biological process	lipid metabolic process	GO:0006629	4	0.0375919	1.46935	24	919	250	14066	AT1G61120,AT2G06050,AT1G30040,AT1G14120,AT2G46720,AT4G23850,AT3G24715,AT1G78440,AT1G68530,AT1G17420,AT1G44350,AT3G25180,AT5G27520,AT4G24510,AT3G26840,AT1G20510,AT5G37300,AT3G48520,AT4G14440,AT3G25760,AT1G01120,AT5G63450,AT3G25780,AT1G72520,	0.219831
Biological process	phenylpropanoid biosynthetic process	GO:0009699	6	0.0378145	2.42866	6	139	250	14066	AT1G04220,AT5G20230,AT3G48720,AT3G55130,AT2G16720,AT4G39230,	0.220334
Biological process	detoxification	GO:0098754	2	0.0384916	2.09354	8	215	250	14066	AT1G02930,AT5G64120,AT3G44320,AT3G49110,AT2G47730,AT2G29460,AT2G29440,AT1G02920,	0.221877
Biological process	cellular lipid metabolic process	GO:0044255	5	0.040353	1.50515	21	785	250	14066	AT1G61120,AT2G06050,AT1G30040,AT1G14120,AT4G23850,AT3G24715,AT1G78440,AT1G17420,AT1G44350,AT3G25180,AT5G27520,AT4G24510,AT3G26840,AT1G20510,AT5G37300,AT3G48520,AT4G14440,AT3G25760,AT5G63450,AT3G25780,AT1G72520,	0.227726
Biological process	phenylpropanoid metabolic process	GO:0009698	5	0.0419737	2.18804	7	180	250	14066	AT1G04220,AT5G64120,AT5G20230,AT3G48720,AT3G55130,AT2G16720,AT4G39230,	0.236047
Biological process	cell wall modification	GO:0042545	7	0.0487683	2.28097	6	148	250	14066	AT4G30270,AT2G22330,AT4G37370,AT4G31500,AT1G48100,AT1G07000,	0.265024
