# Supplementary material for: Glutathione triggers leaf-to-leaf, calcium-based plant defense signaling
Source: Nat Commun. 2025 Feb 24;16:1915. doi: 10.1038/s41467-025-57239-1 (PMC11850895; doi:10.1038/s41467-025-57239-1)
Supplement: Supplementary file 5 — Supplementary Data 3 [file 41467_2025_57239_MOESM5_ESM.xlsx]

## Sheet: Sheet1
Supplementary Data 3 List of DEGs in systemic leaf 6 one hour after wounding leaf 1 of WT plants compared to uninjured mock control plants.
geneID	FPKM						log2FoldChange	pvalue	padj	Group	Functional information
	Wounding_Rep1	Wounding_Rep2	Wounding_Rep3	Mock_Rep1	Mock_Rep2	Mock_Rep3
AT1G01030	4.62573	5.35068	4.38613	2.81485	1.02296	1.14833	1.5676	0.000479722	0.00282219	up-regulated	AP2/B3-like transcriptional factor family protein
AT1G01046	1.18148	3.16053	1.25424	0.108927	0.79753	0.875223	1.73599	0.00534164	0.0228627	up-regulated	ath-MIR838
AT1G01180	0.923041	1.10255	1.19217	5.37948	3.77954	2.32474	-1.75999	2.89639e-10	5.00676e-09	down-regulated	S-adenosyl-L-methionine-dependent methyltransferases superfamily protein
AT1G01190	0.233895	0.159064	0.189171	0.69304	0.370982	0.390314	-1.2104	0.0125265	0.0464187	down-regulated	cytochrome P450%2C family 78%2C subfamily A%2C polypeptide 8
AT1G01225	0.824183	1.27001	1.35133	6.51636	2.53083	2.41812	-1.67649	9.21487e-06	8.11198e-05	down-regulated	NC domain-containing protein-like protein
AT1G01260	9.98897	9.98672	8.85063	4.82277	4.36669	4.71809	1.1299	4.65403e-23	1.96088e-21	up-regulated	basic helix-loop-helix (bHLH) DNA-binding superfamily protein
AT1G01450	0.107961	0.292404	0.127563	1.20961	0.382416	0.507654	-1.93449	0.00119034	0.00627055	down-regulated	Protein kinase superfamily protein
AT1G01490	15.3817	17.6663	17.1525	8.19728	9.52437	8.87163	1.00243	8.03317e-18	2.5644e-16	up-regulated	Heavy metal transport/detoxification superfamily protein
AT1G01620	27.4398	31.3816	29.6154	89.115	87.7326	72.6192	-1.40372	5.77345e-23	2.41392e-21	down-regulated	plasma membrane intrinsic protein 1C
AT1G01650	30.6032	32.5453	30.7755	8.80347	13.7843	14.1234	1.47298	1.98912e-29	1.14163e-27	up-regulated	SIGNAL PEPTIDE PEPTIDASE-LIKE 4
AT1G02205	31.1533	35.7314	31.1503	96.094	101.989	90.5924	-1.4323	1.03741e-15	2.87882e-14	down-regulated	Fatty acid hydroxylase superfamily
AT1G02300	2.86292	6.8033	5.23716	5.38749	16.5922	11.0335	-1.0285	0.000389712	0.00235345	down-regulated	Cysteine proteinases superfamily protein
AT1G02350	1.84699	1.10446	0.979727	4.58124	1.8335	2.85183	-1.14418	0.012602	0.0466747	down-regulated	protoporphyrinogen oxidase-like protein
AT1G02460	8.04484	8.78214	8.68248	1.80157	1.02854	1.56918	2.61909	3.36376e-30	1.98798e-28	up-regulated	Pectin lyase-like superfamily protein
AT1G02820	0.973662	0.523986	0.421586	3.42026	2.41074	5.95171	-2.47054	7.32815e-05	0.000529035	down-regulated	Late embryosis abundant 3 (LEA3) family protein
AT1G02880	11.2891	12.3689	12.3675	4.79191	6.95875	7.69295	1.01238	1.66688e-10	2.95618e-09	up-regulated	thiamin pyrophosphokinase1
AT1G03080	21.2885	21.6715	19.8898	10.7503	10.2496	9.46561	1.14192	2.14044e-28	1.17897e-26	up-regulated	kinase interacting (KIP1-like) family protein
AT1G03120	0	0.02889	0	0	0.831038	0.327037	-4.75598	0.00349913	0.015944	down-regulated	responsive to abscisic acid 28
AT1G03440	3.65093	3.6978	3.47054	14.4202	9.62009	5.33454	-1.37319	9.7678e-06	8.55396e-05	down-regulated	Leucine-rich repeat (LRR) family protein
AT1G03590	6.82714	7.447	8.38917	4.32016	4.06118	3.63855	1.00924	2.26635e-11	4.39736e-10	up-regulated	Protein phosphatase 2C family protein
AT1G03820	1.8682	3.14265	2.73111	8.70432	5.05944	7.21537	-1.35948	1.13827e-07	1.38589e-06	down-regulated	E6-like protein
AT1G03870	5.39319	4.2243	4.02896	21.04	12.0193	9.03674	-1.55355	8.78846e-08	1.08636e-06	down-regulated	FASCICLIN-like arabinoogalactan 9
AT1G03990	2.17407	2.05118	1.95602	0.649675	0.770263	1.17609	1.36707	2.43674e-05	0.000197862	up-regulated	Long-chain fatty alcohol dehydrogenase family protein
AT1G04040	2.2647	3.66592	3.02948	11.0517	5.72932	5.35433	-1.24436	0.000164859	0.0010947	down-regulated	HAD superfamily%2C subfamily IIIB acid phosphatase
AT1G04240	17.1728	22.6328	22.3897	6.1163	12.4649	13.2078	1.14567	2.14069e-07	2.50056e-06	up-regulated	AUX/IAA transcriptional regulator family protein
AT1G04280	0.394353	0.463418	0.442096	2.72627	1.61599	1.38508	-2.06144	3.09754e-09	4.74425e-08	down-regulated	P-loop containing nucleoside triphosphate hydrolases superfamily protein
AT1G04310	0.607989	0.767038	0.578354	1.86047	1.80967	1.72596	-1.35605	2.32776e-08	3.13623e-07	down-regulated	ethylene response sensor 2
AT1G04313	0.352213	1.51879	0.798217	4.75319	3.34674	4.17473	-2.09966	3.69004e-06	3.4856e-05	down-regulated	ncRNA
AT1G04323	1.47607	2.38977	1.3926	12.9691	5.01556	4.86662	-2.04764	4.80115e-05	0.000363692	down-regulated	ncRNA
AT1G04413	0	0	0	0.811522	0.001851	0.020843	-5.52462	0.0131258	0.0482471	down-regulated	ncRNA
AT1G04513	0.069697	0.000921	0.001269	1.33278	0.683182	0.775433	-4.67181	2.5314e-05	0.000204636	down-regulated	ncRNA
AT1G04540	0.020545	0.091776	0.093929	0.076819	0.423219	0.282026	-1.78287	0.00523471	0.0224666	down-regulated	Calcium-dependent lipid-binding (CaLB domain) family protein
AT1G04650	1.83557	1.62089	1.83358	5.28604	3.29513	3.33138	-1.08624	3.80768e-06	3.57964e-05	down-regulated	holliday junction resolvase
AT1G04660	0.096861	0.085359	0.01864	0.171824	0.817101	0.479257	-2.65164	0.000193438	0.00126492	down-regulated	glycine-rich protein
AT1G04680	7.67824	10.0095	8.16966	27.3388	20.4407	21.7075	-1.34296	1.88506e-15	5.07643e-14	down-regulated	Pectin lyase-like superfamily protein
AT1G04707	0	0	0	0.479013	0.875049	0.672997	-7.88242	0.00558112	0.023739	down-regulated	ncRNA
AT1G04770	23.1341	31.7096	28.2465	5.927	8.07806	9.8723	1.91025	3.17298e-11	6.04913e-10	up-regulated	Tetratricopeptide repeat (TPR)-like superfamily protein
AT1G04930	4.2428	3.30687	3.20446	0.289066	1.64557	3.29119	1.19315	0.00845527	0.0336369	up-regulated	hydroxyproline-rich glycoprotein family protein
AT1G04980	18.1097	22.7905	20.3875	10.9099	9.25827	11.1091	1.06333	3.08878e-07	3.51051e-06	up-regulated	PDI-like 2-2
AT1G05035	0.872764	1.14379	1.0055	1.35651	3.74744	3.9201	-1.42765	0.000106229	0.000739544	down-regulated	#N/A
AT1G05100	0.626702	0.606406	0.778076	0	0.138141	0.181638	2.75303	0.00270164	0.0128456	up-regulated	mitogen-activated protein kinase kinase kinase 18
AT1G05207	5.17104	6.96661	6.36235	6.30929	18.5966	19.905	-1.14244	0.000506736	0.00295961	down-regulated	ncRNA
AT1G05420	1.94211	1.84203	1.21816	0.471121	0.360032	0.11711	2.47667	1.44064e-05	0.000122197	up-regulated	ovate family protein 12
AT1G05550	0.93308	0.898241	1.1112	0	0	0.030393	6.34593	6.09583e-07	6.55991e-06	up-regulated	#N/A
AT1G05620	17.5841	16.7153	17.6547	4.97019	4.86297	4.97909	1.9166	3.55468e-40	2.67114e-38	up-regulated	uridine-ribohydrolase 2
AT1G05733	0	0.10425	0	0.510803	0.692464	0.310326	-3.63912	0.00216784	0.0105931	down-regulated	ncRNA
AT1G06002	48.7392	35.3268	54.8518	14.0278	4.05269	4.49954	2.67197	1.53068e-07	1.82605e-06	up-regulated	ncRNA
AT1G06080	0.26433	0.386803	0.095537	2.48428	4.64538	2.27999	-3.52127	2.38807e-18	7.81734e-17	down-regulated	delta 9 desaturase 1
AT1G06180	4.51441	5.62954	4.90031	3.01972	1.64798	2.11253	1.22351	9.15683e-07	9.62656e-06	up-regulated	myb domain protein 13
AT1G06250	1.17433	0.860326	0.285286	1.66341	2.31587	2.0802	-1.40985	0.000223333	0.00144228	down-regulated	alpha/beta-Hydrolases superfamily protein
AT1G06360	9.38547	8.69704	9.67649	28.3468	32.542	29.1005	-1.59029	1.48463e-05	0.000125636	down-regulated	Fatty acid desaturase family protein
AT1G06450	0.997689	1.17234	0.859936	3.00553	2.06596	2.74566	-1.2758	7.16241e-05	0.000518968	down-regulated	Polynucleotidyl transferase%2C ribonuclease H-like superfamily protein
AT1G06573	7.4118	8.17554	7.94145	3.15391	4.38695	3.81544	1.15681	8.74778e-18	2.78845e-16	up-regulated	ncRNA
AT1G06587	0	0	0	0	0.93242	0.78127	-5.95318	0.00126065	0.00660281	down-regulated	ncRNA
AT1G06620	21.3632	18.9766	20.0272	0	0.655245	0.45386	5.87009	9.41743e-14	2.22388e-12	up-regulated	2-oxoglutarate (2OG) and Fe(II)-dependent oxygenase superfamily protein
AT1G06640	81.613	84.4031	76.7338	14.4866	23.038	17.538	2.1969	1.47912e-76	2.36087e-74	up-regulated	2-oxoglutarate (2OG) and Fe(II)-dependent oxygenase superfamily protein
AT1G07090	7.03272	6.70173	6.3706	2.13622	4.07826	3.40505	1.18181	7.85155e-06	6.97076e-05	up-regulated	#N/A
AT1G07135	0.389815	1.16362	0.77679	1.65865	2.89106	1.88758	-1.3613	0.000878466	0.00480116	down-regulated	glycine-rich protein
AT1G07150	0.808113	0.726786	0.540112	0.280823	0.180454	0.351653	1.44651	0.00335057	0.0153543	up-regulated	mitogen-activated protein kinase kinase kinase 13
AT1G07187	1.28521	2.40679	1.50474	1.85579	8.58244	4.78471	-1.42355	0.000105608	0.000735691	down-regulated	ncRNA
AT1G07260	0.834505	1.24611	1.14834	0.54907	0.359736	0.554008	1.22405	0.000406695	0.00244117	up-regulated	UDP-glucosyl transferase 71C3
AT1G07350	51.0862	55.6243	53.6434	9.87613	19.0197	17.8113	1.91267	7.41955e-09	1.07731e-07	up-regulated	RNA-binding (RRM/RBD/RNP motifs) family protein
AT1G07400	4.16827	5.66911	4.21414	0.695158	0.355252	0.212813	3.50809	5.67492e-09	8.37903e-08	up-regulated	HSP20-like chaperones superfamily protein
AT1G07430	16.6667	14.218	14.207	3.65039	7.82127	5.99935	1.49386	2.14291e-08	2.90149e-07	up-regulated	highly ABA-induced PP2C protein 2
AT1G07450	0.790827	0.935703	0.838275	1.88404	1.95219	1.89956	-1.05597	0.0092047	0.0359809	down-regulated	NAD(P)-binding Rossmann-fold superfamily protein
AT1G07490	0.465745	0.371534	0.224517	0.919844	1.05053	1.42041	-1.51955	0.00592652	0.0249126	down-regulated	ROTUNDIFOLIA like 3
AT1G07743	9.24032	17.5452	10.0871	0.861803	2.95747	2.60331	2.63652	3.23796e-11	6.15156e-10	up-regulated	ncRNA
AT1G07750	23.1112	18.8664	20.3572	2.78959	6.35626	7.08718	2.07613	1.84638e-18	6.08054e-17	up-regulated	RmlC-like cupins superfamily protein
AT1G08037	4.09965	0.402983	0.573516	0	0.179315	0	4.97335	6.30515e-06	5.69495e-05	up-regulated	ncRNA
AT1G08200	440.669	437.448	428.194	103.427	74.3853	90.718	2.37282	6.78314e-80	1.13227e-77	up-regulated	UDP-D-apiose/UDP-D-xylose synthase 2
AT1G08290	1.43282	0.497396	0.75169	0.048161	0.335267	0.304547	2.11814	0.000506667	0.00295961	up-regulated	WIP domain protein 3
AT1G08500	4.08958	2.92371	2.83213	0.492325	1.18861	1.48304	1.76544	6.79356e-07	7.2572e-06	up-regulated	early nodulin-like protein 18
AT1G08507	5.01535	5.13584	5.36076	1.18522	2.39917	2.10399	1.5625	2.38548e-05	0.000193988	up-regulated	ncRNA
AT1G08570	5.67272	5.84766	5.63227	10.3442	16.409	14.4197	-1.16763	1.87259e-09	2.94801e-08	down-regulated	atypical CYS HIS rich thioredoxin 4
AT1G08800	5.7359	6.80083	6.3946	2.12294	2.12569	1.68074	1.76689	6.19771e-38	4.38601e-36	up-regulated	myosin-binding protein (Protein of unknown function%2C DUF593)
AT1G08830	11.1758	21.5752	21.4193	4.32231	10.4945	7.62011	1.38814	9.90987e-09	1.40805e-07	up-regulated	copper/zinc superoxide dismutase 1
AT1G08920	30.4199	35.8428	31.6885	2.19582	6.66994	6.72399	2.77749	1.21083e-29	7.00453e-28	up-regulated	ERD (early response to dehydration) six-like 1
AT1G08973	0.702827	1.61409	1.28592	0	0.704758	0.384498	1.69394	0.0109911	0.0416395	up-regulated	ncRNA
AT1G09155	0.288333	0.333485	0.096542	0	0	0	7.05082	0.00629029	0.0262491	up-regulated	phloem protein 2-B15
AT1G09170	0	0.054929	0.027325	0.118251	0.252051	0.097828	-2.3777	0.00262894	0.0125353	down-regulated	P-loop nucleoside triphosphate hydrolases superfamily protein with CH (Calponin Homology) domain-containing protein
AT1G09180	5.22764	7.95907	6.22432	0.426861	1.0686	2.02351	2.58689	1.79915e-12	3.79018e-11	up-regulated	secretion-associated RAS super family 1
AT1G09350	0.42069	0.665717	0.793582	3.60365	2.02576	2.06637	-1.96948	2.22486e-05	0.000181805	down-regulated	galactinol synthase 3
AT1G09390	1.71341	1.28657	2.6352	6.95629	7.21463	6.27039	-1.75074	3.9418e-11	7.42423e-10	down-regulated	GDSL-like Lipase/Acylhydrolase superfamily protein
AT1G09500	7.36379	7.88304	7.90013	1.69406	4.20123	4.00532	1.36595	7.49832e-07	7.97887e-06	up-regulated	NAD(P)-binding Rossmann-fold superfamily protein
AT1G09543	0.486023	0.171691	0.367188	0.365172	0.977385	2.02286	-1.52747	0.00434113	0.0191579	down-regulated	ncRNA
AT1G09750	41.1256	42.4088	40.1294	172.132	112.099	91.1792	-1.52814	5.86283e-13	1.30155e-11	down-regulated	Eukaryotic aspartyl protease family protein
AT1G09970	109.497	103.235	98.3253	12.6603	12.265	11.334	3.19788	5.32535e-55	5.57174e-53	up-regulated	Leucine-rich receptor-like protein kinase family protein
AT1G10000	0.394227	0.665959	0.356145	1.50969	0.737278	1.17542	-1.19191	0.00723304	0.0294974	down-regulated	Ribonuclease H-like superfamily protein
AT1G10110	0.095268	0.115	0.354513	0	0.033302	0.034653	3.0626	0.00179514	0.00899297	up-regulated	F-box family protein
AT1G10340	0.124855	0.024557	0.067165	0	0	0	6.13113	2.92166e-05	0.000232743	up-regulated	Ankyrin repeat family protein
AT1G10530	1.304	1.96687	2.57308	0	0	0.100531	5.93053	1.17555e-06	1.20911e-05	up-regulated	D-ribose-binding periplasmic protein
AT1G10585	6.81808	6.9145	6.99349	0.676926	0.652331	0.767124	3.46129	2.84242e-15	7.57989e-14	up-regulated	basic helix-loop-helix (bHLH) DNA-binding superfamily protein
AT1G10610	1.5668	2.40517	1.56327	4.27419	4.96997	3.3006	-1.16099	4.56213e-05	0.000348081	down-regulated	basic helix-loop-helix (bHLH) DNA-binding superfamily protein
AT1G10640	0.943211	1.30012	1.04055	9.94989	7.75033	4.82193	-2.70244	1.69287e-15	4.58143e-14	down-regulated	Pectin lyase-like superfamily protein
AT1G10700	42.693	45.4901	40.7531	9.065	12.3706	10.631	2.11495	4.12011e-43	3.32452e-41	up-regulated	phosphoribosyl pyrophosphate (PRPP) synthase 3
AT1G11050	5.09401	2.21225	4.843	1.4418	1.37986	2.53029	1.31318	0.000459348	0.00271842	up-regulated	Protein kinase superfamily protein
AT1G11090	0	1.10603	0	0	0	0	19.2312	5.19051e-06	4.75894e-05	up-regulated	alpha/beta-Hydrolases superfamily protein
AT1G11185	2.49612	1.72331	2.34537	0	0.379271	0.101403	3.88885	0.000391398	0.00236007	up-regulated	ncRNA
AT1G11300	0.11242	0.449377	0.51217	0.587006	1.14267	0.912329	-1.18307	0.00295074	0.013799	down-regulated	G-type lectin S-receptor-like Serine/Threonine-kinase
AT1G11440	20.9597	20.3202	21.3019	11.5293	9.04719	8.99633	1.17175	1.31888e-12	2.81916e-11	up-regulated	#N/A
AT1G11545	1.53293	2.29328	1.72117	4.09942	2.94137	6.12137	-1.14591	0.000224055	0.00144568	down-regulated	xyloglucan endotransglucosylase/hydrolase 8
AT1G11580	61.3393	57.2461	56.167	7.57663	6.95179	8.66972	3.02538	3.88471e-130	1.37011e-127	up-regulated	methylesterase PCR A
AT1G12110	37.1572	46.3636	42.6681	16.8284	19.3423	12.1411	1.47693	1.51678e-20	5.6026e-19	up-regulated	nitrate transporter 1.1
AT1G12240	693.625	677.294	649.314	29.2416	30.1471	26.4858	4.65467	0	0	up-regulated	Glycosyl hydrolases family 32 protein
AT1G12380	12.6684	12.494	12.5883	2.45405	3.26806	3.82224	2.09832	1.25973e-55	1.34374e-53	up-regulated	#N/A
AT1G13080	0.611927	0.652718	0.415361	3.69843	3.32409	2.33535	-2.40895	2.8274e-19	9.81378e-18	down-regulated	cytochrome P450%2C family 71%2C subfamily B%2C polypeptide 2
AT1G13100	1.03399	1.21269	1.3181	2.97748	3.29486	2.94265	-1.2675	5.51215e-07	5.99077e-06	down-regulated	cytochrome P450%2C family 71%2C subfamily B%2C polypeptide 29
AT1G13190	36.2181	37.5458	39.0082	16.9837	14.5943	16.682	1.32132	3.68712e-39	2.68754e-37	up-regulated	RNA-binding (RRM/RBD/RNP motifs) family protein
AT1G13280	58.7097	52.8103	53.7076	21.1123	17.8986	18.5539	1.61704	2.92021e-41	2.27246e-39	up-regulated	allene oxide cyclase 4
AT1G13370	0.463786	0.155864	0.067526	0	0	0	6.19155	5.08104e-05	0.000382074	up-regulated	Histone superfamily protein
AT1G13920	2.43549	2.57417	2.32401	4.71934	5.78356	6.13125	-1.16818	7.42733e-15	1.90696e-13	down-regulated	Remorin family protein
AT1G13970	0	0	0.115535	0.684855	0.148414	0.294249	-3.21519	0.00133633	0.00694594	down-regulated	beta-hexosaminidase (DUF1336)
AT1G13990	37.0941	38.0569	35.1817	9.72997	20.5664	13.1031	1.46465	9.11966e-12	1.83122e-10	up-regulated	plant/protein
AT1G14120	11.3107	15.1048	13.6859	0.736129	0.594447	0.683256	4.39739	2.31641e-28	1.2695e-26	up-regulated	2-oxoglutarate (2OG) and Fe(II)-dependent oxygenase superfamily protein
AT1G14130	19.8349	18.4105	21.0849	1.16773	2.69182	2.60584	3.32497	5.74174e-53	5.70703e-51	up-regulated	2-oxoglutarate (2OG) and Fe(II)-dependent oxygenase superfamily protein
AT1G14185	0.045024	0.039798	0.091333	0.38574	0.271608	0.185225	-2.14496	0.000906463	0.00493689	down-regulated	Glucose-methanol-choline (GMC) oxidoreductase family protein
AT1G14190	0.537804	1.06212	0.779596	3.55412	1.31716	1.59194	-1.44285	0.000244246	0.00156305	down-regulated	Glucose-methanol-choline (GMC) oxidoreductase family protein
AT1G14200	6.48524	6.0344	5.0213	0.767466	2.53746	2.64557	1.6958	5.07695e-05	0.000381898	up-regulated	RING/U-box superfamily protein
AT1G14250	91.3011	111.178	101.637	47.5555	39.2087	39.6796	1.35403	1.30959e-20	4.85368e-19	up-regulated	GDA1/CD39 nucleoside phosphatase family protein
AT1G14360	47.7898	50.5736	49.4938	17.6101	21.5824	18.8811	1.45276	2.47817e-14	6.10249e-13	up-regulated	UDP-galactose transporter 3
AT1G14370	1.11851	1.36181	0.998351	0.145045	0.572965	0.692115	1.43711	0.00147054	0.00756265	up-regulated	protein kinase 2A
AT1G14380	4.33866	4.71405	5.13706	14.9345	11.0633	11.5694	-1.29809	9.6e-17	2.88356e-15	down-regulated	IQ-domain 28
AT1G14430	0.175665	0.352185	0.387573	1.35296	1.14819	0.818705	-1.76386	5.88605e-05	0.00043542	down-regulated	glyoxal oxidase-related protein
AT1G14440	3.45918	3.41166	3.98336	16.9478	8.77319	8.63246	-1.57595	3.49793e-10	5.99916e-09	down-regulated	homeobox protein 31
AT1G14700	6.39	8.97903	9.46069	21.6723	23.1822	16.2841	-1.2009	6.53069e-13	1.44395e-11	down-regulated	purple acid phosphatase 3
AT1G14720	17.0925	15.9051	14.7805	42.7337	29.2455	33.1965	-1.05128	2.62175e-12	5.46519e-11	down-regulated	xyloglucan endotransglucosylase/hydrolase 28
AT1G14870	0.288312	0.154217	0.200057	0	0.049524	0	3.75955	0.00129746	0.00677068	up-regulated	PLANT CADMIUM RESISTANCE 2
AT1G14900	6.80415	6.0674	5.90997	17.8842	9.91063	12.7939	-1.02895	7.9021e-06	7.00427e-05	down-regulated	high mobility group A
AT1G15080	2.71376	2.38487	1.90132	4.69311	4.61012	6.03076	-1.02011	1.30366e-05	0.000111487	down-regulated	lipid phosphate phosphatase 2
AT1G15100	17.6121	15.8465	15.3113	6.13644	6.02267	5.97621	1.52736	2.86906e-26	1.40667e-24	up-regulated	RING-H2 finger A2A
AT1G15125	0.490802	0.800901	0.578634	0	0.192244	0	3.4229	0.00380631	0.0171437	up-regulated	S-adenosyl-L-methionine-dependent methyltransferases superfamily protein
AT1G15175	1.15037	1.31065	1.11234	4.96235	3.77126	2.47485	-1.6039	1.81417e-07	2.13626e-06	down-regulated	ncRNA
AT1G15260	21.1551	20.9713	22.3427	61.8821	54.0687	44.146	-1.22257	2.49045e-11	4.79812e-10	down-regulated	LOW protein: ATP-dependent RNA helicase-like protein
AT1G15570	6.89043	8.01171	7.48132	1.68057	3.98666	3.56253	1.40236	2.26224e-06	2.2213e-05	up-regulated	CYCLIN A2%3B3
AT1G15690	151.07	165.276	149.797	392.534	337.672	346.243	-1.11508	1.93586e-30	1.1566e-28	down-regulated	Inorganic H pyrophosphatase family protein
AT1G15740	3.29216	4.9246	4.13953	7.18096	13.8382	7.72509	-1.10976	2.30165e-07	2.68141e-06	down-regulated	Leucine-rich repeat family protein
AT1G15830	0.830752	0.910646	0.873576	1.80516	3.21685	2.54765	-1.41473	2.80601e-07	3.2142e-06	down-regulated	#N/A
AT1G15890	0.166769	0.131077	0.199615	0.405005	0.533123	0.360436	-1.27503	0.00050131	0.00293307	down-regulated	Disease resistance protein (CC-NBS-LRR class) family
AT1G15910	3.68281	4.02329	3.62623	7.74295	8.21131	8.64014	-1.01479	1.09182e-14	2.75374e-13	down-regulated	XH/XS domain-containing protein
AT1G15990	0.038923	0.033229	0.019097	0.740402	0.108244	0.070233	-3.22661	0.000357321	0.00217951	down-regulated	cyclic nucleotide gated channel 7
AT1G16060	4.96502	5.26142	5.07963	1.60023	1.89265	2.95934	1.42871	2.98404e-05	0.000237107	up-regulated	ARIA-interacting double AP2 domain protein
AT1G16110	1.5821	3.01449	2.05938	5.75157	7.25055	6.0191	-1.41994	8.84498e-16	2.47016e-14	down-regulated	wall associated kinase-like 6
AT1G16300	6.62507	6.18621	6.61902	2.13866	1.87512	3.81831	1.42536	1.37465e-07	1.65162e-06	up-regulated	glyceraldehyde-3-phosphate dehydrogenase of plastid 2
AT1G16370	3.53058	4.70694	4.55482	0	0.023075	0	8.89361	2.09679e-22	8.52238e-21	up-regulated	organic cation/carnitine transporter 6
AT1G16500	9.32612	10.1297	10.4759	1.2211	3.67809	3.80991	1.91447	2.59911e-10	4.51787e-09	up-regulated	filamentous hemagglutinin transporter
AT1G16630	0.74117	1.25935	1.00403	3.68944	1.64985	1.72865	-1.17598	0.00422612	0.0187108	down-regulated	transmembrane protein
AT1G17060	0.214804	0.065763	0.130507	0.675406	0.300249	0.249449	-1.48794	0.00280812	0.0132653	down-regulated	cytochrome p450 72c1
AT1G17140	6.18604	6.49052	5.40316	9.91786	16.792	15.1896	-1.10238	1.47861e-10	2.64589e-09	down-regulated	interactor of constitutive active rops 1
AT1G17147	0	0	0.040602	0.197957	0.313202	0.506084	-4.55456	0.000153529	0.0010295	down-regulated	VQ motif-containing protein
AT1G17190	0.711571	1.8418	1.94795	2.82273	3.72994	4.00427	-1.12112	0.000164104	0.00109105	down-regulated	glutathione S-transferase tau 26
AT1G17232	0.373764	0.521919	0.497812	0.900583	1.22168	1.69005	-1.34707	5.01631e-05	0.000377986	down-regulated	ncRNA
AT1G17240	0.119006	0.228842	0.102689	0.819781	0.289843	0.496112	-1.75026	0.000866413	0.00474714	down-regulated	receptor like protein 2
AT1G17380	74.7001	71.5791	68.9205	0.41081	0.472749	0.363207	7.33954	0	0	up-regulated	jasmonate-zim-domain protein 5
AT1G17420	393.868	376.323	357.516	10.0636	12.0901	12.1044	5.14916	4.50588e-224	2.81515e-221	up-regulated	lipoxygenase 3
AT1G17700	0.509198	0.762817	0.294236	3.45214	1.17557	0.530146	-1.68848	0.00975989	0.0377667	down-regulated	prenylated RAB acceptor 1.F1
AT1G17745	50.2672	45.3236	44.9398	9.5587	13.907	17.9949	1.8843	1.17224e-17	3.70425e-16	up-regulated	D-3-phosphoglycerate dehydrogenase
AT1G17750	5.15973	5.3585	5.58697	0.360699	0.961336	0.702211	3.11642	5.30305e-37	3.70485e-35	up-regulated	PEP1 receptor 2
AT1G17830	3.72888	3.90081	3.00533	0	0.988773	1.2251	2.42452	0.0051774	0.0222687	up-regulated	#N/A
AT1G17990	0	0	0	0.081725	0.048038	0.061152	-5.41869	0.000729862	0.00408495	down-regulated	FMN-linked oxidoreductases superfamily protein
AT1G18210	74.4748	53.9259	62.1049	23.0933	14.6569	16.6388	1.11912	2.04728e-10	3.60741e-09	up-regulated	Calcium-binding EF-hand family protein
AT1G18300	0.916891	1.32647	1.71747	3.39283	2.61401	2.69961	-1.04786	0.00161968	0.00820622	down-regulated	nudix hydrolase homolog 4
AT1G18390	0.120587	0.531331	0.391308	1.3181	1.36165	1.12138	-1.71919	2.39271e-06	2.33682e-05	down-regulated	Serine/Threonine kinase family catalytic domain protein
AT1G18480	16.7193	15.7875	14.1409	6.83902	8.19186	8.75586	1.0804	5.75148e-16	1.62701e-14	up-regulated	Calcineurin-like metallo-phosphoesterase superfamily protein
AT1G18570	0.403061	0.409684	0.187146	1.41257	1.16193	1.19385	-1.80863	6.36988e-05	0.000467417	down-regulated	myb domain protein 51
AT1G18590	120.874	112.253	117.814	24.6676	21.6388	27.2625	2.35614	7.91467e-62	9.77797e-60	up-regulated	sulfotransferase 17
AT1G18650	4.87812	5.0045	4.87415	10.3306	13.9605	11.2423	-1.15033	1.9114e-09	3.00479e-08	down-regulated	plasmodesmata callose-binding protein 3
AT1G18710	102.697	104.747	106.666	7.58729	14.4411	11.0374	3.36694	5.26696e-53	5.25902e-51	up-regulated	myb domain protein 47
AT1G18720	89.7217	90.0253	89.1459	38.2847	48.6278	44.1014	1.19603	1.55924e-45	1.3584e-43	up-regulated	ER membrane protein%2C putative (DUF962)
AT1G18840	5.15237	5.44993	4.64826	12.608	10.3502	10.8879	-1.04224	4.24239e-13	9.55389e-12	down-regulated	IQ-domain 30
AT1G18880	0.283673	0.303848	0.259323	0.864503	1.29628	1.23385	-1.88466	3.67886e-15	9.66894e-14	down-regulated	Major facilitator superfamily protein
AT1G18990	0	0	0	0.225096	0.421511	0.139215	-7.6513	1.77217e-08	2.43417e-07	down-regulated	myosin-binding protein%2C putative (Protein of unknown function%2C DUF593)
AT1G19020	0.399744	0.758828	0.376233	0	0	0	7.32419	5.57237e-07	6.04419e-06	up-regulated	CDP-diacylglycerol-glycerol-3-phosphate 3-phosphatidyltransferase
AT1G19160	0.572778	0.961119	0.698086	0	0.087659	0.025534	4.25498	2.04858e-08	2.78411e-07	up-regulated	F-box family protein
AT1G19180	76.5007	71.6844	73.6176	0.144197	1.6674	2.1151	5.97228	2.32499e-30	1.3853e-28	up-regulated	jasmonate-zim-domain protein 1
AT1G19190	0.739953	0.83865	0.67844	0	0.031746	0.312946	2.8366	0.00236505	0.0114341	up-regulated	alpha/beta-Hydrolases superfamily protein
AT1G19300	27.1444	21.3493	21.5121	9.3714	8.26998	7.69634	1.56301	1.66039e-20	6.1124e-19	up-regulated	Nucleotide-diphospho-sugar transferases superfamily protein
AT1G19330	0.597146	1.0118	1.56947	5.16017	7.75908	5.57693	-2.43276	6.23356e-22	2.47385e-20	down-regulated	histone deacetylase complex subunit
AT1G19340	0.433903	0.471006	0.32849	0.800369	2.65639	2.23762	-2.05995	4.06774e-10	6.91674e-09	down-regulated	Methyltransferase MT-A70 family protein
AT1G19380	3.51943	4.3745	2.60784	1.17908	0.333964	1.12993	2.06702	5.67453e-07	6.14633e-06	up-regulated	sugar%2C putative (DUF1195)
AT1G19540	2.50765	2.62078	3.07014	0	0.210789	0.992991	3.07871	0.00255751	0.0122321	up-regulated	NmrA-like negative transcriptional regulator family protein
AT1G19550	9.06893	14.3674	9.81391	0	1.82507	0	4.32128	0.000271242	0.00171435	up-regulated	Glutathione S-transferase family protein
AT1G19565	1.24608	2.77885	2.7586	0	0.063853	0.157671	4.92353	4.07802e-07	4.5364e-06	up-regulated	#N/A
AT1G19570	2370.25	2311.14	2224.27	212.996	292.635	298.767	3.216	5.98819e-144	2.33828e-141	up-regulated	dehydroascorbate reductase
AT1G19580	40.5462	40.825	37.4206	11.5287	15.8499	16.9221	1.53628	1.3007e-48	1.20011e-46	up-regulated	gamma carbonic anhydrase 1
AT1G19640	22.8173	30.162	24.7731	0	0.214869	0.54183	6.82883	3.62644e-20	1.3129e-18	up-regulated	jasmonic acid carboxyl methyltransferase
AT1G19670	2239.69	2036.73	2099.83	45.3194	53.8767	37.3194	5.64651	0	0	up-regulated	chlorophyllase 1
AT1G19680	31.2422	33.6156	31.9877	3.84544	8.59551	6.96702	2.44216	9.68816e-48	8.68242e-46	up-regulated	RING/U-box superfamily protein
AT1G19960	17.4265	18.6015	21.4084	54.6506	46.1163	64.1049	-1.41938	4.05098e-08	5.27907e-07	down-regulated	transcription factor
AT1G20190	3.69563	4.59245	3.7701	12.0147	26.4007	21.266	-2.18476	1.90344e-28	1.05374e-26	down-regulated	expansin 11
AT1G20270	12.3294	12.6137	11.7913	4.73649	6.01024	7.4949	1.12407	4.94299e-13	1.10974e-11	up-regulated	2-oxoglutarate (2OG) and Fe(II)-dependent oxygenase superfamily protein
AT1G20490	6.58184	8.9217	8.47582	1.46036	3.4742	3.74971	1.57805	4.38874e-11	8.23058e-10	up-regulated	AMP-dependent synthetase and ligase family protein
AT1G20510	261.462	239.393	240.921	14.4459	14.0876	15.2966	4.18331	0	0	up-regulated	OPC-8:0 CoA ligase1
AT1G20515	4.68483	3.62558	3.42587	0.393506	1.14263	1.48184	2.11667	2.80394e-09	4.31788e-08	up-regulated	ncRNA
AT1G20610	0.726273	1.47568	0.79104	2.97401	2.15913	1.30918	-1.0448	0.00350348	0.0159572	down-regulated	Cyclin B2%3B3
AT1G20870	1.28736	1.59088	1.40478	4.92835	2.83969	3.58553	-1.32428	2.94713e-05	0.000234516	down-regulated	HSP20-like chaperones superfamily protein
AT1G21130	18.267	19.4713	16.8842	51.1923	50.0652	42.2325	-1.34849	1.49357e-14	3.73257e-13	down-regulated	O-methyltransferase family protein
AT1G21150	1.43904	2.11361	1.63772	4.0206	3.62462	3.26703	-1.00847	2.3109e-07	2.6891e-06	down-regulated	Mitochondrial transcription termination factor family protein
AT1G21270	6.88175	7.78215	7.32361	14.3601	15.9617	19.2581	-1.06571	4.39575e-16	1.26144e-14	down-regulated	wall-associated kinase 2
AT1G21460	7.66292	10.2347	9.30883	2.82536	4.32284	3.00052	1.52301	6.8016e-18	2.1808e-16	up-regulated	Nodulin MtN3 family protein
AT1G21520	2.0376	3.0865	2.35395	0.23624	1.56591	1.03312	1.52934	0.0018148	0.00907273	up-regulated	#N/A
AT1G21680	66.1333	61.2794	58.2069	125.399	164.568	111.945	-1.01044	1.19007e-10	2.14536e-09	down-regulated	DPP6 N-terminal domain-like protein
AT1G21810	0.636407	0.672285	0.473211	2.19382	0.879512	1.04194	-1.02013	0.00320351	0.0147787	down-regulated	filament-like protein (DUF869)
AT1G22250	0.678571	0.608467	0.707674	5.80349	3.37649	4.04075	-2.62505	1.06685e-17	3.38097e-16	down-regulated	#N/A
AT1G22360	31.2939	32.4302	29.4829	12.3628	11.9213	13.1983	1.4143	4.54484e-29	2.58135e-27	up-regulated	UDP-glucosyl transferase 85A2
AT1G22380	5.50028	5.43758	4.42841	2.63563	2.54465	2.29177	1.13408	1.06514e-07	1.30192e-06	up-regulated	UDP-glucosyl transferase 85A3
AT1G22400	3.75407	5.96902	3.95627	0.547735	0.987947	1.24842	2.4076	1.84341e-14	4.57547e-13	up-regulated	UDP-Glycosyltransferase superfamily protein
AT1G22530	23.9379	23.1693	20.0808	12.7849	9.26723	7.06189	1.28494	1.9133e-10	3.37404e-09	up-regulated	PATELLIN 2
AT1G22640	6.88469	6.98693	8.41135	3.5572	4.50847	3.52011	1.05073	1.19003e-09	1.92473e-08	up-regulated	myb domain protein 3
AT1G22740	1.50476	2.36742	1.84433	4.32998	5.77927	5.8198	-1.37272	9.61647e-08	1.18004e-06	down-regulated	RAB GTPase homolog G3B
AT1G23050	0.045685	0.055549	0.306652	0.273308	1.30312	0.604388	-2.23594	0.00653293	0.0271073	down-regulated	hydroxyproline-rich glycoprotein family protein
AT1G23052	0.045685	0.05629	0.306652	0.273308	1.30312	0.604388	-2.23594	0.00653293	0.0271073	down-regulated	ncRNA
AT1G23080	9.89061	14.413	10.7146	47.5197	60.9603	56.8952	-2.14167	1.01776e-94	2.11957e-92	down-regulated	Auxin efflux carrier family protein
AT1G23120	0.636622	0.517609	0.4319	0	0.096096	0	4.04492	3.66858e-05	0.000286196	up-regulated	Polyketide cyclase/dehydrase and lipid transport superfamily protein
AT1G23205	4.43019	8.41223	5.34511	50.9787	17.7162	13.783	-2.1502	1.39238e-05	0.000118472	down-regulated	Plant invertase/pectin methylesterase inhibitor superfamily protein
AT1G23330	11.7604	11.0798	12.0851	7.61585	5.30578	5.40409	1.01718	6.11564e-09	8.97521e-08	up-regulated	alpha/beta-Hydrolases superfamily protein
AT1G23390	3.64312	4.28102	3.9924	17.7864	24.877	22.0883	-2.33232	3.33014e-39	2.43545e-37	down-regulated	Kelch repeat-containing F-box family protein
AT1G23440	17.6566	16.8318	15.3654	5.5508	10.8706	8.55469	1.13642	1.53157e-12	3.25786e-11	up-regulated	Peptidase C15%2C pyroglutamyl peptidase I-like protein
AT1G23850	5.4674	3.66505	4.65422	0.760307	0.19573	0.048682	3.80146	2.889e-11	5.53185e-10	up-regulated	transmembrane protein
AT1G24070	69.0786	115.858	91.0769	0.376044	2.66534	1.56648	6.13208	2.26837e-42	1.79719e-40	up-regulated	cellulose synthase-like A10
AT1G24090	7.66176	8.8382	6.9451	1.28109	1.70013	3.46915	1.98306	3.54879e-10	6.07684e-09	up-regulated	RNase H family protein
AT1G24095	3.52894	4.47654	3.57752	0	1.27338	1.72804	2.11489	0.00106436	0.00569752	up-regulated	Putative thiol-disulfide oxidoreductase DCC
AT1G24100	145.391	152.267	145.885	31.4354	38.9284	34.4755	2.18616	8.95082e-244	7.52798e-241	up-regulated	UDP-glucosyl transferase 74B1
AT1G24270	3.39262	2.91022	3.06871	0.470409	0.464613	0.303008	2.98842	1.52838e-11	3.02453e-10	up-regulated	#N/A
AT1G24320	0	0.091276	0.072618	0	0	0	5.96823	0.000605274	0.00346117	up-regulated	Six-hairpin glycosidases superfamily protein
AT1G24330	6.01479	4.75889	5.11603	1.86767	2.09675	2.20978	1.48059	1.60216e-16	4.74077e-15	up-regulated	ARM repeat superfamily protein
AT1G24625	29.1969	29.4022	28.5339	11.9199	11.4445	16.0666	1.25074	1.04576e-25	4.97121e-24	up-regulated	zinc finger protein 7
AT1G25220	57.1693	55.1625	55.3522	10.1993	10.3691	11.0015	2.45858	3.23709e-110	8.13626e-108	up-regulated	anthranilate synthase beta subunit 1
AT1G25400	0.92728	0.725902	0.725872	0.093258	0.265547	0.079683	2.50374	1.58143e-06	1.58702e-05	up-regulated	transmembrane protein
AT1G25422	9.33681	7.45018	8.587	0	0.250277	0.871733	4.64706	2.13295e-13	4.91995e-12	up-regulated	#N/A
AT1G25450	2.29751	1.77019	1.68681	7.96105	4.3432	3.10639	-1.35223	5.85126e-05	0.000433287	down-regulated	3-ketoacyl-CoA synthase 5
AT1G25500	11.512	14.222	12.8964	0.279262	1.53309	1.59716	3.64069	7.14866e-24	3.15161e-22	up-regulated	Plasma-membrane choline transporter family protein
AT1G26208	8.03688	10.0924	8.65131	4.74417	4.17212	3.05639	1.17797	3.60006e-05	0.000281654	up-regulated	ncRNA
AT1G26210	8.35794	6.20353	8.33759	3.78324	1.97925	4.19718	1.30038	7.82292e-06	6.94816e-05	up-regulated	SOB five-like 1
AT1G26420	0.155165	0	0.028831	0	0	0	5.74172	0.002224	0.0108288	up-regulated	FAD-binding Berberine family protein
AT1G26730	5.01411	4.98648	4.75503	1.06292	0.860794	0.714921	2.56502	1.17222e-31	7.28211e-30	up-regulated	EXS (ERD1/XPR1/SYG1) family protein
AT1G26770	306.684	301.69	296.395	44.0182	53.2076	70.4107	2.54963	5.82575e-55	6.06627e-53	up-regulated	expansin A10
AT1G26800	1.92547	2.63357	2.61882	0.291857	1.54651	1.46293	1.26177	0.00906199	0.0355569	up-regulated	RING/U-box superfamily protein
AT1G26890	0.022631	0	0	0.352075	0.196612	0	-4.55034	0.00281121	0.0132747	down-regulated	FBD%2C F-box and Leucine Rich Repeat domains containing protein
AT1G26945	3.34007	3.52808	2.60582	12.6538	6.52481	9.38747	-1.51445	3.3061e-07	3.73422e-06	down-regulated	basic helix-loop-helix (bHLH) DNA-binding superfamily protein
AT1G27120	0.861879	1.44901	1.32826	4.65948	6.34089	7.18309	-2.21465	2.15376e-43	1.75732e-41	down-regulated	Galactosyltransferase family protein
AT1G27330	42.0697	49.8719	49.5701	18.7149	26.5717	28.5909	1.05107	1.04322e-07	1.27656e-06	up-regulated	Ribosome associated membrane protein RAMP4
AT1G27360	11.8046	11.607	10.1208	3.74129	5.2342	3.84351	1.56111	3.25156e-19	1.12681e-17	up-regulated	squamosa promoter-like 11
AT1G27730	9.35919	7.38851	7.12685	0	0.179912	0.001501	7.12032	2.85965e-11	5.48527e-10	up-regulated	salt tolerance zinc finger
AT1G28010	2.40895	3.52173	2.89931	0.895617	0.402964	0.403097	2.43342	1.79577e-14	4.46227e-13	up-regulated	P-glycoprotein 14
AT1G28040	0.19154	0.219762	0.302753	0	0	0	7.28265	0.000163164	0.00108678	up-regulated	RING/U-box superfamily protein
AT1G28050	95.7136	91.042	89.0731	10.1404	15.3029	15.3058	2.87594	9.2015e-150	3.86941e-147	up-regulated	B-box type zinc finger protein with CCT domain-containing protein
AT1G28110	3.70733	3.78222	4.02687	11.1482	6.96151	7.84725	-1.09224	8.26619e-09	1.19311e-07	down-regulated	serine carboxypeptidase-like 45
AT1G28190	6.36994	9.24389	7.82295	1.84804	1.53538	1.4725	2.3522	5.75066e-17	1.74895e-15	up-regulated	#N/A
AT1G28370	0.791547	0.402741	0.891572	0	0.084129	0	4.71003	0.000987263	0.00532654	up-regulated	ERF domain protein 11
AT1G28470	0.08814	0.156129	0.098344	1.21349	0.49109	0.560574	-2.59229	9.53533e-06	8.36378e-05	down-regulated	NAC domain containing protein 10
AT1G28480	3.9352	3.00608	3.37712	0	0	0	10.2923	3.83718e-16	1.1055e-14	up-regulated	Thioredoxin superfamily protein
AT1G28580	29.3407	30.8834	28.0398	11.8383	16.0495	14.2419	1.1898	1.61891e-29	9.31599e-28	up-regulated	GDSL-like Lipase/Acylhydrolase superfamily protein
AT1G28600	132.506	144.473	135.644	45.966	48.6276	51.3012	1.60855	5.03797e-57	5.56391e-55	up-regulated	GDSL-like Lipase/Acylhydrolase superfamily protein
AT1G28660	0.454205	0.840101	0.41247	0.96863	2.28368	1.2459	-1.2837	0.000327566	0.00201885	down-regulated	GDSL-like Lipase/Acylhydrolase superfamily protein
AT1G28670	5.57508	5.06942	6.81442	26.1325	15.8047	13.8434	-1.59865	4.18764e-12	8.58211e-11	down-regulated	GDSL-like Lipase/Acylhydrolase superfamily protein
AT1G29300	3.08463	3.616	3.91465	1.63349	1.55991	1.41247	1.29637	5.10643e-09	7.59091e-08	up-regulated	intracellular protein transporter%2C putative (DUF641)
AT1G29330	39.3687	41.581	40.4279	2.06715	2.38238	1.95633	4.34393	1.54835e-78	2.5457e-76	up-regulated	ER lumen protein retaining receptor family protein
AT1G29430	2.17444	1.97435	1.99624	12.3824	4.09044	5.43505	-1.76922	1.54221e-06	1.55265e-05	down-regulated	SAUR-like auxin-responsive protein family
AT1G29440	4.73652	3.31165	3.3106	16.3402	7.79055	9.87135	-1.49906	2.43425e-06	2.37421e-05	down-regulated	SAUR-like auxin-responsive protein family
AT1G29450	1.19006	1.64425	0.767783	6.30236	4.21234	2.98922	-1.83311	6.41831e-06	5.78521e-05	down-regulated	SAUR-like auxin-responsive protein family
AT1G29460	2.19918	1.58876	2.38357	7.61127	4.19566	4.35991	-1.29679	0.000546756	0.0031621	down-regulated	SAUR-like auxin-responsive protein family
AT1G29500	0.507035	0.281118	0.665109	1.00771	2.73592	2.79197	-2.00287	1.00983e-06	1.05122e-05	down-regulated	SAUR-like auxin-responsive protein family
AT1G29510	1.96257	1.73616	2.0367	4.89521	5.96672	4.36213	-1.30243	6.53536e-07	7.00189e-06	down-regulated	SAUR-like auxin-responsive protein family
AT1G29640	4.0187	5.1623	6.00483	0.011859	0.48267	0.480988	4.08191	1.33606e-09	2.14348e-08	up-regulated	senescence regulator (Protein of unknown function%2C DUF584)
AT1G29920	233.471	234.227	230.595	1000.17	1159.86	1286.37	-2.19406	1.75904e-14	4.38596e-13	down-regulated	chlorophyll A/B-binding protein 2
AT1G30040	2.59143	3.07911	3.61511	0.239985	0.241075	0.402098	3.4318	6.24551e-17	1.89681e-15	up-regulated	gibberellin 2-oxidase
AT1G30135	0.944592	1.75405	2.39182	0	0	0	9.23592	1.06441e-08	1.50358e-07	up-regulated	jasmonate-zim-domain protein 8
AT1G30220	2.94985	2.40991	2.21185	0.422079	1.67898	0.715361	1.56046	0.000708348	0.00398043	up-regulated	inositol transporter 2
AT1G30250	5.28004	5.36164	4.34995	0.975496	1.61749	1.6175	1.94189	0.0005379	0.00312079	up-regulated	#N/A
AT1G30320	17.3304	16.7434	14.6108	4.88802	6.20246	3.89353	1.79973	1.27021e-18	4.21482e-17	up-regulated	Remorin family protein
AT1G30530	91.6355	92.5978	91.7296	27.6318	30.1752	31.4021	1.73389	3.31701e-28	1.79983e-26	up-regulated	UDP-glucosyl transferase 78D1
AT1G30760	0.366034	0.63554	0.527258	0.061923	0	0	4.59911	0.0102714	0.0394044	up-regulated	FAD-binding Berberine family protein
AT1G30820	2.96467	3.38	3.58365	9.74469	11.595	15.2329	-1.76705	2.60992e-26	1.28539e-24	down-regulated	CTP synthase family protein
AT1G30840	0.749668	0.990576	0.710606	2.42239	2.50928	2.35203	-1.47141	1.66725e-07	1.9771e-06	down-regulated	purine permease 4
AT1G31120	17.6402	18.0347	17.1652	4.83208	5.12567	5.51316	1.87574	1.61238e-72	2.38228e-70	up-regulated	K+ uptake permease 10
AT1G31173	1.68445	1.56244	3.14163	6.51488	9.01708	8.82598	-1.80808	2.71734e-08	3.63204e-07	down-regulated	ath-MIR167d
AT1G31280	6.34294	6.35703	6.00061	2.67309	3.01226	3.50344	1.13328	1.5987e-06	1.60361e-05	up-regulated	Argonaute family protein
AT1G31550	126.373	134.893	131.091	8.94003	10.7791	7.17833	3.96217	1.36797e-130	4.90382e-128	up-regulated	GDSL-like Lipase/Acylhydrolase superfamily protein
AT1G31770	6.49589	6.33478	6.47737	2.97333	2.16022	2.67652	1.39821	5.95331e-12	1.20762e-10	up-regulated	ATP-binding cassette 14
AT1G32460	8.98269	9.73419	11.463	5.52424	3.94188	3.20593	1.33038	1.55057e-06	1.55891e-05	up-regulated	#N/A
AT1G32520	4.06544	6.56072	6.46446	12.7804	13.1555	11.0687	-1.02313	1.11699e-08	1.5748e-07	down-regulated	TLDc domain protein
AT1G32630	169.679	152.892	154.923	9.49818	12.1051	10.8467	3.98871	1.17479e-186	6.58698e-184	up-regulated	FAM50A-like protein
AT1G32640	18.1478	24.9704	20.9319	0	0.462062	0	7.26142	0.00100828	0.00541695	up-regulated	Basic helix-loop-helix (bHLH) DNA-binding family protein
AT1G32730	8.78919	8.45275	8.93128	3.92027	3.1776	4.34901	1.29284	9.10158e-19	3.05512e-17	up-regulated	electron carrier/iron ion-binding protein
AT1G32740	2.01131	1.9926	2.68755	0.279894	1.13659	1.25762	1.46175	6.19536e-05	0.000456148	up-regulated	SBP (S-ribonuclease binding protein) family protein
AT1G32780	0.277102	0.310108	0.356455	1.38094	1.00444	1.21861	-1.82671	1.91252e-05	0.000158714	down-regulated	GroES-like zinc-binding dehydrogenase family protein
AT1G32900	7.15769	8.96337	9.07353	1.89508	3.73228	3.52375	1.58178	4.20386e-08	5.45553e-07	up-regulated	UDP-Glycosyltransferase superfamily protein
AT1G32920	8.81732	9.12831	11.1186	2.91154	2.00526	2.36751	2.08503	1.82773e-26	9.14576e-25	up-regulated	#N/A
AT1G33110	33.5073	34.0885	30.7301	5.15654	8.06571	8.66336	2.28622	1.51433e-33	9.85532e-32	up-regulated	MATE efflux family protein
AT1G33170	9.81845	12.4308	11.8402	33.7671	22.8932	19.08	-1.07829	4.29042e-07	4.75754e-06	down-regulated	S-adenosyl-L-methionine-dependent methyltransferases superfamily protein
AT1G33240	7.28757	8.81519	7.43439	22.486	15.7603	13.8121	-1.08521	1.46225e-08	2.02473e-07	down-regulated	GT-2-like 1
AT1G33260	1.31797	2.07257	1.21072	0.445506	0.740444	0.999954	1.18968	0.00018398	0.00120814	up-regulated	Protein kinase superfamily protein
AT1G33420	0.217052	0.381231	0.750524	1.56986	1.08692	1.51707	-1.52985	0.000228054	0.00146888	down-regulated	RING/FYVE/PHD zinc finger superfamily protein
AT1G33475	0.40937	1.12104	0.551929	3.13792	2.33734	0.955814	-1.5307	0.000610033	0.00348474	down-regulated	SNARE-like superfamily protein
AT1G33790	0.754198	0.520492	0.826295	0	0.033991	0.136177	3.78972	0.000641858	0.00364275	up-regulated	jacalin lectin family protein
AT1G33811	13.0141	16.2649	14.2352	37.8011	38.6874	21.8924	-1.09304	1.82721e-05	0.000152386	down-regulated	GDSL-like Lipase/Acylhydrolase superfamily protein
AT1G33930	0.458201	0.641458	0.727104	3.13757	2.14948	1.60642	-1.83471	2.8929e-05	0.000230859	down-regulated	P-loop containing nucleoside triphosphate hydrolases superfamily protein
AT1G34640	2.04339	2.33144	2.02017	6.75839	7.64106	4.9955	-1.49986	1.31356e-09	2.11048e-08	down-regulated	peptidase
AT1G35180	0.809861	0.775846	0.789505	5.73991	3.81743	4.01249	-2.41908	4.7673e-16	1.36627e-14	down-regulated	TRAM%2C LAG1 and CLN8 (TLC) lipid-sensing domain containing protein
AT1G35710	1.49567	2.29714	1.61122	2.51039	5.78616	6.63051	-1.34025	4.68312e-05	0.000355699	down-regulated	kinase family with leucine-rich repeat domain-containing protein
AT1G36370	19.7733	32.1507	25.8681	12.4932	11.2508	9.98763	1.2886	7.19255e-07	7.66469e-06	up-regulated	serine hydroxymethyltransferase 7
AT1G42540	20.8474	20.1921	20.8598	9.73723	6.98433	8.53154	1.37815	1.03891e-24	4.72305e-23	up-regulated	glutamate receptor 3.3
AT1G43160	40.0951	30.3372	38.911	0	0	0	14.04	6.4723e-22	2.56395e-20	up-regulated	related to AP2 6
AT1G44350	187.201	169.175	167.778	1.57743	2.22973	2.51219	6.48975	0	0	up-regulated	IAA-amino acid hydrolase ILR1-like 6
AT1G44446	17.5388	20.749	16.9933	38.4597	47.0837	46.6584	-1.15519	3.33639e-28	1.80586e-26	down-regulated	Pheophorbide a oxygenase family protein with Rieske 2Fe-2S domain-containing protein
AT1G44790	64.7336	77.7007	70.226	18.2122	27.9162	27.2165	1.64843	5.53929e-31	3.34607e-29	up-regulated	ChaC-like family protein
AT1G45145	32.7071	32.2588	30.2515	0	3.9191	2.98565	3.94795	2.21685e-05	0.000181308	up-regulated	thioredoxin H-type 5
AT1G45545	0.460655	0.68224	0.434756	1.66492	1.25888	1.00602	-1.2359	0.000114148	0.000787905	down-regulated	WEAK CHLOROPLAST MOVEMENT UNDER BLUE LIGHT-like protein (DUF827)
AT1G48000	0.073022	0.241596	0.190682	0	0	0	6.17086	0.00838803	0.0334039	up-regulated	myb domain protein 112
AT1G48100	3.09074	4.58281	3.5491	1.43835	1.95167	2.35364	1.0741	0.000319762	0.00197521	up-regulated	Pectin lyase-like superfamily protein
AT1G48440	91.307	102.713	99.6096	29.2801	39.1667	41.3876	1.52938	8.07287e-62	9.91738e-60	up-regulated	B-cell receptor-associated 31-like protein
AT1G49010	4.68563	6.63663	6.54401	9.87342	18.3346	12.5219	-1.07691	2.23846e-06	2.20191e-05	down-regulated	Duplicated homeodomain-like superfamily protein
AT1G49130	3.09345	4.02574	3.27548	10.6156	8.82919	7.91389	-1.31463	1.75539e-07	2.07263e-06	down-regulated	B-box type zinc finger protein with CCT domain-containing protein
AT1G49220	0.334805	0.638787	0.262073	5.93756	2.49737	1.2295	-2.90148	9.87887e-07	1.03261e-05	down-regulated	RING/U-box superfamily protein
AT1G49230	6.03026	4.51648	5.90001	16.9471	14.7577	11.8776	-1.30982	7.69663e-12	1.55404e-10	down-regulated	RING/U-box superfamily protein
AT1G49405	0.191755	0.33812	0.101844	0	0	0.107212	2.73109	0.00951362	0.0369839	up-regulated	Uncharacterized protein family (UPF0497)
AT1G49430	4.25632	4.17359	3.87742	14.2464	12.2139	12.2143	-1.5583	1.10846e-27	5.93564e-26	down-regulated	long-chain acyl-CoA synthetase 2
AT1G49450	8.335	7.49815	7.79132	1.01172	1.23388	1.20332	2.88066	3.3013e-55	3.49611e-53	up-regulated	Transducin/WD40 repeat-like superfamily protein
AT1G49500	9.58786	10.4419	10.3485	26.0015	18.9793	28.671	-1.18086	1.00634e-06	1.0491e-05	down-regulated	transcription initiation factor TFIID subunit 1b-like protein
AT1G49520	9.84525	13.3493	12.5059	3.69005	2.70594	2.58657	2.07142	1.99414e-20	7.27978e-19	up-regulated	SWIB complex BAF60b domain-containing protein
AT1G49530	5.62557	6.67768	6.94154	0.553458	1.55835	1.36901	2.59337	1.0187e-16	3.05151e-15	up-regulated	geranylgeranyl pyrophosphate synthase 6
AT1G49870	0.230358	0.506511	0.381694	1.52722	0.859702	0.672104	-1.38713	0.000554905	0.00320245	down-regulated	myosin-2 heavy chain-like protein
AT1G50280	2.70499	3.54051	2.87117	10.9839	7.02769	6.51442	-1.36152	1.92132e-11	3.7512e-10	down-regulated	Phototropic-responsive NPH3 family protein
AT1G50420	5.05353	5.6358	5.07435	3.08521	1.92044	2.59679	1.13739	1.27997e-06	1.30485e-05	up-regulated	scarecrow-like 3
AT1G50460	9.6969	10.8452	9.80099	3.83485	5.0832	3.70914	1.38345	1.15404e-18	3.841e-17	up-regulated	hexokinase-like 1
AT1G50890	0.981197	1.23764	0.957932	2.79497	2.16631	2.10357	-1.06843	2.91323e-09	4.47985e-08	down-regulated	ARM repeat superfamily protein
AT1G51460	0.225357	0.417502	0.465669	3.1665	2.33325	1.43215	-2.57456	6.10252e-14	1.46e-12	down-regulated	ABC-2 type transporter family protein
AT1G51660	6.06574	6.7532	5.70736	3.33812	3.41202	3.08519	1.01006	5.54289e-10	9.28073e-09	up-regulated	mitogen-activated protein kinase kinase 4
AT1G51760	288.932	300.468	306.054	5.09416	7.1289	5.69163	5.75084	0	0	up-regulated	peptidase M20/M25/M40 family protein
AT1G51780	2.42055	1.78113	1.30095	0	0	0.140748	5.39848	0.0103224	0.0395722	up-regulated	IAA-amino acid hydrolase ILR1-like 5
AT1G51950	38.3595	39.7516	41.4266	13.4548	15.8506	15.4275	1.52421	1.0445e-38	7.56298e-37	up-regulated	indole-3-acetic acid inducible 18
AT1G52000	1062.7	1056.96	1020.26	11.2101	36.8681	24.6863	5.56588	1.27904e-146	5.08523e-144	up-regulated	Mannose-binding lectin superfamily protein
AT1G52030	27.5367	39.4046	33.174	0.97147	2.72583	1.60737	4.29105	4.62255e-68	6.43829e-66	up-regulated	myrosinase-binding protein 2
AT1G52040	4.85861	8.13647	6.88554	0.249265	1.16513	0.251611	3.68551	2.09121e-12	4.38013e-11	up-regulated	myrosinase-binding protein 1
AT1G52190	5.63258	7.77495	6.69175	28.5286	26.041	20.1092	-1.80982	1.58499e-32	1.01342e-30	down-regulated	Major facilitator superfamily protein
AT1G52280	23.8051	28.7035	27.5889	8.92007	8.49459	9.02548	1.69598	3.84114e-48	3.52917e-46	up-regulated	RAB GTPase homolog G3D
AT1G52290	5.29276	6.49374	4.85571	2.68795	2.58259	3.51025	1.0167	4.05983e-11	7.63996e-10	up-regulated	Protein kinase superfamily protein
AT1G52342	0.88722	1.19323	1.07754	8.5229	3.30216	2.64605	-2.14598	7.3191e-09	1.06411e-07	down-regulated	#N/A
AT1G52380	32.6138	30.6231	31.3314	19.3533	13.0753	16.6069	1.00977	7.60465e-13	1.66959e-11	up-regulated	NUP50 (Nucleoporin 50 kDa) protein
AT1G52390	1.22585	1.67087	1.30936	0	0	0	7.35367	8.26369e-06	7.30996e-05	up-regulated	#N/A
AT1G52400	1810.19	2138.88	1888.12	154.733	100.921	91.6448	4.11812	4.05623e-58	4.59573e-56	up-regulated	beta glucosidase 18
AT1G52410	227.163	281.313	240.081	28.402	21.1715	18.9302	3.51934	2.54353e-66	3.37087e-64	up-regulated	TSK-associating protein 1
AT1G52690	1.2989	0.612952	1.33692	0	0	0.061877	5.57412	9.91807e-05	0.000695123	up-regulated	Late embryosis abundant protein (LEA) family protein
AT1G52710	17.5486	20.841	18.1918	3.73186	8.6562	7.24205	1.67062	1.38517e-16	4.12665e-15	up-regulated	Rubredoxin-like superfamily protein
AT1G52720	150.484	139.176	141.378	17.9268	19.4533	16.5184	3.10021	6.10093e-108	1.48232e-105	up-regulated	#N/A
AT1G52855	1.61787	1.67657	2.63571	0.636373	0.767645	1.17505	1.32183	0.00120927	0.00635193	up-regulated	#N/A
AT1G52880	3.41117	2.94379	2.87092	1.08593	1.1605	2.03588	1.22405	0.000179273	0.00117971	up-regulated	NAC (No Apical Meristem) domain transcriptional regulator superfamily protein
AT1G52890	8.52402	10.8008	10.5861	0	0.217062	0.115219	6.60102	1.38771e-39	1.03567e-37	up-regulated	NAC domain containing protein 19
AT1G53035	5.22663	6.70504	6.59635	18.7731	9.87459	12.5996	-1.08163	2.38686e-06	2.33215e-05	down-regulated	transmembrane protein
AT1G53070	2.10517	3.28696	2.00079	6.0174	4.5576	6.9872	-1.15748	6.30715e-07	6.77732e-06	down-regulated	Legume lectin family protein
AT1G53160	0.486827	0.495698	0.701495	0.512732	2.37621	1.08708	-1.20927	0.0087774	0.0346579	down-regulated	squamosa promoter binding protein-like 4
AT1G53390	17.3922	19.0859	17.408	8.28452	10.4081	9.84971	1.02293	9.74099e-29	5.4617e-27	up-regulated	P-loop containing nucleoside triphosphate hydrolases superfamily protein
AT1G53450	4.2667	6.45512	5.02956	11.9444	12.9658	10.2697	-1.06548	5.24225e-14	1.2597e-12	down-regulated	epstein-barr nuclear antigen
AT1G53580	44.5644	46.5653	43.2104	18.8546	21.055	21.2927	1.23779	8.75238e-53	8.62109e-51	up-regulated	glyoxalase II 3
AT1G53760	7.79578	8.08636	8.27524	2.6659	3.14859	6.13021	1.13824	3.08471e-06	2.95589e-05	up-regulated	K+-H+ exchange-like protein
AT1G53885	1.1613	2.75608	1.95059	0	0.176753	0.098842	4.49364	9.79994e-09	1.39424e-07	up-regulated	linoleate 9S-lipoxygenase-4 protein%2C putative (DUF581)
AT1G53903	0.439049	1.02122	0.741144	0	0.107917	0	4.33759	0.000100183	0.000701247	up-regulated	linoleate 9S-lipoxygenase-4 protein%2C putative (DUF581)
AT1G54010	94.2199	117.528	104.057	2.43342	5.88197	3.30225	4.88098	1.59558e-34	1.0605e-32	up-regulated	GDSL-like Lipase/Acylhydrolase superfamily protein
AT1G54020	29.591	38.7381	33.5823	0	0.571511	0.132244	7.29778	3.29305e-19	1.13758e-17	up-regulated	GDSL-like Lipase/Acylhydrolase superfamily protein
AT1G54030	119.297	131.178	122.858	20.0188	16.5167	16.9317	2.8995	2.17837e-125	7.1096e-123	up-regulated	GDSL-like Lipase/Acylhydrolase superfamily protein
AT1G54050	11.4327	16.2348	15.8493	7.76498	2.86842	3.965	1.60435	2.5034e-06	2.43514e-05	up-regulated	HSP20-like chaperones superfamily protein
AT1G54385	1.47695	1.51372	1.62239	5.46179	4.644	2.62347	-1.35323	3.62107e-06	3.42779e-05	down-regulated	ARM repeat superfamily protein
AT1G54575	14.405	9.5998	12.8636	0	1.72739	2.54513	3.09831	0.00556828	0.0236936	up-regulated	#N/A
AT1G54740	1.75282	1.5222	2.27775	6.59359	5.41849	5.6704	-1.57439	2.68642e-10	4.66222e-09	down-regulated	FANTASTIC four-like protein (DUF3049)
AT1G54820	12.1059	14.244	11.724	26.3711	30.5295	26.8905	-1.05719	8.24302e-11	1.51217e-09	down-regulated	Protein kinase superfamily protein
AT1G55260	104.434	108.99	109.001	40.208	28.5989	27.3278	1.82792	1.6181e-23	6.99268e-22	up-regulated	Bifunctional inhibitor/lipid-transfer protein/seed storage 2S albumin superfamily protein
AT1G55550	1.32636	0.97299	0.819393	3.07124	1.90663	2.21394	-1.11644	0.000107377	0.000747296	down-regulated	P-loop containing nucleoside triphosphate hydrolases superfamily protein
AT1G55800	0	0.096806	0.187738	0	0	0	5.49226	0.0032957	0.0151436	up-regulated	#N/A
AT1G55915	0.532102	0.789313	1.0456	1.82062	1.33647	1.62903	-1.01091	0.000220532	0.00142536	down-regulated	zinc ion binding protein
AT1G56150	2.54445	1.43725	1.93994	0.294873	0.402556	0.483895	2.42689	4.63582e-09	6.92429e-08	up-regulated	SAUR-like auxin-responsive protein family
AT1G56540	0.040923	0.045735	0.033577	0.102008	0.416109	0.206363	-2.36436	2.55244e-05	0.000206184	down-regulated	Disease resistance protein (TIR-NBS-LRR class) family
AT1G56570	35.4943	65.2133	45.5039	17.064	14.7835	16.5863	1.6896	1.03757e-23	4.5377e-22	up-regulated	Tetratricopeptide repeat (TPR)-like superfamily protein
AT1G56580	70.6349	0.708646	56.5528	0	0.554187	0	8.03526	0.000303517	0.00188873	up-regulated	plant/protein (Protein of unknown function%2C DUF538)
AT1G56650	28.7793	27.392	31.5012	5.02388	5.20487	6.85313	2.46967	1.53328e-26	7.72542e-25	up-regulated	production of anthocyanin pigment 1
AT1G56720	1.28826	1.44502	1.60831	3.75462	6.2509	5.30217	-1.70191	5.06006e-13	1.13253e-11	down-regulated	Protein kinase superfamily protein
AT1G57850	0.43373	0.128578	0.180801	0	0	0.031015	4.57518	0.0022152	0.0107932	up-regulated	Toll-Interleukin-Resistance (TIR) domain family protein
AT1G57980	0.587598	0.705338	0.57447	2.25854	2.45718	1.3242	-1.60056	8.60901e-06	7.60619e-05	down-regulated	Nucleotide-sugar transporter family protein
AT1G57990	1.24137	1.32758	1.20834	7.63164	3.32329	1.59727	-1.6865	0.000616596	0.00351672	down-regulated	purine permease 18
AT1G58200	67.5526	72.5556	67.7669	8.95735	18.1316	16.2523	2.37622	1.90508e-59	2.2397e-57	up-regulated	MSCS-like 3
AT1G58290	18.8276	25.4145	22.7179	106.935	46.1732	33.3421	-1.43093	0.000238221	0.00152806	down-regulated	Glutamyl-tRNA reductase family protein
AT1G58400	0	0.045477	0.01931	0.378633	0.15468	0.038854	-3.09931	0.0118444	0.0443406	down-regulated	Disease resistance protein (CC-NBS-LRR class) family
AT1G59640	10.8197	11.8646	10.28	2.9602	2.42148	2.33682	2.05981	1.7354e-15	4.68492e-14	up-regulated	transcription factor BIG PETAL P (BPE)
AT1G59660	2.00551	1.67641	1.58239	0.238165	1.42447	1.20561	1.02613	0.00794101	0.0319026	up-regulated	Nucleoporin autopeptidase
AT1G59740	1.56762	1.55765	1.40287	0.487416	0.543134	0.603514	1.57052	4.95623e-06	4.56905e-05	up-regulated	Major facilitator superfamily protein
AT1G59860	1.36685	1.3466	1.73888	0.660229	0.794056	0.487168	1.28321	0.0118589	0.044358	up-regulated	HSP20-like chaperones superfamily protein
AT1G60190	5.55023	5.20708	5.73963	1.12188	1.87367	1.63897	1.94813	9.77509e-13	2.11636e-11	up-regulated	ARM repeat superfamily protein
AT1G60260	45.1464	88.2426	68.5132	9.37973	29.9494	25.8564	1.75638	1.54229e-12	3.27748e-11	up-regulated	#N/A
AT1G60270	7.72149	18.589	14.8499	0.65444	4.20952	5.65748	2.10613	3.86634e-05	0.000299593	up-regulated	beta glucosidase 6
AT1G60390	1.06972	0.644824	0.602563	2.03261	1.51535	1.58268	-1.04398	0.00162322	0.00822212	down-regulated	polygalacturonase 1
AT1G60460	0.588936	0.830307	0.801895	2.50158	1.84265	1.63275	-1.26127	0.000151738	0.00101937	down-regulated	#N/A
AT1G60590	3.6398	5.04282	3.76013	30.7357	23.0802	17.5792	-2.44698	1.5565e-21	6.03474e-20	down-regulated	Pectin lyase-like superfamily protein
AT1G60890	2.56058	2.99363	2.84353	5.0725	6.14782	7.45215	-1.04235	2.49017e-14	6.12515e-13	down-regulated	Phosphatidylinositol-4-phosphate 5-kinase family protein
AT1G61110	1.9594	2.62491	2.71194	0	0	0	10.4809	0.0106967	0.040743	up-regulated	NAC domain containing protein 25
AT1G61120	39.8818	42.5168	41.2286	0	0	0	15.6951	4.93962e-30	2.89584e-28	up-regulated	terpene synthase 04
AT1G61340	1.58254	3.49085	2.50558	0	0.797545	1.15509	2.12839	0.0026695	0.0127066	up-regulated	F-box family protein
AT1G61470	0.16516	0.097861	0.215545	1.07992	0.542714	0.740388	-2.20853	0.00218767	0.0106805	down-regulated	Polynucleotidyl transferase%2C ribonuclease H-like superfamily protein
AT1G61560	3.06063	2.69643	3.31918	0.389417	0.553844	0.701561	2.57017	6.88015e-15	1.77625e-13	up-regulated	Seven transmembrane MLO family protein
AT1G61610	7.11473	8.66011	7.58374	0.12952	0.024536	0.069781	6.68959	2.05391e-20	7.48547e-19	up-regulated	S-locus lectin protein kinase family protein
AT1G61640	9.08487	9.41824	8.27763	2.79639	2.97874	5.46968	1.33585	1.57373e-09	2.49911e-08	up-regulated	Protein kinase superfamily protein
AT1G61740	103.552	89.04	92.1298	58.7846	39.8578	46.9859	1.05658	2.76738e-08	3.69665e-07	up-regulated	Sulfite exporter TauE/SafE family protein
AT1G61795	1.32573	1.01672	0.878511	2.86304	1.76086	2.69051	-1.0826	0.00814933	0.0326197	down-regulated	PAK-box/P21-Rho-binding family protein
AT1G61800	7.0999	8.87052	7.44853	2.06595	0.874268	1.91772	2.34295	4.42116e-07	4.88763e-06	up-regulated	glucose-6-phosphate/phosphate translocator 2
AT1G61890	164.378	139.524	143.624	14.1113	11.2906	12.5489	3.65902	8.10241e-187	4.66251e-184	up-regulated	MATE efflux family protein
AT1G61930	2.96378	2.70095	3.31143	0.695758	0.874296	0.963476	1.93654	4.21461e-06	3.94187e-05	up-regulated	senescence regulator (Protein of unknown function%2C DUF584)
AT1G62180	26.9465	53.051	39.3172	19.0724	21.7815	18.1295	1.10474	0.00256662	0.012273	up-regulated	5'adenylylphosphosulfate reductase 2
AT1G62310	11.8353	16.0636	12.4599	4.6274	8.11846	6.23549	1.19815	4.43283e-18	1.43817e-16	up-regulated	transcription factor jumonji (jmjC) domain-containing protein
AT1G62370	0.326926	0.541726	0.487593	0	0	0.17927	3.07992	0.00168982	0.00852986	up-regulated	RING/U-box superfamily protein
AT1G62440	0.226967	0.097699	0.082659	0	0.021566	0.023194	3.2014	0.0121322	0.0451873	up-regulated	leucine-rich repeat/extensin 2
AT1G62510	7.36148	6.08099	7.13837	19.3771	21.5212	12.0245	-1.26552	0.00101678	0.00545886	down-regulated	Bifunctional inhibitor/lipid-transfer protein/seed storage 2S albumin superfamily protein
AT1G62540	32.3454	38.8181	33.4208	7.47367	8.74162	12.7498	1.97318	2.31435e-42	1.827e-40	up-regulated	flavin-monooxygenase glucosinolate S-oxygenase 2
AT1G62660	65.6979	64.2424	58.465	15.3201	11.9927	13.5133	2.28745	8.32642e-81	1.42245e-78	up-regulated	Glycosyl hydrolases family 32 protein
AT1G62710	2.11696	2.21787	1.67885	3.69947	5.26108	6.12713	-1.20948	1.90084e-05	0.000157924	down-regulated	beta vacuolar processing enzyme
AT1G62760	0.460164	0.442891	0.187754	0.032754	0.131596	0.124022	1.99829	0.0029272	0.0137123	up-regulated	Plant invertase/pectin methylesterase inhibitor superfamily protein
AT1G62975	2.01789	2.44484	3.42049	0	0.667908	0.330236	3.02115	2.93511e-06	2.82367e-05	up-regulated	basic helix-loop-helix (bHLH) DNA-binding superfamily protein
AT1G63010	38.3425	40.6781	37.7702	16.4591	16.0677	19.6742	1.26589	3.95239e-43	3.20099e-41	up-regulated	Major Facilitator Superfamily with SPX (SYG1/Pho81/XPR1) domain-containing protein
AT1G63090	6.10407	6.2838	7.07072	1.97254	4.3051	3.92911	1.05854	4.01612e-05	0.000310429	up-regulated	phloem protein 2-A11
AT1G63750	0.551689	0.692929	0.644732	1.95305	1.46111	1.13062	-1.13263	4.0374e-07	4.4952e-06	down-regulated	Disease resistance protein (TIR-NBS-LRR class) family
AT1G63860	0.766277	0.886831	1.10762	2.17472	2.84326	2.32847	-1.30224	3.81767e-15	9.99773e-14	down-regulated	Disease resistance protein (TIR-NBS-LRR class) family
AT1G64010	0.212084	0.20463	0.03196	0	0	0.003409	4.82961	0.00208839	0.0102738	up-regulated	Serine protease inhibitor (SERPIN) family protein
AT1G64065	0.080668	0.117989	0.21048	0.441835	0.737771	0.30441	-1.72793	0.00168943	0.00852984	down-regulated	Late embryosis abundant (LEA) hydroxyproline-rich glycoprotein family
AT1G64200	157.75	163.423	160.925	9.51472	7.63311	9.24287	4.28329	1.84513e-142	7.0785e-140	up-regulated	vacuolar H+-ATPase subunit E
AT1G64620	2.83333	2.17331	2.45918	1.21453	0.947593	0.752625	1.44517	3.68321e-07	4.1303e-06	up-regulated	Dof-type zinc finger DNA-binding family protein
AT1G64625	0.31591	0.301943	0.385463	0.824979	0.744237	0.773766	-1.10812	0.00151117	0.00773564	down-regulated	Serine/threonine-protein kinase WNK (With No Lysine)-like protein
AT1G64780	2.04929	2.6748	2.4009	8.68184	7.79872	5.32459	-1.53138	2.02608e-08	2.7604e-07	down-regulated	ammonium transporter 1%3B2
AT1G64860	11.0344	14.5709	15.3834	40.9324	36.6645	28.9566	-1.29134	1.6412e-17	5.14895e-16	down-regulated	sigma factor A
AT1G65180	0.088444	0.307929	0.085779	0.674164	0.467339	0.314919	-1.54473	0.00714429	0.0292062	down-regulated	Cysteine/Histidine-rich C1 domain family protein
AT1G65380	2.18717	2.15901	2.00382	6.35458	3.65974	4.53434	-1.1151	7.83955e-08	9.77351e-07	down-regulated	Leucine-rich repeat (LRR) family protein
AT1G65620	1.7204	1.76568	1.31149	0.509795	0.555892	0.962538	1.48931	1.58049e-05	0.000132976	up-regulated	Lateral organ boundaries (LOB) domain family protein
AT1G65790	2.84427	3.07375	2.54368	0.563657	1.30207	1.70966	1.4215	1.32966e-06	1.35173e-05	up-regulated	receptor kinase 1
AT1G65840	38.0899	43.3082	39.6527	14.0548	19.6606	21.3996	1.24806	2.03343e-35	1.39389e-33	up-regulated	polyamine oxidase 4
AT1G65845	0.356151	0.377542	0.579089	0	0.159716	0.165666	2.13779	0.00496864	0.0214943	up-regulated	transmembrane protein
AT1G65860	29.0647	29.6606	27.1054	9.5188	13.4699	17.8374	1.19199	3.65625e-10	6.24619e-09	up-regulated	flavin-monooxygenase glucosinolate S-oxygenase 1
AT1G65890	4.71109	6.16035	4.21751	0.199469	0.290195	0.587951	3.92055	8.55584e-27	4.38151e-25	up-regulated	acyl activating enzyme 12
AT1G65985	0.410713	0.35625	0.305703	0.740254	1.16684	1.12107	-1.34187	0.000200301	0.0013059	down-regulated	transmembrane protein%2C putative (DUF247)
AT1G66050	0.365186	0.703956	0.562509	1.5421	0.706113	1.2677	-1.02989	0.00545943	0.0232985	down-regulated	Zinc finger (C3HC4-type RING finger) family protein
AT1G66080	5.84894	7.6032	7.02531	2.93602	2.41429	3.20825	1.3514	1.93954e-07	2.27654e-06	up-regulated	hikeshi-like protein
AT1G66100	59.6389	57.9768	53.6219	24.6818	6.82813	4.20592	2.29044	7.08549e-05	0.000514233	up-regulated	Plant thionin
AT1G66140	5.86609	6.07954	6.08889	12.339	12.5209	14.6501	-1.0269	1.14035e-16	3.40657e-15	down-regulated	zinc finger protein 4
AT1G66190	5.97956	7.75844	6.64515	1.40971	4.15298	3.43149	1.30614	1.17012e-06	1.2041e-05	up-regulated	#N/A
AT1G66350	13.7401	12.929	11.4866	7.02793	4.68273	4.34987	1.32805	3.0882e-10	5.3173e-09	up-regulated	RGA-like 1
AT1G66370	1.0255	0.887159	0.617154	0	0	0	8.45907	0.000630451	0.00358574	up-regulated	myb domain protein 113
AT1G66460	0	0	0	0.543319	0.235268	0.461969	-8.23376	9.98118e-10	1.63123e-08	down-regulated	Protein kinase superfamily protein
AT1G66725	0.971164	2.06641	1.70598	0	0.105527	0.950736	2.3016	0.0130992	0.0481737	up-regulated	ath-MIR163
AT1G66760	126.745	129.897	125.07	2.10175	2.8631	2.12776	5.84903	1.23411e-157	5.62215e-155	up-regulated	MATE efflux family protein
AT1G66820	10.203	0	38.3572	0	0	0	12.3939	6.14897e-06	5.56308e-05	up-regulated	glycine-rich protein
AT1G67040	0.941642	0.767898	0.643871	3.64394	1.77501	1.4664	-1.48798	2.31161e-05	0.000188401	down-regulated	DnaA initiator-associating protein
AT1G67050	2.77714	3.35986	3.03978	12.4438	9.21258	7.62867	-1.59439	1.3611e-15	3.74379e-14	down-regulated	membrane-associated kinase regulator
AT1G67070	5.33044	6.22453	6.16844	2.35383	1.30777	2.04208	1.71521	2.72781e-11	5.24618e-10	up-regulated	Mannose-6-phosphate isomerase%2C type I
AT1G67400	0.693115	0.940958	0.666818	2.2985	3.39772	3.87792	-1.93876	1.547e-12	3.28429e-11	down-regulated	ELMO/CED-12 family protein
AT1G67560	24.1949	22.2103	20.9965	11.2992	9.66635	10.3012	1.20429	9.11034e-26	4.35921e-24	up-regulated	PLAT/LH2 domain-containing lipoxygenase family protein
AT1G67750	1.35031	1.32358	1.37485	15.4352	12.8819	12.1492	-3.22658	1.12912e-56	1.23452e-54	down-regulated	Pectate lyase family protein
AT1G67810	0.03383	0.040563	0	0	0.40317	0.342121	-3.03631	0.0129327	0.0476656	down-regulated	sulfur E2
AT1G67910	1.49432	1.88826	1.18003	4.28658	3.45457	2.84493	-1.1369	0.000148766	0.00100181	down-regulated	#N/A
AT1G68190	2.01741	3.46192	2.23186	5.74823	11.2877	9.24653	-1.44329	5.46139e-08	6.96351e-07	down-regulated	B-box zinc finger family protein
AT1G68350	0.580746	0.784309	1.12073	0	0.105356	0.104487	3.69752	0.00618451	0.0258826	up-regulated	cotton fiber protein
AT1G68570	13.4821	12.2914	11.2685	23.9143	30.9144	29.7536	-1.08042	1.2154e-21	4.76293e-20	down-regulated	Major facilitator superfamily protein
AT1G68585	2.44398	2.99599	2.74582	9.15172	5.24887	4.94698	-1.1679	2.55053e-06	2.47768e-05	down-regulated	#N/A
AT1G68600	93.8197	104.678	96.0686	11.3085	13.9199	10.8396	3.1303	1.53677e-97	3.36045e-95	up-regulated	aluminum activated malate transporter family protein
AT1G68620	0.321275	0.400921	0.250085	0	0.081583	0.142421	2.21732	0.00656373	0.0272196	up-regulated	alpha/beta-Hydrolases superfamily protein
AT1G68670	21.173	22.7845	22.5119	9.01083	12.2776	14.4397	1.01054	5.67067e-16	1.60622e-14	up-regulated	myb-like transcription factor family protein
AT1G68740	0.49664	0.527759	0.17208	1.34302	1.62781	1.92389	-1.89767	4.56343e-08	5.89262e-07	down-regulated	EXS (ERD1/XPR1/SYG1) family protein
AT1G68780	2.84185	2.35692	2.61569	11.5342	7.84239	8.64923	-1.75221	5.39784e-18	1.74092e-16	down-regulated	RNI-like superfamily protein
AT1G68840	0.447566	0.222002	0.478745	0.595975	1.33551	0.650164	-1.03394	0.00657007	0.0272404	down-regulated	related to ABI3/VP1 2
AT1G69360	16.085	15.7189	14.9658	3.68876	4.43645	3.67914	2.08952	9.13979e-59	1.06308e-56	up-regulated	T-box transcription factor%2C putative (DUF863)
AT1G69370	41.7803	44.8706	39.8693	3.79205	3.92112	3.98399	3.534	3.04341e-119	9.24308e-117	up-regulated	chorismate mutase 3
AT1G69572	0.196455	0.70383	0.582192	1.99914	2.95859	3.98676	-2.22605	1.27973e-05	0.000109827	down-regulated	ncRNA
AT1G69610	5.3448	4.47607	5.69444	1.96409	1.4481	2.21758	1.50274	8.29654e-16	2.31995e-14	up-regulated	zinc finger FYVE domain protein%2C putative (DUF1666)
AT1G69780	0.88498	0.959716	0.867048	5.36118	2.79222	2.02216	-1.84272	2.21491e-08	2.99526e-07	down-regulated	Homeobox-leucine zipper protein family
AT1G69870	111.193	93.5332	95.8928	31.526	51.6659	48.5168	1.31239	3.21496e-15	8.54211e-14	up-regulated	nitrate transporter 1.7
AT1G69900	0.484126	0.727062	0.524994	1.34752	1.33725	1.05197	-1.01289	9.08747e-05	0.000643718	down-regulated	Actin cross-linking protein
AT1G70000	6.20318	7.7733	6.92872	1.69443	1.93816	1.5429	2.10896	9.52614e-40	7.13384e-38	up-regulated	myb-like transcription factor family protein
AT1G70130	0.249154	0.145906	0.110544	0	0	0	7.34701	0.00583806	0.0246117	up-regulated	Concanavalin A-like lectin protein kinase family protein
AT1G70140	0.546585	0.707633	0.689086	0	0.302571	0.279323	1.88244	0.00594791	0.0249929	up-regulated	formin 8
AT1G70250	0.787885	1.02872	1.02143	1.59694	3.20878	2.35322	-1.21626	1.69102e-08	2.32856e-07	down-regulated	receptor serine/threonine kinase
AT1G70420	4.81245	5.33208	6.28592	14.1463	11.8528	13.0395	-1.15256	9.324e-11	1.70048e-09	down-regulated	DNA ligase-like protein%2C putative (DUF1645)
AT1G70500	0.735115	0.60928	0.557675	0	0.40893	0.254357	1.66259	0.00719709	0.0293837	up-regulated	Pectin lyase-like superfamily protein
AT1G70520	3.99846	4.01907	4.2634	7.6136	10.47	10.1619	-1.08902	2.30494e-16	6.74727e-15	down-regulated	cysteine-rich RLK (RECEPTOR-like protein kinase) 2
AT1G70530	3.49766	3.53847	2.94458	7.65318	8.62283	8.43126	-1.2025	2.63539e-14	6.46781e-13	down-regulated	cysteine-rich RLK (RECEPTOR-like protein kinase) 3
AT1G70560	1.71927	2.02579	2.2538	5.58091	5.02608	5.4282	-1.31985	7.44786e-14	1.7664e-12	down-regulated	tryptophan aminotransferase of Arabidopsis 1
AT1G70690	4.99105	4.0375	5.06158	0.744015	0.400875	0.775983	2.97049	9.62379e-26	4.58482e-24	up-regulated	Receptor-like protein kinase-related family protein
AT1G70700	860.767	816.542	816.322	5.12539	12.3869	11.8116	6.53913	0	0	up-regulated	TIFY domain/Divergent CCT motif family protein
AT1G70780	121.992	120.652	119.712	55.1161	51.0888	51.0981	1.30073	2.99337e-12	6.21025e-11	up-regulated	#N/A
AT1G70800	4.78989	4.91267	5.62984	0.370505	1.90845	2.47625	1.83827	4.53742e-06	4.21316e-05	up-regulated	Calcium-dependent lipid-binding (CaLB domain) family protein
AT1G70810	50.7077	50.6061	49.6947	18.6527	17.4091	17.9599	1.5814	4.15469e-45	3.57679e-43	up-regulated	Calcium-dependent lipid-binding (CaLB domain) family protein
AT1G70820	134.817	140.515	134.039	52.0319	89.1167	76.4386	1.02979	1.0421e-15	2.88816e-14	up-regulated	phosphoglucomutase%2C putative / glucose phosphomutase
AT1G70980	18.4187	18.0579	14.7	7.06751	9.71008	10.1561	1.03866	4.10179e-17	1.25798e-15	up-regulated	Class II aminoacyl-tRNA and biotin synthetases superfamily protein
AT1G71000	20.3659	22.2804	19.4252	2.78178	2.3996	4.10933	2.83373	0.000296878	0.00185164	up-regulated	Chaperone DnaJ-domain superfamily protein
AT1G71030	1.39346	1.6694	1.93899	6.22893	11.0141	10.5401	-2.34241	8.16374e-30	4.74778e-28	down-regulated	MYB-like 2
AT1G71080	40.8208	44.9064	46.6721	17.8733	18.6579	20.9145	1.30837	6.67201e-69	9.41269e-67	up-regulated	RNA polymerase II transcription elongation factor
AT1G71100	16.3858	14.8236	16.7498	5.25341	5.69015	7.42443	1.49689	7.36361e-21	2.77621e-19	up-regulated	Ribose 5-phosphate isomerase%2C type A protein
AT1G71110	8.36641	7.40372	8.21422	2.2801	2.76615	2.54847	1.76633	2.13815e-26	1.06261e-24	up-regulated	transmembrane protein
AT1G71695	76.9401	73.9044	71.172	217.714	134.042	131.477	-1.04485	6.27832e-10	1.04561e-08	down-regulated	Peroxidase superfamily protein
AT1G71870	3.02956	2.74648	2.62404	0.507595	1.21162	0.530697	2.0137	1.40384e-12	2.99198e-11	up-regulated	MATE efflux family protein
AT1G71880	73.368	77.509	75.034	18.2354	19.8649	22.9311	1.99448	6.19853e-109	1.54026e-106	up-regulated	sucrose-proton symporter 1
AT1G72120	11.745	10.9118	11.0497	3.09589	1.93383	1.68806	2.40381	7.37341e-17	2.23316e-15	up-regulated	Major facilitator superfamily protein
AT1G72125	0.410988	0.383069	0.201403	0	0	0.024714	5.30192	0.000149483	0.00100546	up-regulated	Major facilitator superfamily protein
AT1G72175	12.532	13.3094	13.2198	5.74504	5.32101	6.12078	1.29668	6.07737e-21	2.30319e-19	up-regulated	E3 ubiquitin-protein ligase RNF170-like protein (DUF 1232)
AT1G72180	137.312	123.375	119.633	47.9099	26.5674	29.0609	1.95331	2.74402e-25	1.28487e-23	up-regulated	Leucine-rich receptor-like protein kinase family protein
AT1G72230	1.36502	1.22404	1.40628	4.86893	3.25105	3.51669	-1.4544	1.25652e-05	0.000108047	down-regulated	Cupredoxin superfamily protein
AT1G72260	3.61056	3.28846	3.68936	0	0	0	10.5506	3.42252e-15	9.0496e-14	up-regulated	thionin 2.1
AT1G72280	2.65752	2.23631	1.73094	0.372634	0.65517	0.999177	1.83427	4.04479e-08	5.27414e-07	up-regulated	endoplasmic reticulum oxidoreductins 1
AT1G72450	248.3	234.784	230.243	3.47777	5.61132	6.95178	5.60441	0	0	up-regulated	jasmonate-zim-domain protein 6
AT1G72470	10.2886	9.70559	8.90161	2.78931	2.374	2.05614	2.09091	8.87484e-27	4.53426e-25	up-regulated	exocyst subunit exo70 family protein D1
AT1G72510	49.4993	44.9875	49.7103	25.2617	21.2064	21.5489	1.16291	1.63468e-15	4.43492e-14	up-regulated	DUF1677 family protein (DUF1677)
AT1G72520	97.1338	79.2448	76.6172	0.373531	1.4398	1.58671	6.36286	3.88709e-64	4.97071e-62	up-regulated	PLAT/LH2 domain-containing lipoxygenase family protein
AT1G72900	8.13877	8.25775	8.48951	1.00252	3.5836	4.06257	1.66566	7.42569e-07	7.90543e-06	up-regulated	Toll-Interleukin-Resistance (TIR) domain-containing protein
AT1G72910	2.59681	4.27666	3.81678	7.73381	8.48056	9.16114	-1.14822	4.56324e-08	5.89262e-07	down-regulated	Toll-Interleukin-Resistance (TIR) domain-containing protein
AT1G72920	3.34913	4.33054	3.5579	1.53675	1.09607	0.898461	1.74437	6.67619e-09	9.75857e-08	up-regulated	Toll-Interleukin-Resistance (TIR) domain family protein
AT1G72940	7.3221	7.89421	7.60868	1.63362	2.7967	2.80256	1.77436	6.37998e-13	1.41349e-11	up-regulated	Toll-Interleukin-Resistance (TIR) domain-containing protein
AT1G72970	11.1564	11.9643	12.5894	41.7899	25.9993	24.3821	-1.29271	2.49955e-07	2.88736e-06	down-regulated	Glucose-methanol-choline (GMC) oxidoreductase family protein
AT1G73010	1.27209	1.83662	1.21259	0	0.222536	0.21762	3.40848	4.98533e-05	0.000376171	up-regulated	inorganic pyrophosphatase 1
AT1G73080	13.4435	13.6821	12.321	6.39953	6.60986	5.98296	1.1527	1.57442e-21	6.09343e-20	up-regulated	PEP1 receptor 1
AT1G73210	12.9963	14.8258	12.5889	0	1.01094	0.897149	4.56193	3.69015e-08	4.84058e-07	up-regulated	#N/A
AT1G73325	50.7114	56.7444	52.5534	0.646341	0.95628	0.173673	6.55974	3.17509e-49	2.97982e-47	up-regulated	Kunitz family trypsin and protease inhibitor protein
AT1G73480	71.2829	75.8421	70.8984	6.07416	13.5652	16.8061	2.71352	6.46126e-30	3.77776e-28	up-regulated	alpha/beta-Hydrolases superfamily protein
AT1G73600	48.4246	56.6019	57.7383	191.59	214.957	299.342	-2.00409	7.33049e-45	6.23719e-43	down-regulated	S-adenosyl-L-methionine-dependent methyltransferases superfamily protein
AT1G73830	0.161629	0.162671	0	1.0489	1.06949	0.679459	-2.97901	1.89734e-05	0.000157694	down-regulated	BR enhanced expression 3
AT1G73870	0.35458	0.673138	0.658067	2.60324	5.10902	2.72046	-2.5132	3.35743e-15	8.88825e-14	down-regulated	B-box type zinc finger protein with CCT domain-containing protein
AT1G74010	0.242308	0.331859	0.495355	0.118429	0.105883	0.130775	1.64464	0.00586049	0.0246758	up-regulated	Calcium-dependent phosphotriesterase superfamily protein
AT1G74100	414.702	375.358	383.688	24.1946	29.0735	29.5815	3.9345	0	0	up-regulated	sulfotransferase 16
AT1G74290	0.157755	0.06725	0.2472	1.16463	0.448458	0.454519	-2.00686	0.00513339	0.0221012	down-regulated	alpha/beta-Hydrolases superfamily protein
AT1G74310	9.41873	9.18825	9.16626	2.52807	2.21806	2.09769	2.19059	1.02841e-12	2.22215e-11	up-regulated	heat shock protein 101
AT1G74420	2.35322	2.33342	3.70087	0	0.270827	0.39443	3.79538	0.001493	0.0076583	up-regulated	fucosyltransferase 3
AT1G74430	50.4006	43.1878	46.7296	5.62758	6.82528	7.47516	2.97564	9.31209e-119	2.78942e-116	up-regulated	myb domain protein 95
AT1G74440	1.48249	2.75318	1.89723	0.46683	0.883719	0.542079	1.62312	2.3061e-10	4.03969e-09	up-regulated	ER membrane protein%2C putative (DUF962)
AT1G74670	31.0331	26.6914	28.8192	155.723	123.214	98.0291	-2.03617	6.5209e-10	1.08518e-08	down-regulated	Gibberellin-regulated family protein
AT1G74675	0	0.10018	0	1.51646	0.652517	0.709397	-4.72217	2.60878e-06	2.52976e-05	down-regulated	transmembrane protein
AT1G74710	1.48736	1.70967	1.29968	2.46379	4.15868	4.92393	-1.23599	2.68883e-06	2.59932e-05	down-regulated	ADC synthase superfamily protein
AT1G74870	0.122878	0.38682	0.207404	0.65808	0.599477	0.961229	-1.51787	0.000229294	0.00147557	down-regulated	RING/U-box superfamily protein
AT1G74875	0.375528	0.397326	0.557084	1.19888	1.06759	1.09323	-1.21985	0.00117271	0.00619113	down-regulated	F-box protein
AT1G74940	1.55696	2.11317	2.313	10.7631	9.41601	8.94968	-2.19099	1.86904e-25	8.80824e-24	down-regulated	cyclin-dependent kinase%2C putative (DUF581)
AT1G74950	167.054	145.356	146.713	11.3719	12.048	12.2654	3.79261	2.14507e-277	2.23363e-274	up-regulated	TIFY domain/Divergent CCT motif family protein
AT1G75100	1.17922	1.64577	1.21801	2.83737	3.38798	2.9338	-1.08023	1.65981e-10	2.94842e-09	down-regulated	J-domain protein required for chloroplast accumulation response 1
AT1G75220	69.2089	74.3351	70.205	15.6896	16.2475	15.4799	2.27148	1.18599e-87	2.27492e-85	up-regulated	Major facilitator superfamily protein
AT1G75300	8.87878	8.70016	6.74268	0	0.834582	1.22617	3.72613	3.46789e-06	3.29849e-05	up-regulated	NmrA-like negative transcriptional regulator family protein
AT1G75450	5.98116	5.6034	5.63304	0.34014	0.921544	0.823807	3.11934	5.11334e-24	2.26802e-22	up-regulated	cytokinin oxidase 5
AT1G75640	0.296222	0.331013	0.456634	0.873304	0.944152	0.603433	-1.06746	0.00281132	0.0132747	down-regulated	Leucine-rich receptor-like protein kinase family protein
AT1G75780	0.55888	0.767394	0.659574	2.03609	1.52813	1.78143	-1.33644	0.00039617	0.00238454	down-regulated	tubulin beta-1 chain
AT1G75900	2.63366	3.03497	3.61534	11.4403	7.11946	6.41516	-1.35169	6.55736e-10	1.09042e-08	down-regulated	GDSL-like Lipase/Acylhydrolase superfamily protein
AT1G75960	16.4184	17.3376	18.0851	9.21806	7.91983	8.48259	1.11125	3.45113e-09	5.24432e-08	up-regulated	AMP-dependent synthetase and ligase family protein
AT1G76040	6.54985	6.78168	7.2585	2.52888	4.54886	3.40866	1.04736	3.22855e-05	0.000254318	up-regulated	calcium-dependent protein kinase 29
AT1G76070	8.34713	7.05962	7.11773	0.232928	1.69129	0.811632	3.1806	1.46978e-15	4.02752e-14	up-regulated	#N/A
AT1G76090	21.5144	17.669	18.8227	9.94215	8.50437	8.12726	1.22186	3.53313e-13	8.0061e-12	up-regulated	sterol methyltransferase 3
AT1G76110	4.91458	6.43967	5.66914	9.97831	12.8241	15.0474	-1.04261	1.15911e-14	2.92008e-13	down-regulated	HMG (high mobility group) box protein with ARID/BRIGHT DNA-binding domain-containing protein
AT1G76160	72.6123	66.0989	65.6078	28.9021	24.6231	29.2111	1.40333	5.15306e-29	2.91168e-27	up-regulated	SKU5 similar 5
AT1G76380	9.82601	11.9989	8.72546	4.48519	4.46492	4.38497	1.2899	1.77204e-24	7.98953e-23	up-regulated	DNA-binding bromodomain-containing protein
AT1G76390	11.0415	11.013	10.7793	5.30656	4.63406	5.55724	1.1814	2.08999e-21	8.01787e-20	up-regulated	ARM repeat superfamily protein
AT1G76560	9.39152	8.18628	10.1999	3.35227	3.10704	4.42684	1.46167	1.14904e-07	1.39667e-06	up-regulated	CP12 domain-containing protein 3
AT1G76570	14.7548	19.3612	16.7394	4.01234	10.5818	10.9774	1.12068	1.27466e-06	1.30005e-05	up-regulated	Chlorophyll A-B binding family protein
AT1G76580	39.0313	38.5739	36.7728	8.97781	14.9683	16.1603	1.63066	1.46006e-28	8.12398e-27	up-regulated	Squamosa promoter-binding protein-like (SBP domain) transcription factor family protein
AT1G76590	18.9557	19.5218	18.3677	9.03591	10.791	10.4677	1.0138	1.57062e-12	3.32477e-11	up-regulated	PLATZ transcription factor family protein
AT1G76600	4.82371	5.68659	5.08445	3.05909	2.35814	2.0063	1.15361	0.000127501	0.000872358	up-regulated	poly polymerase
AT1G76640	2.19296	2.29485	1.1013	0	0	0.004351	8.01922	1.92878e-08	2.63275e-07	up-regulated	Calcium-binding EF-hand family protein
AT1G76740	0.260996	0.51516	0.487773	1.53558	0.769348	0.751021	-1.21344	0.00149822	0.00768148	down-regulated	#N/A
AT1G76790	782.828	731.476	732.326	35.1631	32.0975	41.8946	4.46766	2.03212e-157	9.06864e-155	up-regulated	O-methyltransferase family protein
AT1G76800	0	0.111165	0.041318	1.68138	0.77378	0.501459	-4.08356	5.42418e-07	5.9069e-06	down-regulated	Vacuolar iron transporter (VIT) family protein
AT1G76878	2.57136	4.02649	1.14349	13.7692	4.27787	4.74288	-1.52731	0.00540211	0.0230719	down-regulated	ncRNA
AT1G76890	3.08288	4.53043	2.75908	13.208	7.47432	8.12352	-1.40709	3.13898e-09	4.79666e-08	down-regulated	Duplicated homeodomain-like superfamily protein
AT1G77210	2.28939	2.25264	1.72408	4.05194	6.36133	5.20821	-1.19289	4.69245e-10	7.90523e-09	down-regulated	sugar transporter 14
AT1G77260	17.2146	18.7005	18.1997	6.7374	8.97542	8.69154	1.25804	5.04028e-45	4.3053e-43	up-regulated	S-adenosyl-L-methionine-dependent methyltransferases superfamily protein
AT1G77370	32.8535	35.5787	38.2844	13.2752	14.3437	15.6029	1.41548	1.81988e-53	1.84238e-51	up-regulated	Glutaredoxin family protein
AT1G77400	1.07947	1.51463	2.85351	3.95654	4.8259	6.34791	-1.35446	4.59716e-07	5.06429e-06	down-regulated	extensin-like protein
AT1G77420	30.6782	39.578	32.9138	4.86547	6.41293	5.42904	2.72759	1.50534e-108	3.69857e-106	up-regulated	alpha/beta-Hydrolases superfamily protein
AT1G77450	40.4621	33.4837	34.9228	1.80255	7.04543	5.71445	3.04507	1.53722e-24	6.97394e-23	up-regulated	NAC domain containing protein 32
AT1G77500	4.36165	4.93743	4.65056	1.24338	1.94242	1.94837	1.55563	4.04383e-22	1.62549e-20	up-regulated	DUF630 family protein%2C putative (DUF630 and DUF632)
AT1G77520	6.80132	7.19442	6.78373	0.741868	2.05271	2.2362	2.17621	2.03494e-15	5.47332e-14	up-regulated	O-methyltransferase family protein
AT1G77580	3.9102	4.32688	4.48045	11.3818	11.5949	9.55926	-1.25815	3.50373e-30	2.06512e-28	down-regulated	filament-like protein (DUF869)
AT1G77760	45.3775	48.7704	41.4727	23.1276	16.7487	26.9397	1.11806	1.05366e-08	1.49032e-07	up-regulated	nitrate reductase 1
AT1G77870	0.057564	0.058636	0.443034	1.25132	0.969534	1.17144	-2.47592	9.58739e-05	0.000674759	down-regulated	membrane-anchored ubiquitin-fold protein 5
AT1G77885	7.7924	6.88304	9.28679	0.316776	1.59189	1.16334	3.10517	1.68072e-16	4.95318e-15	up-regulated	#N/A
AT1G78080	95.667	103.98	94.3458	16.9067	53.5417	56.1957	1.35408	2.24534e-06	2.20769e-05	up-regulated	related to AP2 4
AT1G78170	2.87058	2.70002	2.64561	10.4158	12.5777	12.5736	-2.00231	8.5501e-19	2.88082e-17	down-regulated	E3 ubiquitin-protein ligase
AT1G78210	27.7003	27.1939	26.809	14.2649	11.8511	14.8793	1.09325	4.76978e-14	1.14995e-12	up-regulated	alpha/beta-Hydrolases superfamily protein
AT1G78260	0.691318	0.202396	0.474684	1.65973	1.23212	0.937503	-1.34083	0.00900094	0.0353745	down-regulated	RNA-binding (RRM/RBD/RNP motifs) family protein
AT1G78440	0.14579	0.386449	0.297722	0.835926	0.664491	1.72951	-1.83591	2.86215e-05	0.000228502	down-regulated	gibberellin 2-beta-dioxygenase
AT1G78490	25.6228	27.1799	25.9423	5.339	8.18875	7.49211	2.018	1.35156e-53	1.38105e-51	up-regulated	cytochrome P450%2C family 708%2C subfamily A%2C polypeptide 3
AT1G78660	64.3155	82.234	66.0707	14.6219	18.7107	14.9171	2.22862	3.86213e-80	6.4964e-78	up-regulated	gamma-glutamyl hydrolase 1
AT1G78970	5.79119	7.80206	5.64524	2.35177	3.12768	3.656	1.20065	8.56996e-14	2.02594e-12	up-regulated	lupeol synthase 1
AT1G78990	0.27833	0.286237	0.495866	1.37752	1.85551	1.36871	-1.99517	2.18818e-06	2.15536e-05	down-regulated	HXXXD-type acyl-transferase family protein
AT1G79160	14.334	15.383	13.8419	6.80002	7.15601	7.85529	1.10141	6.59739e-07	7.06144e-06	up-regulated	filamentous hemagglutinin transporter
AT1G79270	1.32822	2.02105	1.83687	2.61693	4.29466	5.10273	-1.09712	1.07087e-05	9.32938e-05	down-regulated	evolutionarily conserved C-terminal region 8
AT1G79310	1.4601	2.16538	1.83769	0	0	0	10.3862	6.30907e-17	1.91346e-15	up-regulated	metacaspase 7
AT1G79520	3.58468	4.55822	3.64417	7.05017	10.3793	9.98191	-1.0673	1.20851e-11	2.40677e-10	down-regulated	Cation efflux family protein
AT1G79760	0.251448	0.758461	0.458367	0.900266	1.27175	1.11105	-1.06224	0.00129766	0.00677068	down-regulated	downstream target of AGL15-4
AT1G80050	1.99266	2.51094	2.60574	7.17597	10.7539	11.55	-1.95076	5.85267e-23	2.44237e-21	down-regulated	adenine phosphoribosyl transferase 2
AT1G80110	15.988	13.3359	13.8148	1.14631	1.91984	1.78856	3.26828	1.80919e-32	1.1534e-30	up-regulated	phloem protein 2-B11
AT1G80120	28.9455	23.8699	28.3505	0	0.738461	0.852304	5.83705	3.50352e-15	9.23031e-14	up-regulated	LURP-one-like protein (DUF567)
AT1G80280	7.2016	8.62928	7.44973	5.39119	3.29734	2.21733	1.1576	0.000144863	0.000978903	up-regulated	alpha/beta-Hydrolases superfamily protein
AT1G80440	0.258891	0.187597	0.284203	2.52804	3.15963	1.12324	-3.10961	3.03526e-10	5.23851e-09	down-regulated	Galactose oxidase/kelch repeat superfamily protein
AT1G80450	1.73198	1.47005	0.908519	0.102426	0.714203	0.966983	1.35039	0.00837466	0.0333568	up-regulated	VQ motif-containing protein
AT1G80760	0.781984	0.547704	0.972575	0	0.563168	0.207823	1.72958	0.00894527	0.0352192	up-regulated	NOD26-like intrinsic protein 6%3B1
AT1G80840	4.7123	5.06199	4.11812	0	0	0.057937	7.97258	2.51494e-27	1.32836e-25	up-regulated	WRKY DNA-binding protein 40
AT2G01021	7.20137	1.07829	6.35141	0.338604	1.12955	1.11382	2.59878	0.00385718	0.0173193	up-regulated	#N/A
AT2G01180	1.5576	2.09505	1.53024	3.83003	4.28121	3.57214	-1.07856	5.71409e-07	6.18564e-06	down-regulated	phosphatidic acid phosphatase 1
AT2G01210	1.23954	1.1351	0.796343	4.4078	2.51901	2.81381	-1.53843	6.10576e-08	7.7087e-07	down-regulated	Leucine-rich repeat protein kinase family protein
AT2G01450	48.5625	65.9851	52.572	15.083	25.2766	19.3533	1.59014	1.30182e-22	5.33087e-21	up-regulated	MAP kinase 17
AT2G01505	2.85619	2.37896	2.09588	9.88564	6.88293	7.96245	-1.66232	2.34024e-10	4.09392e-09	down-regulated	CLAVATA3/ESR-RELATED 16
AT2G01830	26.0486	30.422	26.9196	14.6203	8.20893	10.902	1.40499	6.3842e-16	1.80133e-14	up-regulated	CHASE domain containing histidine kinase protein
AT2G01950	2.00896	2.25977	1.62767	4.38859	5.05702	3.93623	-1.08502	1.30173e-15	3.58952e-14	down-regulated	BRI1-like 2
AT2G02010	0.435347	0.111383	0.213497	0	0.057503	0.048622	3.01071	0.0068493	0.0281635	up-regulated	glutamate decarboxylase 4
AT2G02060	1.13649	1.17508	1.23599	3.6501	2.49042	1.78207	-1.08328	9.19061e-05	0.000650182	down-regulated	Homeodomain-like superfamily protein
AT2G02170	3.84634	5.64002	3.72533	8.87726	9.87823	8.92544	-1.01508	2.27662e-13	5.22381e-12	down-regulated	Remorin family protein
AT2G02780	1.93285	2.00334	1.9481	5.99634	4.23355	4.72187	-1.25776	4.07389e-10	6.92181e-09	down-regulated	Leucine-rich repeat protein kinase family protein
AT2G02810	18.7305	19.6795	17.7953	7.74354	7.82154	10.1165	1.23556	5.5839e-08	7.11142e-07	up-regulated	UDP-galactose transporter 1
AT2G03090	3.1895	4.64503	2.95883	9.91334	9.17592	13.8004	-1.50729	1.82766e-11	3.57792e-10	down-regulated	expansin A15
AT2G03980	125.555	100.676	101.21	12.577	8.12773	6.94736	3.63116	1.22282e-67	1.67121e-65	up-regulated	GDSL-like Lipase/Acylhydrolase superfamily protein
AT2G04066	2.64643	2.0408	3.03957	0	0.252584	0.51684	3.44514	2.25421e-06	2.21541e-05	up-regulated	MATE efflux family protein
AT2G04070	0.022257	0.032242	0.023418	0	0	0	4.59712	0.00322049	0.0148508	up-regulated	MATE efflux family protein
AT2G04080	44.7963	52.9886	47.0923	6.14041	10.3147	9.60393	2.58695	5.54354e-60	6.62407e-58	up-regulated	MATE efflux family protein
AT2G04400	183.173	236.893	200.858	15.6799	24.3805	29.1211	3.28212	2.55669e-147	1.05485e-144	up-regulated	Aldolase-type TIM barrel family protein
AT2G05070	188.068	198.493	190.926	592.988	876.304	761.427	-1.83743	5.32788e-25	2.45791e-23	down-regulated	photosystem II light harvesting complex protein 2.2
AT2G05100	123.249	120.317	128.967	572.825	715.937	642.267	-2.26616	3.8671e-42	3.0418e-40	down-regulated	photosystem II light harvesting complex protein 2.1
AT2G05160	1.50445	2.52831	1.61723	5.56266	5.46576	3.47966	-1.29354	8.54967e-08	1.05804e-06	down-regulated	CCCH-type zinc fingerfamily protein with RNA-binding domain-containing protein
AT2G05260	7.66003	7.71375	7.1895	2.58293	3.41526	3.75532	1.32182	1.58174e-15	4.30734e-14	up-regulated	alpha/beta-Hydrolases superfamily protein
AT2G05540	0.595846	0.598417	0.712219	4.60084	0.809626	1.05101	-1.71565	0.00568746	0.0240789	down-regulated	Glycine-rich protein family
AT2G05812	2.36959	1.55778	0.189745	0.439571	0.109945	0.416946	2.71829	0.00518348	0.0222861	up-regulated	ncRNA
AT2G06050	835.696	741.432	768.742	17.7867	25.1714	20.3516	5.31781	0	0	up-regulated	oxophytodienoate-reductase 3
AT2G06255	1.8978	1.36554	2.42921	0	0.895414	0.278443	2.4189	0.00103279	0.00553935	up-regulated	ELF4-like 3
AT2G07680	1.32818	1.64816	1.28314	3.18569	4.01613	3.87632	-1.29543	1.39028e-18	4.59928e-17	down-regulated	multidrug resistance-associated protein 11
AT2G07787	0.555672	0.15668	0.569793	0	0.034782	0.11219	3.17382	0.00524012	0.0224854	up-regulated	#N/A
AT2G08000	0.091327	0.038045	0.10685	0	0.533644	1.27061	-2.68077	0.00862442	0.0341859	down-regulated	ncRNA
AT2G08780	0.091641	0.33929	1.9255	0.002319	0.018581	0.028017	5.05239	2.28282e-05	0.000186402	up-regulated	ncRNA
AT2G09665	0	0	0	0.681788	0.120475	0	-6.88113	0.00808882	0.0324131	down-regulated	ncRNA
AT2G13790	12.2214	13.4818	14.7347	3.67051	5.26903	5.17028	1.63152	1.45695e-20	5.39072e-19	up-regulated	somatic embryosis receptor-like kinase 4
AT2G14060	0.136204	0.050242	0.048027	0	0	0	5.81583	0.000349444	0.00213623	up-regulated	S-adenosyl-L-methionine-dependent methyltransferases superfamily protein
AT2G14095	0.185231	0.700759	0.330133	0	0.164095	0.04692	2.58094	0.00297322	0.0138833	up-regulated	#N/A
AT2G14290	0.532444	0.370792	0.453368	0	0	0.078026	4.27145	0.00143241	0.00738214	up-regulated	LL-diaminopimelate protein (DUF295)
AT2G14740	30.3494	33.5305	29.9736	13.0348	17.5017	18.7113	1.04166	2.26898e-28	1.24663e-26	up-regulated	vaculolar sorting receptor 3
AT2G14750	244.189	246.387	249.45	20.3411	34.0697	42.5824	3.05741	1.13961e-67	1.56729e-65	up-regulated	APS kinase
AT2G14775	0.754097	0.731435	0.911118	4.29676	1.23961	1.75557	-1.54517	0.000306695	0.00190536	down-regulated	#N/A
AT2G15020	0.161575	0.19573	0.078488	1.93659	1.2638	1.19823	-3.24237	2.36672e-15	6.35006e-14	down-regulated	#N/A
AT2G15090	2.67693	2.83138	3.28202	55.1238	36.4945	35.5152	-3.77147	3.03238e-70	4.36244e-68	down-regulated	3-ketoacyl-CoA synthase 8
AT2G15390	0	0	0	0	0.188794	0	-5.32338	0.0132939	0.0487585	down-regulated	fucosyltransferase 4
AT2G15490	0.048891	0.089974	0.031348	0	0	0	5.52205	0.000890634	0.00485915	up-regulated	UDP-glycosyltransferase 73B4
AT2G15760	0.742095	1.62119	0.646258	0.452574	0.186484	0.344498	1.65322	0.00283504	0.0133607	up-regulated	calmodulin-binding protein (DUF1645)
AT2G15880	2.00439	1.52336	1.69685	6.79183	9.74996	7.9155	-2.10963	7.38166e-18	2.36332e-16	down-regulated	Leucine-rich repeat (LRR) family protein
AT2G15890	31.756	32.0046	36.6422	71.6506	82.7103	71.8078	-1.06945	2.78094e-14	6.80972e-13	down-regulated	maternal effect embryo arrest 14
AT2G16430	4.52382	5.75602	4.28145	12.7063	9.49368	12.7562	-1.16592	2.75988e-11	5.3032e-10	down-regulated	purple acid phosphatase 10
AT2G16660	40.7931	37.4396	36.8156	18.642	15.7052	14.0845	1.32971	3.63105e-11	6.86853e-10	up-regulated	Major facilitator superfamily protein
AT2G16720	30.6777	29.2051	28.2657	0.440496	1.03051	0.657848	5.48186	5.4151e-60	6.50615e-58	up-regulated	myb domain protein 7
AT2G17230	6.64784	7.18017	6.22272	22.1717	13.4008	17.9095	-1.33185	2.7441e-12	5.70935e-11	down-regulated	EXORDIUM like 5
AT2G17500	79.051	86.7277	83.6693	7.16195	7.54733	7.10447	3.59535	3.4742e-106	8.34838e-104	up-regulated	Auxin efflux carrier family protein
AT2G17770	0	0	0.033399	0.543805	0.259541	0.121869	-4.5169	0.000768038	0.00426059	down-regulated	basic region/leucine zipper motif 27
AT2G18120	0.051282	0.101263	0.326145	1.46182	1.25392	1.60494	-3.00877	5.73345e-08	7.28491e-07	down-regulated	SHI-related sequence 4
AT2G18160	17.4933	21.0423	18.4117	61.8773	40.4917	34.9261	-1.19652	1.82045e-11	3.56701e-10	down-regulated	basic leucine-zipper 2
AT2G18196	2.12094	3.59196	2.23932	0.320426	1.24894	0.943637	1.72122	1.86211e-08	2.5497e-07	up-regulated	Heavy metal transport/detoxification superfamily protein
AT2G18260	0.295022	0.301686	0.443517	0.763677	1.15809	1.4688	-1.57229	1.65284e-05	0.000138584	down-regulated	syntaxin of plants 112
AT2G18300	7.64157	9.12611	8.67305	42.7849	36.9239	39.4846	-2.10847	5.48827e-48	5.0005e-46	down-regulated	basic helix-loop-helix (bHLH) DNA-binding superfamily protein
AT2G18328	1.48935	1.23792	1.72394	6.04375	3.33419	2.40339	-1.32299	0.000198451	0.00129538	down-regulated	RAD-like 4
AT2G18650	0.212414	0.760532	0.723388	0.879768	1.94518	1.39605	-1.19906	0.0104588	0.0400248	down-regulated	RING/U-box superfamily protein
AT2G18890	1.56118	1.68383	1.44874	3.11084	3.87307	6.14223	-1.41063	2.39782e-10	4.1846e-09	down-regulated	Protein kinase superfamily protein
AT2G18969	13.1712	18.7848	15.176	6.7958	2.81399	1.19404	2.15456	1.14945e-05	9.91915e-05	up-regulated	transcription factor/transcription regulator
AT2G19650	0.355755	0.674052	0.560545	1.74116	1.48786	1.51029	-1.48557	7.00194e-11	1.29457e-09	down-regulated	Cysteine/Histidine-rich C1 domain family protein
AT2G19780	11.0231	10.6846	10.7819	7.79963	2.86051	2.83473	1.32047	2.02074e-05	0.000166636	up-regulated	Leucine-rich repeat (LRR) family protein
AT2G19860	8.67412	10.7484	11.1493	19.1577	22.8615	28.0101	-1.086	2.5525e-17	7.95093e-16	down-regulated	hexokinase 2
AT2G20100	1.05418	1.74703	1.26317	3.28473	3.66251	4.33235	-1.42604	1.06691e-13	2.51132e-12	down-regulated	basic helix-loop-helix (bHLH) DNA-binding superfamily protein
AT2G20210	0.724663	1.12438	1.04984	1.65799	2.80871	2.41288	-1.13148	1.07899e-06	1.11715e-05	down-regulated	RNI-like superfamily protein
AT2G20250	0.576379	1.12153	1.09632	1.99199	2.47218	2.68301	-1.2788	2.45442e-08	3.29673e-07	down-regulated	#N/A
AT2G20340	272.867	290.831	276.834	9.33885	16.4423	15.0171	4.4829	7.23766e-304	9.89162e-301	up-regulated	Pyridoxal phosphate (PLP)-dependent transferases superfamily protein
AT2G20560	7.53836	7.13756	6.68283	0.811294	1.52285	2.03865	2.41393	1.62559e-08	2.24128e-07	up-regulated	DNAJ heat shock family protein
AT2G20610	178.753	181.328	176.245	35.2049	52.2713	64.7766	1.93359	5.51268e-48	5.0019e-46	up-regulated	Tyrosine transaminase family protein
AT2G20720	0.289765	0.493721	0.255688	1.53775	0.631865	0.695631	-1.40215	0.0130171	0.0479199	down-regulated	Pentatricopeptide repeat (PPR) superfamily protein
AT2G20750	2.73854	2.97989	2.84871	5.41146	7.9305	5.91599	-1.05973	0.000124137	0.000851746	down-regulated	expansin B1
AT2G20770	2.44345	3.27381	3.4097	0.287972	1.94474	2.5616	1.07967	0.0120139	0.0448156	up-regulated	GCR2-like 2
AT2G20835	0.115487	0.055226	0.341734	2.11825	1.31635	0.383782	-2.77357	0.000267257	0.001691	down-regulated	#N/A
AT2G21200	0.10744	0.25545	0.224178	0.606203	0.581475	0.456873	-1.36635	0.0134239	0.0491746	down-regulated	SAUR-like auxin-responsive protein family
AT2G21320	2.5513	3.60208	2.90526	7.31868	7.79471	8.31007	-1.27087	1.96018e-11	3.82025e-10	down-regulated	B-box zinc finger family protein
AT2G21830	1.66675	1.83999	1.68202	3.72575	3.39916	5.34441	-1.16164	8.35761e-11	1.5319e-09	down-regulated	Cysteine/Histidine-rich C1 domain family protein
AT2G21850	0.259082	0.246336	0.18983	0	0.072244	0.139869	1.87887	0.00320017	0.0147695	up-regulated	Cysteine/Histidine-rich C1 domain family protein
AT2G21880	0.618492	0.519266	0.609946	0.967818	2.0313	1.01944	-1.11345	0.000134092	0.000912883	down-regulated	RAB GTPase homolog 7A
AT2G21990	0.156071	0.018614	0.20338	0.001461	0	0	5.3334	0.00312389	0.0144755	up-regulated	MIZU-KUSSEI-like protein (Protein of unknown function%2C DUF617)
AT2G22010	21.6393	22.0091	21.4028	8.18265	10.8099	9.9106	1.26333	3.48779e-25	1.62617e-23	up-regulated	related to KPC1
AT2G22080	52.1743	54.8982	55.5966	16.229	24.2387	25.9317	1.40936	1.90528e-26	9.49038e-25	up-regulated	transmembrane protein
AT2G22200	12.4736	13.9162	11.8131	1.90882	1.30384	2.33806	2.87962	3.97953e-22	1.60259e-20	up-regulated	Integrase-type DNA-binding superfamily protein
AT2G22330	338.052	317.753	311.868	8.69272	10.5487	8.50674	5.23699	5.23237e-297	6.35645e-294	up-regulated	cytochrome P450%2C family 79%2C subfamily B%2C polypeptide 3
AT2G22340	0.594674	0.340057	0.305647	0	0	0	7.86067	0.000960332	0.00519403	up-regulated	transmembrane protein
AT2G22420	0.723773	1.04886	1.23304	2.70145	2.50935	1.43165	-1.05453	0.00160324	0.00813601	down-regulated	Peroxidase superfamily protein
AT2G22610	0.909463	1.29331	0.885189	2.93927	1.87312	1.86591	-1.03982	0.000343793	0.00210404	down-regulated	Di-glucose binding protein with Kinesin motor domain-containing protein
AT2G22770	42.8953	48.4125	40.7628	0	1.03706	1.51508	5.85315	3.19013e-12	6.61218e-11	up-regulated	basic helix-loop-helix (bHLH) DNA-binding superfamily protein
AT2G22790	1.32342	1.56201	1.53429	0.454145	0.57537	0.743411	1.42012	3.36306e-05	0.000264342	up-regulated	#N/A
AT2G22810	0.025281	0	0	0.483664	0.588602	0.597286	-5.72413	1.3002e-09	2.09055e-08	down-regulated	1-aminocyclopropane-1-carboxylate synthase 4
AT2G22850	4.31549	3.79955	4.29593	0.605062	0.544091	1.19323	2.51481	1.74399e-09	2.75946e-08	up-regulated	basic leucine-zipper 6
AT2G22860	6.6577	4.01137	4.93611	0	0.146675	0.097868	6.04312	8.13053e-17	2.45906e-15	up-regulated	phytosulfokine 2
AT2G22900	16.6961	13.5871	15.8481	6.51453	4.82851	6.91442	1.4383	3.26253e-13	7.40828e-12	up-regulated	Galactosyl transferase GMA12/MNN10 family protein
AT2G22930	0	0.150294	0.105508	0	0	0.031216	3.13993	0.0112123	0.0423379	up-regulated	UDP-Glycosyltransferase superfamily protein
AT2G23100	0.009289	0.10647	0.156695	0.27673	0.359826	0.275333	-1.61459	0.00447103	0.0196558	down-regulated	Cysteine/Histidine-rich C1 domain family protein
AT2G23170	0.181273	0.024307	0.200535	0	0.045783	0.03618	2.43063	0.00869096	0.0343724	up-regulated	Auxin-responsive GH3 family protein
AT2G23340	112.035	105.198	107.474	12.6919	13.6846	17.4302	3.00021	1.59187e-93	3.25322e-91	up-regulated	DREB and EAR motif protein 3
AT2G23560	7.87154	9.10357	8.66401	0.55343	0.569763	0.733323	3.87457	1.01246e-34	6.79126e-33	up-regulated	methyl esterase 7
AT2G23680	2.88824	3.00914	3.44507	0	0.219141	0.542628	3.75177	3.20254e-11	6.09485e-10	up-regulated	Cold acclimation protein WCOR413 family
AT2G23790	8.06507	11.9018	7.91163	2.14462	6.51784	5.83742	1.06876	1.60698e-05	0.000135101	up-regulated	calcium uniporter (DUF607)
AT2G24010	0.539547	0.481723	0.286173	2.60161	1.49785	0.806086	-1.7186	2.67097e-05	0.00021465	down-regulated	serine carboxypeptidase-like 23
AT2G24100	7.11718	7.87294	7.49016	1.09945	0.844825	0.629747	3.20112	1.1102e-27	5.93564e-26	up-regulated	ATP-dependent DNA helicase
AT2G24140	0	0.161941	0.102535	0.608056	0.694827	0.210569	-2.41749	0.00159509	0.00810595	down-regulated	myosin-J heavy chain-like protein (Protein of unknown function%2C DUF593)
AT2G24200	161.324	167.527	150.713	51.7045	76.1205	74.7779	1.35739	5.74284e-49	5.32113e-47	up-regulated	Cytosol aminopeptidase family protein
AT2G24210	9.79487	13.4754	12.1541	0.426075	0	0.03898	6.23588	3.49488e-06	3.31983e-05	up-regulated	terpene synthase 10
AT2G24220	9.97841	9.39575	8.827	4.54193	3.6228	3.43006	1.37006	3.05909e-18	9.99897e-17	up-regulated	purine permease 5
AT2G24600	1.13533	0.787224	0.578736	0	0.120202	0.06489	3.72559	0.000318653	0.00196891	up-regulated	Ankyrin repeat family protein
AT2G24800	0	0.034973	0	0	0.460565	0.40163	-4.33869	0.00946885	0.0368295	down-regulated	Peroxidase superfamily protein
AT2G24850	99.2455	104.847	95.9894	0	0.02174	0	13.842	4.96072e-64	6.30675e-62	up-regulated	tyrosine aminotransferase 3
AT2G25130	0.52064	0.313257	0.117775	0	0.024009	0	5.19328	0.0037623	0.016991	up-regulated	ARM repeat superfamily protein
AT2G25200	0.60946	0.786695	0.622395	1.35027	1.46131	1.89973	-1.11122	0.000680178	0.00384029	down-regulated	#N/A
AT2G25450	569.663	544.677	532.771	239.22	225.656	261.547	1.28314	2.4508e-44	2.04548e-42	up-regulated	2-oxoglutarate (2OG) and Fe(II)-dependent oxygenase superfamily protein
AT2G25460	2.6142	2.63334	2.6175	0.755683	0.454416	0.44192	2.3245	8.57753e-11	1.57089e-09	up-regulated	EEIG1/EHBP1 protein amino-terminal domain protein
AT2G25470	0.121073	0.118784	0.13956	0	0	0.016695	4.66249	0.00380947	0.0171473	up-regulated	receptor like protein 21
AT2G25680	1.62989	1.53455	1.03235	3.70911	2.63773	2.73001	-1.02551	0.001083	0.0057846	down-regulated	molybdate transporter 1
AT2G25735	0.01991	0.038013	0	1.26315	0.116219	0.077767	-4.4098	0.000254264	0.00161769	down-regulated	#N/A
AT2G25820	3.15704	2.74924	3.66819	0.713079	0.421369	1.00191	2.2705	2.35353e-10	4.11388e-09	up-regulated	Integrase-type DNA-binding superfamily protein
AT2G25900	1.96173	2.98274	2.29702	8.39394	13.2599	10.0397	-2.02313	2.31075e-26	1.14578e-24	down-regulated	Zinc finger C-x8-C-x5-C-x3-H type family protein
AT2G26150	5.86339	7.90908	5.93382	0.200319	0.233022	0.258634	4.85048	9.7898e-05	0.000687235	up-regulated	heat shock transcription factor A2
AT2G26170	6.10753	6.85058	6.98118	1.57608	4.63023	2.92043	1.23853	4.81529e-08	6.1866e-07	up-regulated	cytochrome P450%2C family 711%2C subfamily A%2C polypeptide 1
AT2G26211	2.36048	2.71126	3.56194	11.705	6.33354	5.65592	-1.37901	0.00142825	0.00736591	down-regulated	ath-MIR825
AT2G26330	12.5204	14.7838	13.6151	27.2494	31.7225	30.799	-1.03051	3.46331e-29	1.97219e-27	down-regulated	Leucine-rich receptor-like protein kinase family protein
AT2G26440	2.98313	2.81289	2.13478	1.1597	1.37478	1.14813	1.20865	3.19271e-07	3.61174e-06	up-regulated	Plant invertase/pectin methylesterase inhibitor superfamily
AT2G26530	4.72487	4.40812	3.98817	0.513847	1.81819	1.14649	2.04505	5.07389e-12	1.03596e-10	up-regulated	AR781%2C pheromone receptor-like protein (DUF1645)
AT2G26690	35.0419	37.2452	31.397	16.1362	16.801	14.8372	1.21539	6.76025e-20	2.41942e-18	up-regulated	Major facilitator superfamily protein
AT2G26695	0.158931	0.102574	0.414506	0.773483	1.37525	1.98484	-2.40318	3.05823e-06	2.93566e-05	down-regulated	Ran BP2/NZF zinc finger-like superfamily protein
AT2G26740	88.1276	87.0969	84.6682	29.4927	44.9682	41.5669	1.27887	2.53034e-38	1.8082e-36	up-regulated	soluble epoxide hydrolase
AT2G27230	63.7784	71.4743	66.6658	10.6872	17.8514	16.9587	2.26802	2.21168e-92	4.47804e-90	up-regulated	transcription factor-like protein
AT2G27310	17.3131	21.2405	19.2324	1.52206	2.38809	1.80226	3.4419	5.91798e-89	1.15543e-86	up-regulated	F-box family protein
AT2G27385	28.7235	31.9317	28.14	228.455	132.726	106.414	-2.33034	2.96873e-12	6.16497e-11	down-regulated	Pollen Ole e 1 allergen and extensin family protein
AT2G27402	2.22742	3.01272	1.86438	5.78479	5.50354	4.40512	-1.0562	1.84062e-05	0.000153446	down-regulated	plastid transcriptionally active protein
AT2G27420	0.034143	0.436758	0.065181	5.00024	1.72179	2.07674	-3.99525	1.76111e-10	3.11571e-09	down-regulated	Cysteine proteinases superfamily protein
AT2G27500	12.4486	11.4381	10.4672	3.41176	6.24846	4.91428	1.33883	8.763e-11	1.60218e-09	up-regulated	Glycosyl hydrolase superfamily protein
AT2G27580	18.7427	23.8951	20.8013	7.14865	8.78973	8.24669	1.49231	4.39105e-25	2.03862e-23	up-regulated	A20/AN1-like zinc finger family protein
AT2G27690	23.2146	21.3901	19.6909	0.187086	0.271777	0.12069	6.87573	4.4671e-89	8.80019e-87	up-regulated	cytochrome P450%2C family 94%2C subfamily C%2C polypeptide 1
AT2G28120	0.750998	0.358558	0.161144	1.69072	0.765834	0.837612	-1.29074	0.00782582	0.0314977	down-regulated	Major facilitator superfamily protein
AT2G28140	0.201265	0.11663	0.34943	0.574254	0.552587	0.935745	-1.46216	0.00294845	0.0137912	down-regulated	enabled-like protein (DUF1635)
AT2G28160	0.296909	0	0.079761	0.745113	0.950362	0.368212	-2.30172	0.0019548	0.00969071	down-regulated	FER-like regulator of iron uptake
AT2G28210	1.09159	0.911741	0.577518	4.48848	1.24944	1.94091	-1.45596	0.00732699	0.0298418	down-regulated	alpha carbonic anhydrase 2
AT2G28250	0.572825	0.395716	0.576547	1.04234	1.72205	2.5146	-1.60768	1.57046e-06	1.57745e-05	down-regulated	Protein kinase superfamily protein
AT2G28400	6.64825	6.3988	5.80833	0.020752	1.57115	1.32045	2.85435	4.37259e-06	4.07048e-05	up-regulated	senescence regulator (Protein of unknown function%2C DUF584)
AT2G28550	81.9672	97.9394	89.9282	12.6272	29.2953	31.7525	2.01664	1.77154e-27	9.42537e-26	up-regulated	related to AP2.7
AT2G28630	0.266221	0.611006	0.492144	5.38518	2.92737	3.79122	-3.06735	7.45733e-26	3.58395e-24	down-regulated	3-ketoacyl-CoA synthase 12
AT2G28790	13.9182	14.4536	14.584	2.40155	4.8161	5.13635	2.00492	4.49893e-18	1.45745e-16	up-regulated	Pathosis-related thaumatin superfamily protein
AT2G29090	0.359726	0.692704	0.119855	2.13977	3.57092	4.31863	-2.73093	2.51952e-10	4.3865e-09	down-regulated	cytochrome P450%2C family 707%2C subfamily A%2C polypeptide 2
AT2G29125	1.29338	0.75127	0.611694	3.88566	1.36334	1.45314	-1.26758	0.0136281	0.0497341	down-regulated	ROTUNDIFOLIA like 2
AT2G29300	1.02446	2.11985	1.98398	3.5325	15.6118	11.0922	-2.41458	1.64378e-11	3.23825e-10	down-regulated	NAD(P)-binding Rossmann-fold superfamily protein
AT2G29310	19.3025	19.7703	19.8875	32.6514	49.8254	47.2474	-1.0146	2.81829e-11	5.41066e-10	down-regulated	NAD(P)-binding Rossmann-fold superfamily protein
AT2G29340	60.3052	68.4557	62.881	3.59656	10.0849	9.24586	3.20824	5.70095e-43	4.54973e-41	up-regulated	NAD-dependent epimerase/dehydratase family protein
AT2G29440	28.7085	27.8212	28.5254	0.620491	0.796011	0.760255	5.39167	2.99263e-69	4.24933e-67	up-regulated	glutathione S-transferase tau 6
AT2G29450	1052.38	1081.27	1072.64	76.033	101.65	110.677	3.58892	1.04503e-83	1.90431e-81	up-regulated	glutathione S-transferase tau 5
AT2G29460	3.60115	3.11821	3.01335	0	0	0	10.7195	1.31398e-13	3.07303e-12	up-regulated	glutathione S-transferase tau 4
AT2G29500	5.00743	5.65749	3.48057	2.10641	2.07941	2.93156	1.09182	0.000745226	0.00415711	up-regulated	HSP20-like chaperones superfamily protein
AT2G29670	73.6404	69.214	66.2506	33.997	30.9842	30.3174	1.22991	5.23215e-26	2.53123e-24	up-regulated	Tetratricopeptide repeat (TPR)-like superfamily protein
AT2G29710	2.61918	2.42968	2.23578	0	0.41948	0.309808	3.47374	7.54147e-06	6.72002e-05	up-regulated	UDP-Glycosyltransferase superfamily protein
AT2G29940	5.11055	5.28939	4.45579	2.10315	2.43332	2.73811	1.13767	1.70307e-13	3.9745e-12	up-regulated	pleiotropic drug resistance 3
AT2G30040	3.59057	5.50106	4.35609	0.150896	0.317055	0.985691	3.333	9.29804e-17	2.80056e-15	up-regulated	mitogen-activated protein kinase kinase kinase 14
AT2G30100	18.8993	18.5104	17.5014	8.69224	8.78459	7.95363	1.20935	8.12914e-30	4.74026e-28	up-regulated	pentatricopeptide (PPR) repeat-containing protein
AT2G30230	0.990101	0.56912	0.809405	2.03227	2.19171	1.11347	-1.06614	0.010758	0.0409265	down-regulated	6%2C7-dimethyl-8-ribityllumazine synthase
AT2G30420	0.57291	0.281387	0.173681	1.043	3.31463	1.23245	-2.28728	3.12319e-05	0.00024673	down-regulated	Homeodomain-like superfamily protein
AT2G30424	0.963008	1.7449	1.82686	8.58783	9.71116	9.12904	-2.49387	4.06129e-19	1.39416e-17	down-regulated	Homeodomain-like superfamily protein
AT2G30432	0.692276	0.723793	0.72591	1.59869	2.53803	2.04195	-1.40256	0.000510745	0.00297984	down-regulated	Homeodomain-like superfamily protein
AT2G30500	2.98594	3.97255	3.83341	11.5656	7.04571	7.04081	-1.11684	1.16738e-06	1.20184e-05	down-regulated	Kinase interacting (KIP1-like) family protein
AT2G30520	6.77958	7.58752	6.8009	29.7674	25.4895	22.0868	-1.78208	5.06719e-32	3.1749e-30	down-regulated	Phototropic-responsive NPH3 family protein
AT2G30540	30.7794	25.6163	26.0834	5.93647	5.96266	7.37813	2.20516	3.25313e-53	3.26313e-51	up-regulated	Thioredoxin superfamily protein
AT2G30720	15.4245	16.2744	15.0388	4.76752	6.89356	7.85345	1.37534	1.60424e-26	8.06437e-25	up-regulated	Thioesterase/thiol ester dehydrase-isomerase superfamily protein
AT2G30830	29.5079	31.9528	34.0766	0	0.035881	0	11.3797	9.72253e-33	6.25302e-31	up-regulated	2-oxoglutarate (2OG) and Fe(II)-dependent oxygenase superfamily protein
AT2G30860	1659.48	1502.26	1538.54	705.027	662.633	769.994	1.23991	2.43738e-38	1.74748e-36	up-regulated	glutathione S-transferase PHI 9
AT2G30870	264.588	257.74	266.66	73.1384	92.8285	94.4118	1.71078	7.11946e-64	8.99891e-62	up-regulated	glutathione S-transferase PHI 10
AT2G30900	0.028824	0.130534	0	0.546936	0.282247	0.280526	-2.74746	0.00126945	0.00664092	down-regulated	TRICHOME BIREFRINGENCE-LIKE 43
AT2G30930	3.51596	2.83252	3.4038	6.07071	7.14155	8.51235	-1.03932	2.62607e-07	3.02074e-06	down-regulated	#N/A
AT2G31010	6.22463	6.9871	5.51544	2.87601	3.17127	2.72099	1.18439	5.88444e-12	1.19475e-10	up-regulated	Protein kinase superfamily protein
AT2G31160	0.478284	1.13035	0.715463	0.060017	0.25275	0.379537	1.86167	0.00131357	0.00684397	up-regulated	LIGHT-DEPENDENT SHORT HYPOCOTYLS-like protein (DUF640)
AT2G31220	0.133203	0.104958	0.110115	0	0	0	6.48926	0.00124009	0.00650445	up-regulated	basic helix-loop-helix (bHLH) DNA-binding superfamily protein
AT2G31680	14.6288	14.3916	15.057	8.37163	6.13034	7.12777	1.11846	2.79722e-13	6.38483e-12	up-regulated	RAB GTPase homolog A5D
AT2G31750	1.60065	1.42586	2.09207	11.1214	12.0109	8.09699	-2.50498	1.36301e-28	7.60332e-27	down-regulated	UDP-glucosyl transferase 74D1
AT2G32100	5.81924	6.07845	6.23106	13.7108	16.7701	11.4796	-1.10946	1.19474e-05	0.000102896	down-regulated	ovate family protein 16
AT2G32140	0.589281	0.366607	0.475672	0	0.003628	0	7.34097	3.58748e-07	4.03744e-06	up-regulated	transmembrane receptor
AT2G32150	56.2941	61.2417	54.4691	5.03852	10.9241	9.12552	2.90557	8.5674e-67	1.14935e-64	up-regulated	Haloacid dehalogenase-like hydrolase (HAD) superfamily protein
AT2G32210	1.31429	1.19063	1.15986	0	0.077657	0.079768	4.36989	0.00552048	0.0235177	up-regulated	cysteine-rich/transmembrane domain A-like protein
AT2G32290	23.2625	25.5137	23.765	8.58894	13.6951	8.90037	1.32558	3.38647e-16	9.79522e-15	up-regulated	beta-amylase 6
AT2G32487	2.33978	2.74211	3.26704	0	0.050128	0.321214	4.56719	4.28414e-13	9.62808e-12	up-regulated	#N/A
AT2G32510	1.8337	2.51541	2.81576	0.718364	0.25248	0.202977	2.64987	2.42371e-11	4.67779e-10	up-regulated	mitogen-activated protein kinase kinase kinase 17
AT2G32540	0.379945	0.819714	0.598531	3.17568	2.27791	2.27129	-2.02852	6.5662e-08	8.2614e-07	down-regulated	cellulose synthase-like B4
AT2G32765	3.34719	3.78187	3.22958	0.803438	2.06132	2.46432	1.08472	0.00119211	0.00627838	up-regulated	small ubiquitinrelated modifier 5
AT2G33051	3.48741	4.5894	3.73923	12.4803	7.79244	6.62024	-1.1305	7.48657e-08	9.34945e-07	down-regulated	ncRNA
AT2G33380	174.753	225.031	227.373	5.75676	12.6682	12.6857	4.4163	1.92486e-84	3.53706e-82	up-regulated	Caleosin-related family protein
AT2G33480	4.39806	7.13757	5.3273	1.19327	2.96675	2.22814	1.41622	3.97625e-09	6.0006e-08	up-regulated	NAC domain containing protein 41
AT2G33700	6.78344	6.60994	7.11009	3.3582	3.85417	3.77519	1.00658	3.50622e-18	1.14263e-16	up-regulated	Protein phosphatase 2C family protein
AT2G33793	0.510804	0.51826	0.564071	2.8822	0.859834	0.917078	-1.52088	0.00118585	0.00625294	down-regulated	DNA ligase-like protein
AT2G33830	72.0661	60.6063	57.776	136.184	205.311	124.457	-1.18012	3.09404e-08	4.09053e-07	down-regulated	Dormancy/auxin associated family protein
AT2G33850	0.838659	1.28726	0.621831	2.01578	2.88274	2.12417	-1.25109	0.0110715	0.0419069	down-regulated	E6-like protein
AT2G34070	21.2344	21.1602	22.6707	2.59766	1.53862	2.03329	3.4714	6.34329e-58	7.11326e-56	up-regulated	TRICHOME BIREFRINGENCE-LIKE 37
AT2G34140	1.23408	2.00932	1.17705	0	0.369773	0.145806	3.21955	0.00248358	0.0119254	up-regulated	Dof-type zinc finger DNA-binding family protein
AT2G34150	0.519891	0.664308	0.848319	4.09016	3.34591	3.00668	-2.26221	1.62205e-23	6.99594e-22	down-regulated	SCAR family protein
AT2G34170	4.76192	7.65078	7.15593	18.3445	17.8487	14.8443	-1.32233	4.05595e-14	9.83276e-13	down-regulated	#N/A
AT2G34180	1.08421	1.01389	0.682497	3.46697	2.72611	1.75947	-1.43404	4.29415e-06	4.00769e-05	down-regulated	CBL-interacting protein kinase 13
AT2G34360	0.249004	0.101646	0.087245	0	0	0	6.69021	1.03301e-05	9.02111e-05	up-regulated	MATE efflux family protein
AT2G34420	1983.97	1087.83	1292.83	4261.6	4788.94	3451.38	-1.40971	0.000110908	0.000769421	down-regulated	photosystem II light harvesting complex protein B1B2
AT2G34430	72.2839	76.5781	73.5474	246.924	426.963	270.295	-1.97398	1.79376e-09	2.83207e-08	down-regulated	light-harvesting chlorophyll-protein complex II subunit B1
AT2G34490	18.1041	16.5642	15.6423	3.1173	4.06534	4.37097	2.23536	2.54138e-28	1.38584e-26	up-regulated	cytochrome P450%2C family 710%2C subfamily A%2C polypeptide 2
AT2G34500	0.306297	0.419925	0.224523	0	0	0	8.2953	4.88011e-09	7.2693e-08	up-regulated	cytochrome P450%2C family 710%2C subfamily A%2C polypeptide 1
AT2G34590	130.097	130.04	125.27	41.3159	50.7995	58.736	1.46546	2.47294e-64	3.18092e-62	up-regulated	Transketolase family protein
AT2G34600	5.39417	7.65158	7.31405	0	0	0	11.2605	9.10932e-19	3.05512e-17	up-regulated	jasmonate-zim-domain protein 7
AT2G34620	9.35492	10.3791	9.84137	28.3298	33.0087	23.5939	-1.42446	9.41337e-16	2.62219e-14	down-regulated	Mitochondrial transcription termination factor family protein
AT2G34650	3.52429	2.85527	3.18601	0.693629	1.41847	1.67675	1.46692	2.44318e-07	2.82673e-06	up-regulated	Protein kinase superfamily protein
AT2G34810	135.643	124.545	128.659	12.6084	11.7702	10.2071	3.58627	6.15594e-171	3.13051e-168	up-regulated	FAD-binding Berberine family protein
AT2G34930	46.2749	45.2807	45.9202	2.45636	4.64721	3.7366	3.78434	3.52307e-126	1.16726e-123	up-regulated	disease resistance family protein / LRR family protein
AT2G34940	0.434387	0.612412	0.572692	0	0.171471	0.284772	1.97063	0.00388987	0.0174517	up-regulated	VACUOLAR SORTING RECEPTOR 5
AT2G35070	2.63068	2.79219	3.22203	0.456658	1.20582	1.41786	1.60631	0.00281787	0.0132999	up-regulated	transmembrane protein
AT2G35075	0.450047	0.541187	0.593994	1.30699	1.36271	1.81625	-1.39306	5.74478e-06	5.23203e-05	down-regulated	#N/A
AT2G35859	0.096313	0.3988	0.584702	2.02693	1.29916	1.10691	-1.95963	0.000285107	0.00178845	down-regulated	ncRNA
AT2G36080	3.06292	2.8864	3.49303	0.498783	0.435688	0.609284	2.62647	1.02417e-15	2.84568e-14	up-regulated	AP2/B3-like transcriptional factor family protein
AT2G36380	62.0055	62.5249	56.381	5.48087	6.94343	6.68623	3.35106	2.36244e-97	5.11479e-95	up-regulated	pleiotropic drug resistance 6
AT2G36430	13.2801	10.4671	12.9041	32.1054	27.1349	22.9415	-1.07132	6.28508e-12	1.27373e-10	down-regulated	transmembrane protein%2C putative (DUF247)
AT2G36570	4.24825	5.34722	5.15491	11.6522	10.7551	11.4783	-1.10436	1.68073e-16	4.95318e-15	down-regulated	Leucine-rich repeat protein kinase family protein
AT2G36590	21.2351	29.4535	24.7	0.863783	1.0528	0.773921	4.92268	4.75514e-132	1.73301e-129	up-regulated	proline transporter 3
AT2G36792	0.797892	0.695463	1.15423	3.9828	4.57659	3.62219	-2.18678	2.01848e-17	6.30545e-16	down-regulated	ncRNA
AT2G36800	1.78189	1.78445	1.38657	5.04409	4.32074	5.05584	-1.4439	6.83823e-09	9.97639e-08	down-regulated	don-glucosyltransferase 1
AT2G36830	315.688	294.597	280.483	118.443	80.0807	53.8494	1.89232	2.14772e-11	4.17089e-10	up-regulated	gamma tonoplast intrinsic protein
AT2G36970	0	0	0.038146	0	0.289122	0.150392	-3.40871	0.00682303	0.0280713	down-regulated	UDP-Glycosyltransferase superfamily protein
AT2G37040	84.7825	79.4846	77.6106	14.6111	15.8384	19.2362	2.39292	7.83468e-65	1.01373e-62	up-regulated	PHE ammonia lyase 1
AT2G37170	36.3318	44.0604	43.8207	20.6929	15.6468	15.3444	1.34667	1.25812e-13	2.94553e-12	up-regulated	plasma membrane intrinsic protein 2
AT2G37180	73.1525	76.2387	79.2394	5.68288	4.25912	4.888	4.03647	3.686e-86	6.94843e-84	up-regulated	Aquaporin-like superfamily protein
AT2G37280	0.082464	0.075884	0.100764	0	0.010762	0.050491	2.20686	0.00549041	0.0234079	up-regulated	pleiotropic drug resistance 5
AT2G37300	0.512238	0.776163	1.28834	1.44193	2.25869	2.30896	-1.05455	0.000444411	0.00264075	down-regulated	transmembrane protein
AT2G37380	0.78647	0.803281	1.03804	5.5677	5.64879	5.31906	-2.54441	4.01394e-23	1.70102e-21	down-regulated	membrane-associated kinase regulator
AT2G37390	1.41673	0.560697	0.392003	2.16758	2.5195	2.02467	-1.35627	0.00319647	0.0147556	down-regulated	Chloroplast-targeted copper chaperone protein
AT2G37420	0.997798	1.4731	1.27167	3.69076	2.49792	2.05199	-1.0671	5.71034e-05	0.000424432	down-regulated	ATP binding microtubule motor family protein
AT2G37460	0.089299	0.070158	0.028156	0	0.616314	0.520306	-2.3435	0.00560375	0.0238121	down-regulated	nodulin MtN21 /EamA-like transporter family protein
AT2G37580	16.8557	13.4133	15.205	5.28939	7.7445	5.45439	1.4111	8.11431e-13	1.77081e-11	up-regulated	RING/U-box superfamily protein
AT2G37620	135.446	138.661	136.41	12.0088	11.3618	13.047	3.60332	5.31068e-258	5.04907e-255	up-regulated	actin 1
AT2G37720	0.048047	0.085908	0.20408	1.44404	0.687555	0.617834	-2.9148	2.60099e-05	0.00020972	down-regulated	TRICHOME BIREFRINGENCE-LIKE 15
AT2G37770	4.53918	3.74505	4.71681	0	0.900348	1.19824	2.79471	0.0108678	0.0412702	up-regulated	NAD(P)-linked oxidoreductase superfamily protein
AT2G37900	14.0282	12.0815	12.1963	0.453614	1.09463	1.13791	3.94219	9.10739e-35	6.16567e-33	up-regulated	Major facilitator superfamily protein
AT2G37925	0.830641	1.13752	1.19415	0	0.259128	0.295273	2.59356	0.000735482	0.0041143	up-regulated	copper transporter 4
AT2G37950	0.619365	0.60811	0.324656	0.81642	1.59351	1.33015	-1.1447	0.00157554	0.00801965	down-regulated	RING/FYVE/PHD zinc finger superfamily protein
AT2G38050	20.6085	20.8207	20.1443	6.0053	10.6261	11.308	1.26245	7.97432e-15	2.04186e-13	up-regulated	3-oxo-5-alpha-steroid 4-dehydrogenase family protein
AT2G38060	0.757286	0.814737	1.16882	0	0.098639	0.450644	2.47906	0.00253336	0.0121272	up-regulated	phosphate transporter 4%3B2
AT2G38090	0.335637	0.319535	0.229696	1.06071	1.22625	0.948446	-1.75772	9.00811e-09	1.2883e-07	down-regulated	Duplicated homeodomain-like superfamily protein
AT2G38110	0.944997	0.908384	1.03038	2.14289	2.58076	2.14468	-1.14395	7.09066e-05	0.000514438	down-regulated	glycerol-3-phosphate acyltransferase 6
AT2G38240	68.4095	65.4548	65.8501	0	0.080213	0.043573	10.6954	8.3433e-27	4.2827e-25	up-regulated	2-oxoglutarate (2OG) and Fe(II)-dependent oxygenase superfamily protein
AT2G38290	15.1984	12.3765	13.5057	6.12986	7.67866	8.12992	1.01769	1.07051e-09	1.74432e-08	up-regulated	ammonium transporter 2
AT2G38400	34.1264	33.8111	33.1972	9.37411	8.87293	10.906	1.89753	1.03874e-16	3.10728e-15	up-regulated	alanine:glyoxylate aminotransferase 3
AT2G38500	1.45146	1.33359	1.90564	0	0.203024	0.256881	3.48058	1.09579e-09	1.78154e-08	up-regulated	2-oxoglutarate (2OG) and Fe(II)-dependent oxygenase superfamily protein
AT2G38750	162.565	169.198	166.604	16.5099	16.3284	18.1802	3.38912	2.5912e-128	8.85342e-126	up-regulated	annexin 4
AT2G38760	17.8493	19.4826	18.596	1.50725	2.95894	2.62669	3.09474	1.67291e-62	2.10238e-60	up-regulated	annexin 3
AT2G38860	27.4266	37.5317	34.9134	3.20986	3.74298	5.50933	2.94437	1.14325e-85	2.1367e-83	up-regulated	Class I glutamine amidotransferase-like superfamily protein
AT2G39020	87.6866	76.3566	72.7747	34.5528	29.7956	35.1188	1.35161	6.10755e-26	2.94172e-24	up-regulated	Acyl-CoA N-acyltransferases (NAT) superfamily protein
AT2G39030	45.536	33.7522	33.8691	0.23022	0.190267	0.524944	7.00587	3.16781e-110	8.0547e-108	up-regulated	Acyl-CoA N-acyltransferases (NAT) superfamily protein
AT2G39050	32.4774	27.8317	25.6989	8.94305	9.13595	8.70312	1.78525	9.33923e-34	6.1144e-32	up-regulated	hydroxyproline-rich glycoprotein family protein
AT2G39200	0.097656	0.022543	0.096591	0.575489	0.110284	0.359586	-2.13719	0.010536	0.0402782	down-regulated	Seven transmembrane MLO family protein
AT2G39240	0.667821	0.841158	0.967514	0.103922	0.178925	0.299511	2.18692	0.00151892	0.00777122	up-regulated	RNA polymerase I specific transcription initiation factor RRN3 protein
AT2G39250	16.8496	21.9338	17.3964	4.72214	8.98336	9.94055	1.35575	7.56982e-16	2.11945e-14	up-regulated	Integrase-type DNA-binding superfamily protein
AT2G39330	18.5287	14.5586	13.2093	0	1.86913	1.39973	3.92138	3.18173e-05	0.000250901	up-regulated	jacalin-related lectin 23
AT2G39400	0.683975	0.265541	0.155403	1.2241	2.2784	1.04275	-1.88686	0.000153517	0.0010295	down-regulated	alpha/beta-Hydrolases superfamily protein
AT2G39420	31.5069	33.1897	33.8363	4.3613	8.78999	10.1306	2.20922	5.05218e-33	3.26852e-31	up-regulated	alpha/beta-Hydrolases superfamily protein
AT2G39570	5.10911	6.59284	6.25281	14.2691	17.6659	9.54111	-1.11544	4.18058e-08	5.43177e-07	down-regulated	ACT domain-containing protein
AT2G39705	0.845318	0.536865	0.643161	2.67903	1.0493	0.976166	-1.15027	0.00460429	0.0201444	down-regulated	ROTUNDIFOLIA like 8
AT2G39710	2.92629	3.89419	2.67999	7.12928	5.73624	7.83998	-1.02957	9.6175e-10	1.57415e-08	down-regulated	Eukaryotic aspartyl protease family protein
AT2G39770	441.615	420.255	475.604	36.8934	39.9632	32.7429	3.64787	1.30398e-227	8.64065e-225	up-regulated	Glucose-1-phosphate adenylyltransferase family protein
AT2G39800	50.5713	64.3488	54.7156	105.517	170.713	192.488	-1.30406	3.08841e-24	1.3896e-22	down-regulated	delta1-pyrroline-5-carboxylate synthase 1
AT2G39830	2.33995	3.55097	2.76372	0.425273	1.73527	1.15616	1.52027	2.31316e-07	2.6891e-06	up-regulated	DA1-related protein 2
AT2G39980	10.3349	10.1045	10.15	0.63923	1.66709	1.45372	3.15153	7.05559e-34	4.63317e-32	up-regulated	HXXXD-type acyl-transferase family protein
AT2G40020	3.61494	3.91921	3.80875	7.74295	10.9984	9.35706	-1.18671	7.76355e-11	1.43262e-09	down-regulated	Nucleolar histone methyltransferase-related protein
AT2G40030	1.5715	2.00192	1.98345	4.73589	3.88476	3.4821	-1.03732	2.46232e-12	5.14264e-11	down-regulated	nuclear RNA polymerase D1B
AT2G40200	1.9265	2.53205	2.03887	0	0.385666	0.673056	2.77302	0.00466903	0.0203585	up-regulated	basic helix-loop-helix (bHLH) DNA-binding superfamily protein
AT2G40230	7.12271	6.44691	5.69648	2.62968	3.34861	3.51569	1.13204	4.08244e-10	6.93096e-09	up-regulated	HXXXD-type acyl-transferase family protein
AT2G40300	7.23418	10.1215	7.11099	35.4949	16.4404	14.0508	-1.38025	0.00117841	0.00621821	down-regulated	ferritin 4
AT2G40435	12.3289	19.1605	16.0445	5.63647	6.46255	7.26344	1.36415	2.29473e-11	4.44798e-10	up-regulated	transcription factor SCREAM-like protein
AT2G40460	37.8397	43.563	40.4069	6.77579	11.0167	8.55208	2.3199	9.58141e-60	1.13868e-57	up-regulated	Major facilitator superfamily protein
AT2G40530	0.976078	1.07877	0.383478	1.88817	2.0782	2.53925	-1.30367	0.00421469	0.0186753	down-regulated	transmembrane protein
AT2G40610	1.61545	2.18911	2.5155	69.5356	67.3791	29.3137	-4.63541	1.61993e-19	5.73189e-18	down-regulated	expansin A8
AT2G40900	2.14767	1.3888	1.25154	4.15826	2.85621	3.56025	-1.04447	1.37073e-05	0.000116903	down-regulated	nodulin MtN21 /EamA-like transporter family protein
AT2G41100	16.9648	13.5925	16.8238	0	0.982305	0.334744	5.31076	4.16095e-08	5.41271e-07	up-regulated	Calcium-binding EF hand family protein
AT2G41110	12.2132	11.5368	10.038	3.50497	3.64156	5.65567	1.51038	3.77105e-10	6.43727e-09	up-regulated	calmodulin 2
AT2G41170	0.378235	0.688138	0.683245	1.66079	1.22968	1.12097	-1.14429	0.00113049	0.0059972	down-regulated	F-box family protein
AT2G41190	1.02337	1.0471	1.09237	1.91114	3.99904	5.81668	-1.75886	1.40067e-09	2.24056e-08	down-regulated	Transmembrane amino acid transporter family protein
AT2G41250	0.277278	0.64806	0.426305	0.610778	1.60975	1.94783	-1.48699	0.00093671	0.0050776	down-regulated	Haloacid dehalogenase-like hydrolase (HAD) superfamily protein
AT2G41290	0.97894	0.778837	0.835354	3.06884	2.81108	2.76487	-1.63634	2.713e-09	4.18078e-08	down-regulated	strictosidine synthase-like 2
AT2G41312	16.8197	16.4323	14.4119	1.01075	4.312	3.61943	2.56887	4.43007e-10	7.49786e-09	up-regulated	ncRNA
AT2G41340	1.36409	2.11574	1.78615	3.26071	3.70169	4.82734	-1.06177	6.35618e-05	0.000466568	down-regulated	RNA polymerase II fifth largest subunit%2C D
AT2G41380	2.46439	1.23026	2.25819	0.139666	1.15956	0.647833	1.76406	0.00245996	0.0118302	up-regulated	S-adenosyl-L-methionine-dependent methyltransferases superfamily protein
AT2G41480	5.513	4.48877	3.83825	0.640949	0	0	4.39115	0.00343791	0.0156847	up-regulated	peroxidase superfamily protein
AT2G41550	0.255282	0.371765	0.600165	1.30963	1.15782	1.59194	-1.62343	1.46209e-07	1.74995e-06	down-regulated	Rho termination factor
AT2G41560	12.6938	13.8883	12.9131	36.9464	37.4904	40.8518	-1.46462	6.5322e-32	4.0695e-30	down-regulated	autoinhibited Ca(2+)-ATPase
AT2G41660	1.54658	1.968	1.33517	1.28553	0.492049	0.50912	1.13393	0.00900645	0.0353817	up-regulated	MIZU-KUSSEI-like protein (Protein of unknown function%2C DUF617)
AT2G41990	0.130032	0	0.065646	1.18566	0.52224	0.73402	-3.52134	1.29293e-05	0.000110655	down-regulated	late embryosis abundant protein
AT2G42110	0.547581	0.433429	0.405851	1.55106	1.23084	0.568596	-1.18693	0.00926629	0.0361768	down-regulated	#N/A
AT2G42280	11.2816	10.0145	9.19046	4.61217	5.22608	4.64487	1.1966	3.58343e-15	9.42948e-14	up-regulated	basic helix-loop-helix (bHLH) DNA-binding superfamily protein
AT2G42300	3.87126	4.50564	3.8995	9.86723	10.1132	10.513	-1.23804	4.98209e-23	2.09507e-21	down-regulated	basic helix-loop-helix (bHLH) DNA-binding superfamily protein
AT2G42320	5.4341	5.27082	4.55886	13.4698	11.0528	11.1289	-1.11933	4.4328e-11	8.30608e-10	down-regulated	nucleolar protein gar2-like protein
AT2G42380	1.95618	1.83575	0.699261	12.5966	11.9009	10.3351	-2.85833	6.60074e-25	3.0387e-23	down-regulated	Basic-leucine zipper (bZIP) transcription factor family protein
AT2G42690	23.7838	28.0911	25.4931	59.1139	68.8924	61.5557	-1.19184	2.60557e-45	2.25202e-43	down-regulated	alpha/beta-Hydrolases superfamily protein
AT2G42760	23.8773	27.7164	28.1242	2.04085	2.33833	2.09377	3.72257	5.34585e-82	9.35181e-80	up-regulated	DUF1685 family protein
AT2G42800	3.59277	3.41555	3.53258	1.40484	1.42314	0.893033	1.59108	1.77182e-14	4.41279e-13	up-regulated	receptor like protein 29
AT2G42840	3.19889	3.4588	2.89723	21.2072	11.8517	6.79884	-2.00207	0.0030936	0.0143596	down-regulated	protodermal factor 1
AT2G42870	1.95124	1.25259	1.28778	3.54288	3.33832	3.13835	-1.05158	0.000468677	0.00276838	down-regulated	phy rapidly regulated 1
AT2G43020	82.8235	85.6659	80.6098	26.4258	30.6953	30.3887	1.6146	9.55403e-68	1.32227e-65	up-regulated	polyamine oxidase 2
AT2G43320	4.53871	6.80249	5.47933	1.34917	3.00851	2.73457	1.36331	2.89737e-09	4.45861e-08	up-regulated	S-adenosyl-L-methionine-dependent methyltransferases superfamily protein
AT2G43500	1.77715	2.1248	1.87792	4.8235	4.71605	4.30763	-1.1452	1.72692e-19	6.09075e-18	down-regulated	Plant regulator RWP-RK family protein
AT2G43510	1.80961	3.11085	2.16087	0	0.427251	0.101396	3.86244	1.08207e-09	1.76054e-08	up-regulated	trypsin inhibitor protein 1
AT2G43520	8.64145	7.76594	9.44317	2.09168	1.22184	0.698442	2.75344	5.3216e-13	1.18742e-11	up-regulated	trypsin inhibitor protein 2
AT2G43530	956.362	1255.42	1235.67	54.1946	73.3293	63.9222	4.27509	2.59616e-243	2.1026e-240	up-regulated	scorpion toxin-like knottin superfamily protein
AT2G43535	24.7406	30.6473	31.5126	11.0693	19.4076	15.035	1.04573	2.57733e-06	2.50148e-05	up-regulated	Scorpion toxin-like knottin superfamily protein
AT2G43540	35.1776	26.8317	29.293	10.9133	11.8062	11.8366	1.51023	2.57619e-20	9.37329e-19	up-regulated	transmembrane protein
AT2G43550	711.458	692.947	742.439	160.579	183.866	193.199	2.10566	3.30953e-55	3.49611e-53	up-regulated	scorpion toxin-like knottin superfamily protein
AT2G44080	0.128465	0.183645	0.120414	0.687163	0.714284	0.925435	-2.2943	4.78264e-06	4.41833e-05	down-regulated	ARGOS-like protein
AT2G44230	41.11	33.4734	35.8325	17.251	12.9857	14.7714	1.38908	9.17522e-22	3.61504e-20	up-regulated	#N/A
AT2G44300	2.83327	2.5381	4.0034	11.1513	8.39941	8.98005	-1.51095	3.89314e-14	9.45904e-13	down-regulated	Bifunctional inhibitor/lipid-transfer protein/seed storage 2S albumin superfamily protein
AT2G44500	2.71558	3.26156	2.79933	0.79981	0.730111	0.864753	1.9619	9.80417e-12	1.96139e-10	up-regulated	O-fucosyltransferase family protein
AT2G44578	5.43086	7.26457	6.68751	0	0.284955	0.149613	5.55492	7.24677e-16	2.0316e-14	up-regulated	RING/U-box superfamily protein
AT2G44660	13.5025	11.4554	10.5986	3.5492	7.36435	7.75517	1.05912	1.18145e-06	1.21461e-05	up-regulated	ALG6%2C ALG8 glycosyltransferase family
AT2G44740	0.590662	1.39269	0.977748	3.95928	2.63773	2.07892	-1.48647	9.97699e-05	0.000698805	down-regulated	cyclin p4%3B1
AT2G44830	9.06139	9.62826	10.3145	4.99568	4.37349	4.41166	1.15995	1.1196e-13	2.62685e-12	up-regulated	Protein kinase superfamily protein
AT2G44840	7.68628	5.84413	7.0784	0.675289	0.019829	0	4.84966	5.73131e-06	5.22194e-05	up-regulated	ethylene-responsive element binding factor 13
AT2G45170	3.36595	3.67269	4.86987	5.80517	10.8931	10.9137	-1.0887	1.18916e-07	1.44383e-06	down-regulated	AUTOPHAGY 8E
AT2G45180	89.9955	76.5056	84.535	347.87	203.435	179.663	-1.46713	1.98174e-07	2.32233e-06	down-regulated	Bifunctional inhibitor/lipid-transfer protein/seed storage 2S albumin superfamily protein
AT2G45560	34.0055	35.4858	33.0215	78.8867	80.3905	72.798	-1.10153	1.96938e-39	1.45488e-37	down-regulated	cytochrome P450%2C family 76%2C subfamily C%2C polypeptide 1
AT2G45600	2.01157	2.85219	2.19899	8.83449	9.35588	7.01019	-1.74369	7.35203e-19	2.49251e-17	down-regulated	alpha/beta-Hydrolases superfamily protein
AT2G45680	10.514	16.7312	12.3499	2.71929	5.18585	6.50617	1.57802	0.000541314	0.00313643	up-regulated	TCP family transcription factor
AT2G45760	1.12263	0.715264	0.913925	0	0.054549	0	5.71055	0.00169159	0.0085368	up-regulated	BON association protein 2
AT2G45780	0	0	0	0	0.201637	0.788498	-6.33265	0.000178922	0.00117775	down-regulated	ncRNA
AT2G45850	5.3566	5.20636	5.96105	13.9758	13.2288	12.6284	-1.13678	2.7027e-20	9.80097e-19	down-regulated	AT hook motif DNA-binding family protein
AT2G45930	0.198086	0.437115	0.295794	0	0.126991	0.071366	2.34969	0.0016197	0.00820622	up-regulated	#N/A
AT2G45940	3.20316	2.85498	2.56654	0	0.035952	0	7.75595	2.18502e-06	2.15321e-05	up-regulated	#N/A
AT2G46100	117.274	137.632	130.374	29.7739	53.4103	46.0142	1.69496	2.72313e-32	1.73101e-30	up-regulated	Nuclear transport factor 2 (NTF2) family protein
AT2G46240	16.7116	14.0046	13.8609	4.60176	5.40851	5.83	1.60403	1.95138e-35	1.34185e-33	up-regulated	BCL-2-associated athano 6
AT2G46270	10.1432	10.7273	10.535	1.59869	3.31732	2.95461	2.1114	2.24053e-16	6.57632e-15	up-regulated	G-box binding factor 3
AT2G46310	11.4566	8.71558	10.4333	2.78243	2.37496	3.85344	1.87598	6.53092e-20	2.35275e-18	up-regulated	cytokinin response factor 5
AT2G46370	253.643	240.087	236.624	41.9872	30.6125	32.5483	2.87258	1.56378e-101	3.67689e-99	up-regulated	Auxin-responsive GH3 family protein
AT2G46380	0.884687	1.49949	1.2569	2.69913	3.01529	2.4971	-1.08054	1.38995e-06	1.40974e-05	down-regulated	extra-large G-like protein%2C putative (DUF3133)
AT2G46510	40.879	45.1629	42.8143	8.94004	10.326	9.54978	2.26322	2.24836e-117	6.55532e-115	up-regulated	ABA-inducible BHLH-type transcription factor
AT2G46520	120.299	116.744	118.374	22.4018	14.5851	15.9149	2.83123	1.15658e-70	1.6749e-68	up-regulated	cellular apoptosis susceptibility protein%2C putative / importin-alpha re-exporter
AT2G46570	0.35503	0.971915	0.699518	1.55439	1.55902	1.25281	-1.10516	0.00501702	0.0216727	down-regulated	laccase 6
AT2G46600	26.5854	31.2911	31.1711	13.9464	15.8139	15.0202	1.09299	7.06154e-07	7.53242e-06	up-regulated	Calcium-binding EF-hand family protein
AT2G46650	149.882	151.456	150.503	49.8263	43.1975	40.9717	1.84604	2.67001e-60	3.24362e-58	up-regulated	cytochrome B5
AT2G46710	4.67398	4.74149	5.059	9.12142	13.232	11.5428	-1.11453	9.92802e-15	2.5156e-13	down-regulated	Rho GTPase activating protein with PAK-box/P21-Rho-binding domain-containing protein
AT2G46830	0.532979	0.325184	0.193411	1.59688	1.00282	1.18907	-1.79936	0.000154032	0.00103256	down-regulated	circadian clock associated 1
AT2G46940	2.22173	2.66769	2.98014	0	0.325101	0.417181	3.54856	0.000263987	0.00167225	up-regulated	fold protein
AT2G47000	1.96901	2.06549	1.52004	0.335566	0.976393	0.957629	1.42568	1.02789e-06	1.06779e-05	up-regulated	ATP binding cassette subfamily B4
AT2G47130	0.467169	0.54837	0.461237	0.034414	0.03541	0.404472	1.72231	0.00247793	0.0119044	up-regulated	NAD(P)-binding Rossmann-fold superfamily protein
AT2G47140	0.253322	0.138458	0.124728	0	0	0	6.46024	0.000180077	0.00118428	up-regulated	NAD(P)-binding Rossmann-fold superfamily protein
AT2G47180	236.66	224.264	216.483	2.79211	3.63814	2.39072	6.364	9.63948e-234	6.79957e-231	up-regulated	galactinol synthase 1
AT2G47190	0.316643	0.352521	0.385856	0	0.056824	0	4.36854	0.0119844	0.0447501	up-regulated	myb domain protein 2
AT2G47600	41.7045	39.1273	38.951	14.1509	16.0905	15.4766	1.49536	1.60711e-50	1.52795e-48	up-regulated	magnesium/proton exchanger
AT2G47630	2.4107	5.4076	3.98718	15.478	12.4636	12.2728	-1.68064	1.36516e-15	3.75026e-14	down-regulated	alpha/beta-Hydrolases superfamily protein
AT2G47750	0.487354	0.917101	0.636898	3.40761	2.45434	1.86008	-1.84877	6.93689e-10	1.1509e-08	down-regulated	putative indole-3-acetic acid-amido synthetase GH3.9
AT2G47780	3.19991	3.05089	2.83369	1.771	0.810969	1.29178	1.30729	0.00088251	0.00481964	up-regulated	Rubber elongation factor protein (REF)
AT2G47930	8.43861	7.00517	7.0548	31.1001	20.0531	17.5517	-1.52998	6.60466e-10	1.09745e-08	down-regulated	arabinogalactan protein 26
AT2G48010	4.24359	3.89884	3.32754	0.649814	1.7071	1.69695	1.63184	1.51147e-09	2.40549e-08	up-regulated	receptor-like kinase in in flowers 3
AT3G01080	0.720831	0.681134	0.796162	0	0.071306	0	5.05297	6.89062e-10	1.14409e-08	up-regulated	WRKY DNA-binding protein 58
AT3G01180	47.7061	51.2167	45.429	13.9708	15.0763	14.1647	1.84013	4.38672e-56	4.72534e-54	up-regulated	starch synthase 2
AT3G01280	207.195	187.636	192.988	102.514	73.7754	99.3839	1.18762	6.87042e-20	2.45483e-18	up-regulated	voltage dependent anion channel 1
AT3G01470	12.5852	11.0067	11.0703	30.7894	33.1624	34.6789	-1.4016	3.23566e-50	3.06295e-48	down-regulated	homeobox 1
AT3G01930	16.3265	15.136	14.1251	6.03091	5.47758	5.76422	1.46931	5.22807e-26	2.53123e-24	up-regulated	Major facilitator superfamily protein
AT3G01970	0.652544	0.924804	1.1784	0	0.401006	0.390255	1.96178	0.0113057	0.0426539	up-regulated	WRKY DNA-binding protein 45
AT3G01990	1.92129	1.99423	2.19623	0.920188	0.95695	1.11126	1.04585	1.13553e-05	9.81062e-05	up-regulated	ACT domain repeat 6
AT3G02150	5.49428	5.80624	5.68953	1.23053	2.93981	2.57134	1.45171	1.26356e-08	1.76891e-07	up-regulated	plastid transcription factor 1
AT3G02170	2.00298	2.08108	2.25394	7.65125	6.5724	4.21523	-1.45533	2.2274e-09	3.46666e-08	down-regulated	longifolia2
AT3G02205	0.665928	0.949473	0.674515	0	0	0	5.47669	0.00710662	0.0290794	up-regulated	ncRNA
AT3G02230	71.0418	68.1281	59.6616	13.9636	17.0664	25.3404	1.93699	9.36442e-24	4.12016e-22	up-regulated	reversibly glycosylated polypeptide 1
AT3G02500	0	0	0	0	0.515851	0.211009	-6.82637	0.00112225	0.0059634	down-regulated	mental retardation GTPase activating protein
AT3G02510	37.3863	42.4442	38.9542	3.92313	7.5525	7.47172	2.76749	6.48046e-52	6.35462e-50	up-regulated	Regulator of chromosome condensation (RCC1) family protein
AT3G02535	4.66859	1.56963	3.17167	0.883059	0.727438	1.61587	1.66742	0.000252419	0.00160829	up-regulated	ncRNA
AT3G02570	263.385	236.473	243.33	31.905	50.6828	55.0535	2.55561	1.30671e-56	1.42158e-54	up-regulated	Mannose-6-phosphate isomerase%2C type I
AT3G02875	10.038	9.31653	8.88412	3.52959	4.40445	3.20531	1.40621	1.6659e-20	6.1224e-19	up-regulated	Peptidase M20/M25/M40 family protein
AT3G03130	0.413791	1.00256	0.765273	2.0983	1.36772	1.517	-1.11777	0.00100241	0.00538967	down-regulated	lisH domain-like protein
AT3G03165	1.90449	1.38371	2.19714	0	0.176695	0	5.00938	7.81299e-07	8.30158e-06	up-regulated	ncRNA
AT3G03190	14.5061	15.6536	22.4158	6.06458	7.47305	6.10722	1.52503	3.9703e-10	6.77212e-09	up-regulated	glutathione S-transferase F11
AT3G03275	0	0.392252	0	0	1.32289	2.08628	-2.99098	0.00920625	0.0359809	down-regulated	ncRNA
AT3G03480	20.9569	29.535	25.918	0.549773	1.28408	1.21174	4.76528	3.55272e-66	4.67996e-64	up-regulated	acetyl CoA:(Z)-3-hexen-1-ol acetyltransferase
AT3G03520	5.42563	5.97344	5.94388	2.18583	2.00876	2.08988	1.55827	5.62515e-16	1.5954e-14	up-regulated	non-specific phospholipase C3
AT3G03820	1.08574	1.75751	1.11933	8.71965	4.32455	3.79448	-2.0295	3.09818e-09	4.74425e-08	down-regulated	SAUR-like auxin-responsive protein family
AT3G03850	0.717572	0.784108	0.46329	6.82177	1.677	2.0189	-2.36434	2.29681e-05	0.000187415	down-regulated	SAUR-like auxin-responsive protein family
AT3G03870	3.21308	2.76322	2.49435	8.87389	7.79135	4.59305	-1.25787	7.03189e-08	8.81182e-07	down-regulated	transmembrane protein
AT3G04000	6.55445	7.65416	6.78432	2.53794	1.28297	1.05343	2.1639	6.8389e-09	9.97639e-08	up-regulated	NAD(P)-binding Rossmann-fold superfamily protein
AT3G04010	1.07057	1.12824	0.416152	0.241616	0.434093	0.662961	1.08323	0.0117956	0.044182	up-regulated	O-Glycosyl hydrolases family 17 protein
AT3G04140	1.84518	3.09389	2.13822	6.55192	6.33446	6.40074	-1.35687	3.94113e-16	1.13396e-14	down-regulated	Ankyrin repeat family protein
AT3G04290	8.81091	8.031	8.52533	36.4723	27.1363	24.3037	-1.70757	0.000188949	0.00123816	down-regulated	Li-tolerant lipase 1
AT3G04854	0.619747	0.320295	0.397745	4.19036	1.21426	1.15541	-2.21696	0.000391457	0.00236007	down-regulated	#N/A
AT3G05140	0.169405	0.481758	0.308877	1.32684	1.00022	0.885195	-1.67751	0.00029515	0.00184348	down-regulated	ROP binding protein kinases 2
AT3G05165	13.5933	18.2867	15.4284	6.80554	8.40554	7.54796	1.1438	1.19388e-09	1.92954e-08	up-regulated	Major facilitator superfamily protein
AT3G05190	0.367203	0.35732	0.315935	1.17243	1.02718	0.620848	-1.2821	0.00134822	0.00700274	down-regulated	D-aminoacid aminotransferase-like PLP-dependent enzymes superfamily protein
AT3G05220	113.363	99.5605	104.455	45.1929	53.9248	49.7963	1.19998	3.61427e-44	2.99368e-42	up-regulated	Heavy metal transport/detoxification superfamily protein
AT3G05640	65.5832	79.7427	76.518	26.3443	30.0874	35.8327	1.3785	7.60276e-31	4.57988e-29	up-regulated	Protein phosphatase 2C family protein
AT3G05650	1.96645	2.17552	2.14478	5.41795	7.56565	6.65299	-1.53309	2.34551e-26	1.16039e-24	down-regulated	receptor like protein 32
AT3G05660	1.8146	1.86522	1.35972	4.7663	7.81395	9.05084	-1.97979	1.72546e-20	6.33065e-19	down-regulated	receptor like protein 33
AT3G05690	17.6356	18.8887	17.0409	3.37649	13.3433	9.87256	1.15766	3.03757e-05	0.000240748	up-regulated	nuclear factor Y%2C subunit A2
AT3G05900	3.18296	2.02826	2.438	10.0275	5.33717	2.95093	-1.22489	0.000516823	0.0030129	down-regulated	neurofilament protein-like protein
AT3G05945	8.09548	8.41155	6.08142	22.0425	15.7366	16.9085	-1.18737	5.20593e-10	8.75005e-09	down-regulated	ncRNA
AT3G05980	4.94327	5.33025	4.80383	2.91655	1.86556	1.95757	1.23678	0.000784705	0.00434299	up-regulated	#N/A
AT3G06020	3.65441	4.57576	3.92033	1.23581	1.20645	1.19477	1.83045	1.53e-14	3.81924e-13	up-regulated	FANTASTIC four-like protein (DUF3049)
AT3G06100	0.535705	0.652991	0.648395	0	0.21039	0.328171	1.82314	0.00895875	0.0352403	up-regulated	NOD26-like intrinsic protein 7%3B1
AT3G06145	1.52254	1.61602	1.31018	5.27467	3.01547	3.77009	-1.35412	4.2334e-07	4.6967e-06	down-regulated	RING zinc finger protein
AT3G06160	4.16672	4.08007	4.38556	9.96563	8.90164	8.17657	-1.01289	2.93749e-07	3.3525e-06	down-regulated	AP2/B3-like transcriptional factor family protein
AT3G06500	68.639	80.099	72.7102	6.26873	10.9522	11.3773	3.07548	5.54093e-91	1.11159e-88	up-regulated	Plant neutral invertase family protein
AT3G06760	12.5406	14.4338	10.1099	3.73607	8.62583	6.01239	1.13036	6.0484e-08	7.6407e-07	up-regulated	Drought-responsive family protein
AT3G06770	2.74335	3.37535	2.64857	8.92198	7.76828	9.13647	-1.45279	4.53791e-24	2.03341e-22	down-regulated	Pectin lyase-like superfamily protein
AT3G06840	0.657923	0.467227	0.30284	3.7331	1.77485	1.57423	-2.22591	4.92111e-07	5.3994e-06	down-regulated	#N/A
AT3G06890	4.28479	5.14539	5.15252	0.762433	0.878531	0.725756	2.7055	2.86914e-11	5.49865e-10	up-regulated	transmembrane protein
AT3G07010	4.0704	4.44874	3.56917	16.9432	14.944	11.4576	-1.78007	5.33283e-14	1.28005e-12	down-regulated	Pectin lyase-like superfamily protein
AT3G07045	2.70858	2.84086	2.7514	0.073552	0.046022	0	5.96012	9.23953e-07	9.70417e-06	up-regulated	ncRNA
AT3G07090	46.8373	51.0419	50.2267	15.2268	17.4632	16.4123	1.69548	5.90306e-10	9.86113e-09	up-regulated	PPPDE putative thiol peptidase family protein
AT3G07130	0.447145	0.77826	1.13785	1.89485	1.60628	1.61215	-1.02482	0.00112541	0.00597749	down-regulated	purple acid phosphatase 15
AT3G07260	0	0	0	0	0.453785	0.125223	-6.49362	0.00176449	0.00885565	down-regulated	SMAD/FHA domain-containing protein
AT3G07340	0.570392	0.575541	0.769883	2.69388	1.3475	1.64875	-1.50178	8.19862e-07	8.6734e-06	down-regulated	basic helix-loop-helix (bHLH) DNA-binding superfamily protein
AT3G07380	0.049275	0	0	0	0.382191	0.141257	-3.16519	0.00689209	0.0283129	down-regulated	glycosyltransferase family protein (DUF23)
AT3G07540	2.68075	2.01669	1.74998	8.6812	7.99201	6.02836	-1.72064	5.45101e-20	1.9702e-18	down-regulated	Actin-binding FH2 (formin homology 2) family protein
AT3G07700	27.2682	29.9358	28.0187	9.55186	15.1728	14.6242	1.2365	2.73104e-16	7.96261e-15	up-regulated	Protein kinase superfamily protein
AT3G08065	2.80377	5.21619	4.27653	1.04464	1.55077	1.69159	1.61285	1.7269e-07	2.0423e-06	up-regulated	ncRNA
AT3G08470	1.16902	0.906376	1.22407	0	0	0.078359	5.49807	5.30906e-05	0.000397307	up-regulated	ncRNA
AT3G08490	0	0	0	1.19886	0.105641	0.12961	-7.95917	4.74143e-06	4.38211e-05	down-regulated	delta-latroinsectotoxin-Lt1a protein
AT3G08640	107.597	102.408	100.065	18.3761	26.3985	32.7192	2.12108	2.74339e-47	2.44856e-45	up-regulated	alphavirus core family protein (DUF3411)
AT3G08720	4.55084	3.26264	3.97682	0.772905	1.12061	1.21993	1.98877	1.51073e-16	4.48846e-15	up-regulated	serine/threonine protein kinase 2
AT3G08795	0.733736	0.258347	0.077771	2.23505	1.34572	1.60713	-2.07926	0.0045718	0.0200344	down-regulated	ncRNA
AT3G08870	0.247498	0.263532	0.161935	0.255598	0.694814	1.0468	-1.34147	0.00137176	0.00710645	down-regulated	Concanavalin A-like lectin protein kinase family protein
AT3G08940	435.639	426.049	427.254	718.709	1299.68	1006.33	-1.1114	1.1627e-09	1.88193e-08	down-regulated	light harvesting complex photosystem II
AT3G08970	3.12599	2.63058	2.5937	1.26608	0.589614	1.0073	1.62648	0.000486826	0.00285707	up-regulated	DNAJ heat shock N-terminal domain-containing protein
AT3G08990	5.50533	8.69068	8.70292	1.26478	3.50735	3.01995	1.6615	4.67702e-09	6.98105e-08	up-regulated	Yippee family putative zinc-binding protein
AT3G09080	0	0.014115	0.059129	0.225628	0.129923	0.15211	-2.68765	0.001164	0.0061511	down-regulated	Transducin/WD40 repeat-like superfamily protein
AT3G09190	1.18192	1.0413	1.23075	2.86611	1.8588	3.41592	-1.13241	3.69251e-05	0.000287858	down-regulated	Concanavalin A-like lectin family protein
AT3G09350	18.4242	16.8804	15.9138	7.63725	6.88103	9.45236	1.20389	5.19802e-07	5.69179e-06	up-regulated	Fes1A
AT3G09415	0.4283	0.623988	0.259061	2.07383	2.02053	3.3322	-2.3849	5.26985e-08	6.735e-07	down-regulated	ncRNA
AT3G09440	434.414	397.303	390.887	114.025	67.2078	117.082	2.12845	8.10578e-07	8.58349e-06	up-regulated	Heat shock protein 70 (Hsp 70) family protein
AT3G09450	0.357696	0.488411	0.296362	0	0.020754	0	5.59705	0.00250156	0.0119986	up-regulated	fusaric acid resistance family protein
AT3G09490	2.75881	2.73705	2.14274	0.771889	0.71629	1.00296	1.72043	5.67602e-12	1.15351e-10	up-regulated	Tetratricopeptide repeat (TPR)-like superfamily protein
AT3G09560	22.103	26.1079	23.1991	6.71942	8.0314	7.33975	1.80274	3.03787e-95	6.38741e-93	up-regulated	Lipin family protein
AT3G09830	6.01745	5.22363	6.41864	1.91898	3.43142	4.01981	1.05694	6.01248e-06	5.45766e-05	up-regulated	Protein kinase superfamily protein
AT3G09910	0.70158	0.797136	0.443573	0	0.21612	0.31064	2.03804	0.0107519	0.0409104	up-regulated	RAB GTPase homolog C2B
AT3G09965	0.027249	0.017733	0	2.47279	0.059114	0	-4.99349	0.00609492	0.0255419	down-regulated	ncRNA
AT3G10116	0.75267	0.594706	0.494194	0	0	0	7.51576	0.0092028	0.0359803	up-regulated	COBRA-like extracellular glycosyl-phosphatidyl inositol-anchored protein family
AT3G10150	1.65692	1.82597	1.76224	5.11262	4.97768	3.45999	-1.28579	1.0423e-08	1.47712e-07	down-regulated	purple acid phosphatase 16
AT3G10200	2.91315	2.66846	1.94198	4.18087	6.67311	5.12471	-1.05264	1.23415e-06	1.26354e-05	down-regulated	S-adenosyl-L-methionine-dependent methyltransferases superfamily protein
AT3G10260	55.3095	70.3462	58.7092	8.42522	14.1251	14.4878	2.44765	8.99583e-70	1.2857e-67	up-regulated	Reticulon family protein
AT3G10300	26.3196	23.8548	25.1619	7.73331	13.6486	15.2646	1.16236	2.99845e-11	5.7314e-10	up-regulated	Calcium-binding EF-hand family protein
AT3G10600	0.091276	0.596456	0.397792	0	0	0	8.17642	0.000253911	0.00161591	up-regulated	cationic amino acid transporter 7
AT3G10750	0.14136	0.111552	0.041037	0	0	0	6.02089	0.00862477	0.0341859	up-regulated	FBD domain family
AT3G10985	36.2588	32.9014	32.7403	1.60313	7.02632	5.30855	3.01323	4.9235e-15	1.28017e-13	up-regulated	senescence associated 20
AT3G11340	0.091793	0	0.256619	0	0	0	6.50854	0.00255593	0.0122272	up-regulated	UDP-Glycosyltransferase superfamily protein
AT3G11402	0.094912	0.16251	0.062152	0.777449	0.251261	0.435003	-2.11987	6.68315e-05	0.000487948	down-regulated	Cysteine/Histidine-rich C1 domain family protein
AT3G11470	10.9622	16.1193	12.2022	3.87655	4.80575	4.24164	1.62981	6.34379e-23	2.64228e-21	up-regulated	4'-phosphopantetheinyl transferase superfamily
AT3G11480	19.9922	19.4916	17.3342	0	0	0	13.5795	9.65267e-12	1.93469e-10	up-regulated	S-adenosyl-L-methionine-dependent methyltransferases superfamily protein
AT3G11570	0.431833	0.504068	0.940148	0.239963	0.316795	0.349533	1.15159	0.0107877	0.0410324	up-regulated	TRICHOME BIREFRINGENCE-LIKE 8
AT3G11580	5.65662	7.16107	6.57581	3.27112	2.71558	3.00793	1.35855	5.15166e-11	9.62833e-10	up-regulated	AP2/B3-like transcriptional factor family protein
AT3G11690	4.73608	4.22341	4.69189	0.173964	1.95737	2.7988	1.63103	0.00179719	0.00899913	up-regulated	#N/A
AT3G11720	1.04121	2.34748	1.93878	7.2679	6.13399	7.22751	-1.86558	8.52592e-21	3.19788e-19	down-regulated	Polyketide cyclase/dehydrase and lipid transport superfamily protein
AT3G12050	37.481	38.9417	34.6496	10.4986	20.3939	22.0114	1.196	1.30563e-07	1.57388e-06	up-regulated	Aha1 domain-containing protein
AT3G12110	2.22871	2.25028	1.84076	9.05747	4.95674	4.63992	-1.49048	2.535e-06	2.46478e-05	down-regulated	actin-11
AT3G12145	356.595	309.184	304.572	7.40886	5.99134	5.73508	5.7557	2.81649e-297	3.62284e-294	up-regulated	Leucine-rich repeat (LRR) family protein
AT3G12220	0.056847	0.299912	0.111821	0	0.033034	0	3.74339	0.000430319	0.00256817	up-regulated	serine carboxypeptidase-like 16
AT3G12580	93.7119	79.0035	84.3836	5.21843	9.05202	11.1531	3.46799	3.74446e-08	4.903e-07	up-regulated	heat shock protein 70
AT3G12610	3.50984	4.40967	3.78389	35.1772	22.125	19.6451	-2.64455	5.16706e-26	2.51085e-24	down-regulated	Leucine-rich repeat (LRR) family protein
AT3G12710	0.606033	0.39678	0.587258	0.51589	2.2053	1.55414	-1.2693	0.00324379	0.0149393	down-regulated	DNA glycosylase superfamily protein
AT3G12830	0.730742	0.746106	0.771823	0	0.238166	0.286434	2.26327	0.00428968	0.01895	up-regulated	SAUR-like auxin-responsive protein family
AT3G12920	14.3324	12.8084	11.593	6.10877	5.77396	5.43216	1.2587	2.27103e-15	6.10081e-14	up-regulated	SBP (S-ribonuclease binding protein) family protein
AT3G13000	2.2517	2.76247	2.29479	4.60445	6.69954	5.33898	-1.07759	2.84914e-17	8.82466e-16	down-regulated	ubiquinone biosynthesis protein (Protein of unknown function%2C DUF547)
AT3G13100	0.98838	1.49373	1.40417	0.454347	0.252116	0.273105	2.03762	1.94484e-08	2.65301e-07	up-regulated	multidrug resistance-associated protein 7
AT3G13110	197.542	178.624	183.258	14.2244	13.2589	14.5134	3.83706	3.0836e-236	2.24764e-233	up-regulated	serine acetyltransferase 2%3B2
AT3G13240	2.13627	2.78122	3.61382	9.47253	4.90416	3.57191	-1.00621	0.00715686	0.0292412	down-regulated	#N/A
AT3G13275	6.15038	4.60625	4.80636	0.538009	2.70196	1.27988	1.91583	2.20498e-07	2.57291e-06	up-regulated	transmembrane protein
AT3G13404	0	0	0	0.899255	0	0	-5.91274	0.0122887	0.0456701	down-regulated	#N/A
AT3G13590	0.927072	0.607684	0.970791	3.7458	1.45299	0.968292	-1.23971	0.00654038	0.0271331	down-regulated	Cysteine/Histidine-rich C1 domain family protein
AT3G13650	2.2077	2.82553	2.64282	0.072223	0.765712	0.510736	2.64796	0.000381212	0.00230849	up-regulated	Disease resistance-responsive (dirigent-like protein) family protein
AT3G13690	5.86875	6.96616	6.88957	11.5194	17.3005	15.6428	-1.07039	5.20919e-13	1.16472e-11	down-regulated	kinase with adenine nucleotide alpha hydrolases-like domain-containing protein
AT3G13730	4.36901	5.27747	5.65239	2.8039	2.76182	2.09794	1.08091	9.01996e-09	1.28915e-07	up-regulated	cytochrome P450%2C family 90%2C subfamily D%2C polypeptide 1
AT3G13750	16.8904	22.0627	18.5299	82.9404	54.2691	44.9723	-1.59426	3.5859e-14	8.74181e-13	down-regulated	beta galactosidase 1
AT3G13790	1.18346	1.49527	1.69857	0.511439	0.461383	0.529119	1.53479	1.94098e-09	3.0491e-08	up-regulated	Glycosyl hydrolases family 32 protein
AT3G13910	8.53384	6.80116	5.95069	2.40536	1.63094	1.60334	1.86651	1.55359e-09	2.47072e-08	up-regulated	#N/A
AT3G14050	26.8373	20.8767	22.5838	6.49004	13.4961	11.8116	1.27457	2.01971e-06	1.99932e-05	up-regulated	RELA/SPOT homolog 2
AT3G14200	48.9316	53.2677	47.7184	12.2236	9.01902	9.40401	2.37505	2.41308e-08	3.24718e-07	up-regulated	Chaperone DnaJ-domain superfamily protein
AT3G14310	269.092	263.75	256.796	155.342	115.326	113.238	1.12644	6.8338e-14	1.62606e-12	up-regulated	pectin methylesterase 3
AT3G14620	19.7914	17.1196	19.1104	5.12062	9.99154	10.7005	1.24851	0.00588166	0.0247478	up-regulated	cytochrome P450%2C family 72%2C subfamily A%2C polypeptide 8
AT3G14710	0	0.17192	0.122874	0	0	0	5.96284	0.0134941	0.0493767	up-regulated	RNI-like superfamily protein
AT3G14720	57.4991	58.6045	56.4847	21.9213	20.7892	21.4145	1.52898	1.86206e-44	1.56606e-42	up-regulated	MAP kinase 19
AT3G14760	1.19345	0.764536	0.510925	9.03091	3.32463	2.96556	-2.5665	3.07583e-07	3.49943e-06	down-regulated	transmembrane protein
AT3G14770	0.4041	0.916923	0.990088	2.40908	1.60937	1.903	-1.2802	0.00159118	0.00808797	down-regulated	Nodulin MtN3 family protein
AT3G14870	2.11105	3.03466	2.03797	0.918422	0.878939	0.922735	1.52819	1.58437e-10	2.82129e-09	up-regulated	#N/A
AT3G15210	83.3366	59.2742	63.7121	7.83197	9.90063	7.64129	3.13241	5.09632e-49	4.74218e-47	up-regulated	ethylene responsive element binding factor 4
AT3G15300	0.612174	0.636302	0.625121	1.94498	1.74094	1.41327	-1.34448	0.000507118	0.00296027	down-regulated	VQ motif-containing protein
AT3G15358	0.316991	0.352296	0.882155	1.60955	0.979653	1.36258	-1.2495	0.00423828	0.018757	down-regulated	transmembrane protein
AT3G15450	4.58634	5.26359	4.16619	9.43879	15.1993	12.5605	-1.28617	3.02927e-09	4.64849e-08	down-regulated	aluminum induced protein with YGL and LRDR motifs
AT3G15510	0.850634	0.902725	0.718602	0	0.375538	0.158092	2.36236	0.000948298	0.00513659	up-regulated	NAC domain containing protein 2
AT3G15570	10.1445	12.8885	11.4396	35.1664	31.0291	29.4708	-1.38352	1.42012e-29	8.19362e-28	down-regulated	Phototropic-responsive NPH3 family protein
AT3G15630	1.58664	1.73632	1.51161	5.72397	4.76092	3.88683	-1.48269	1.27748e-07	1.54629e-06	down-regulated	plant/protein
AT3G15720	17.0786	19.62	16.6826	3.21062	2.13258	4.14575	2.57	1.10563e-18	3.69112e-17	up-regulated	Pectin lyase-like superfamily protein
AT3G15760	0.099678	0.591152	0.321061	4.44987	1.49896	1.99568	-2.91474	2.19828e-08	2.97462e-07	down-regulated	cytochrome P450 family protein
AT3G15790	73.0592	79.3281	75.018	16.552	16.1385	16.8467	2.31658	1.45945e-116	4.19919e-114	up-regulated	methyl-CPG-binding domain 11
AT3G15950	15.0902	22.0081	17.1497	7.38005	4.7967	4.45522	1.77536	2.42691e-12	5.07353e-11	up-regulated	DNA topoisomerase-like protein
AT3G16050	11.3812	12.2041	11.8626	1.12519	2.77213	3.20813	2.44915	2.39349e-15	6.41404e-14	up-regulated	pyridoxine biosynthesis 1.2
AT3G16175	0.489011	1.27988	1.22668	3.85179	1.77804	2.06984	-1.29775	0.00580616	0.0244867	down-regulated	Thioesterase superfamily protein
AT3G16180	3.96087	4.74356	4.34992	14.7056	8.94145	7.69184	-1.19295	1.3139e-08	1.83117e-07	down-regulated	Major facilitator superfamily protein
AT3G16330	6.95851	5.50578	6.08696	0.267945	0.478434	0.669198	3.83093	6.48409e-24	2.86767e-22	up-regulated	Avr9/Cf-9 rapidly elicited protein
AT3G16370	93.301	93.6859	90.2605	305.907	156.883	145.63	-1.06789	0.000111291	0.000771482	down-regulated	GDSL-like Lipase/Acylhydrolase superfamily protein
AT3G16400	264.503	308.052	279.01	27.7608	50.9423	50.8895	2.88341	3.90063e-55	4.10073e-53	up-regulated	nitrile specifier protein 1
AT3G16410	4.2928	4.21481	4.56346	0.38209	0.639346	0.586673	3.13074	8.10377e-45	6.86842e-43	up-regulated	nitrile specifier protein 4
AT3G16450	1.15903	1.84431	1.28834	0	0.396016	0.247955	2.80758	5.31727e-05	0.00039765	up-regulated	Mannose-binding lectin superfamily protein
AT3G16460	27.1456	31.914	29.2221	11.5642	9.668	6.66343	1.74253	8.86043e-23	3.66953e-21	up-regulated	Mannose-binding lectin superfamily protein
AT3G16470	685.63	792.176	712.399	26.879	37.0424	30.811	4.62331	0	0	up-regulated	Mannose-binding lectin superfamily protein
AT3G16500	17.1983	17.9403	17.5812	3.51493	5.5881	5.75692	1.94939	6.19782e-38	4.38601e-36	up-regulated	phytochrome-associated protein 1
AT3G16510	1.67567	1.89841	1.52273	0.30758	1.04609	0.695869	1.43288	1.33642e-05	0.000114065	up-regulated	Calcium-dependent lipid-binding (CaLB domain) family protein
AT3G16530	0.073514	0.849475	0.441324	0	0.087325	0.002978	3.74784	7.48555e-05	0.000539507	up-regulated	Legume lectin family protein
AT3G16560	19.484	18.5251	17.946	8.53942	9.01577	9.15976	1.12679	9.33933e-22	3.67308e-20	up-regulated	Protein phosphatase 2C family protein
AT3G16690	19.1782	17.0669	17.8452	4.89652	2.70461	3.5155	2.34971	1.04504e-22	4.31167e-21	up-regulated	Nodulin MtN3 family protein
AT3G16860	9.42767	8.38996	6.87236	0.112313	1.34884	1.0222	3.46493	6.67465e-16	1.87844e-14	up-regulated	COBRA-like protein 8
AT3G17120	39.0077	42.5929	44.8492	11.1001	13.3795	11.7763	1.90629	3.21599e-60	3.88531e-58	up-regulated	transmembrane protein
AT3G17130	9.4236	8.25149	7.23217	2.93526	2.40693	3.08445	1.66143	3.30522e-09	5.03661e-08	up-regulated	Plant invertase/pectin methylesterase inhibitor superfamily protein
AT3G17250	6.07941	5.33258	7.27928	3.43404	3.47246	3.05285	1.00948	2.46344e-09	3.81502e-08	up-regulated	Protein phosphatase 2C family protein
AT3G17330	3.68875	3.72503	3.73939	11.6452	6.83397	6.61878	-1.09223	3.10309e-07	3.52495e-06	down-regulated	evolutionarily conserved C-terminal region 6
AT3G17360	0.614268	0.765588	0.60855	1.51425	1.38762	1.35861	-1.00449	0.00015838	0.00105846	down-regulated	phragmoplast orienting kinesin 1
AT3G17510	13.6599	15.8661	14.8756	5.3696	7.45538	7.02532	1.26734	3.64832e-21	1.39228e-19	up-regulated	CBL-interacting protein kinase 1
AT3G17640	2.6158	2.09602	1.72773	11.0605	9.58097	7.50634	-2.03462	5.27422e-25	2.4383e-23	down-regulated	Leucine-rich repeat (LRR) family protein
AT3G17810	25.5672	23.9833	26.4118	11.5502	10.0644	7.1622	1.48792	4.97931e-17	1.52071e-15	up-regulated	pyrimidine 1
AT3G17860	67.5642	60.8289	56.3561	4.59377	3.07516	4.08195	4.06818	1.41097e-124	4.53732e-122	up-regulated	jasmonate-zim-domain protein 3
AT3G18000	7.62985	11.7786	9.57681	14.7109	31.9893	41.6664	-1.48094	5.3807e-09	7.96509e-08	down-regulated	S-adenosyl-L-methionine-dependent methyltransferases superfamily protein
AT3G18050	25.0479	24.0571	23.2179	77.97	79.4268	73.8485	-1.57712	8.1017e-54	8.31736e-52	down-regulated	GPI-anchored protein
AT3G18217	0	0.187178	0.174715	0.986295	4.04974	1.10527	-3.79763	0.000154979	0.00103859	down-regulated	ath-MIR157c
AT3G18295	12.5113	9.77111	11.2522	5.75607	5.67531	6.03296	1.0473	7.1847e-10	1.19021e-08	up-regulated	DUF1639 family protein%2C putative (DUF1639)
AT3G18710	0.930053	0.889176	1.21252	4.10915	3.62262	3.12481	-1.7448	7.04447e-15	1.81225e-13	down-regulated	plant U-box 29
AT3G18850	2.81989	3.7045	2.94247	12.9914	10.8395	11.5547	-1.81428	1.88723e-26	9.42194e-25	down-regulated	lysophosphatidyl acyltransferase 5
AT3G18900	0.573396	0.585483	0.577216	2.19325	2.06842	2.25866	-1.89067	2.1319e-13	4.91995e-12	down-regulated	ternary complex factor MIP1 leucine-zipper protein
AT3G18960	1.13771	0.907752	1.36208	9.61452	3.91782	2.83957	-2.27217	2.73503e-07	3.13947e-06	down-regulated	AP2/B3-like transcriptional factor family protein
AT3G19010	22.4376	25.2816	25.305	13.3169	11.0531	11.4532	1.12153	3.23039e-11	6.14252e-10	up-regulated	2-oxoglutarate (2OG) and Fe(II)-dependent oxygenase superfamily protein
AT3G19030	19.1365	16.1535	15.6878	2.77393	8.34062	15.1639	1.10529	0.00151972	0.00777348	up-regulated	transcription initiation factor TFIID subunit 1b-like protein
AT3G19150	3.76451	5.27725	7.13222	0.68862	2.64058	1.29449	1.90221	4.07594e-08	5.30843e-07	up-regulated	KIP-related protein 6
AT3G19580	2.67454	1.5763	1.94042	0.192431	0.999907	0.490398	2.02193	5.0792e-06	4.6706e-05	up-regulated	zinc-finger protein 2
AT3G19710	131.986	134.507	129.687	61.4961	56.8831	70.524	1.17042	6.69666e-20	2.40453e-18	up-regulated	branched-chain aminotransferase4
AT3G19830	31.1067	32.8459	29.9755	9.55363	10.7873	11.3151	1.67602	1.16929e-72	1.73937e-70	up-regulated	Calcium-dependent lipid-binding (CaLB domain) family protein
AT3G19850	2.18708	3.2498	2.17775	7.47891	8.01863	5.39725	-1.37092	5.59481e-10	9.36049e-09	down-regulated	Phototropic-responsive NPH3 family protein
AT3G19970	1.87111	2.48545	2.25427	0.364481	0.561256	0.696836	2.04904	6.61223e-14	1.57677e-12	up-regulated	alpha/beta-Hydrolases superfamily protein
AT3G20190	0	0.039531	0.02066	0	0	0	4.67908	0.00681199	0.0280418	up-regulated	Leucine-rich repeat protein kinase family protein
AT3G20390	270.977	292.805	283.905	110.509	108.495	121.163	1.44088	3.58301e-43	2.91263e-41	up-regulated	endoribonuclease L-PSP family protein
AT3G20600	3.98004	4.00376	2.95162	15.488	4.80767	9.63802	-1.38552	1.21855e-05	0.000104864	down-regulated	Late embryosis abundant (LEA) hydroxyproline-rich glycoprotein family
AT3G20660	2.09964	1.99436	2.01355	0.812518	1.10566	0.824767	1.25551	3.39525e-09	5.17019e-08	up-regulated	organic cation/carnitine transporter4
AT3G20820	22.2744	24.1397	23.4797	86.3234	53.0193	52.926	-1.38419	2.10152e-13	4.85771e-12	down-regulated	Leucine-rich repeat (LRR) family protein
AT3G20830	4.01715	3.27652	3.99763	1.14226	2.19342	2.01364	1.20235	2.31552e-07	2.6904e-06	up-regulated	AGC (cAMP-dependent%2C cGMP-dependent and protein kinase C) kinase family protein
AT3G21210	0.325005	0.283512	0.309559	1.31506	0.467733	0.457504	-1.22332	0.0108704	0.0412702	down-regulated	zinc ion binding protein
AT3G21230	6.70697	5.09507	5.69566	1.2181	2.09911	2.33077	1.74672	7.49928e-10	1.23857e-08	up-regulated	4-coumarate:CoA ligase 5
AT3G21260	1.97845	3.07383	2.57203	3.9467	6.50946	6.14804	-1.01133	3.98826e-07	4.44502e-06	down-regulated	Glycolipid transfer protein (GLTP) family protein
AT3G21330	0	0	0	0	0.103653	0.063904	-5.33401	0.000956713	0.00517577	down-regulated	basic helix-loop-helix (bHLH) DNA-binding superfamily protein
AT3G21420	0.189004	0.339433	0.127524	0.424255	1.2302	0.802088	-1.76672	3.11726e-05	0.00024635	down-regulated	2-oxoglutarate (2OG) and Fe(II)-dependent oxygenase superfamily protein
AT3G21560	47.6188	44.7566	45.4774	8.7742	12.7468	11.1395	2.19081	6.46109e-41	4.99239e-39	up-regulated	UDP-Glycosyltransferase superfamily protein
AT3G21620	0.050982	0.014989	0.057379	0.229247	0.226464	0.174411	-2.14445	0.00443937	0.0195245	down-regulated	ERD (early-responsive to dehydration stress) family protein
AT3G21670	70.769	67.1085	65.788	25.8471	19.4705	21.529	1.69781	6.81696e-21	2.57455e-19	up-regulated	Major facilitator superfamily protein
AT3G21750	67.0339	67.5441	61.108	26.7095	29.1264	23.4348	1.40159	1.61108e-26	8.08016e-25	up-regulated	UDP-glucosyl transferase 71B1
AT3G21870	0.682435	0.660671	0.786026	1.64908	3.44985	2.40413	-1.685	2.63032e-07	3.02404e-06	down-regulated	cyclin p2%3B1
AT3G21950	5.13738	6.22011	5.49316	14.9559	10.7857	10.1583	-1.01208	1.34875e-07	1.62318e-06	down-regulated	S-adenosyl-L-methionine-dependent methyltransferases superfamily protein
AT3G22072	0.462365	1.64189	0.445445	3.48779	4.61449	5.56167	-2.32849	3.8812e-05	0.000300319	down-regulated	ncRNA
AT3G22160	2.42191	3.14513	3.21508	1.10484	0.348275	0.48256	2.22639	3.75416e-06	3.53541e-05	up-regulated	VQ motif-containing protein
AT3G22275	22.5346	29.8713	26.7184	0	0	0	13.2367	6.43094e-28	3.46368e-26	up-regulated	jasmonate ZIM-domain protein
AT3G22290	54.466	57.2002	54.2535	10.7834	11.863	11.9889	2.38857	7.54026e-165	3.58441e-162	up-regulated	Endoplasmic reticulum vesicle transporter protein
AT3G22400	3.9549	3.99201	4.32308	1.48653	1.90633	1.51295	1.42742	1.04511e-15	2.89284e-14	up-regulated	PLAT/LH2 domain-containing lipoxygenase family protein
AT3G22420	3.94183	5.46505	4.4978	8.50223	13.3657	11.0022	-1.13482	1.4751e-10	2.64178e-09	down-regulated	with no lysine (K) kinase 2
AT3G22740	32.9188	32.4153	35.7822	1.00067	5.25436	5.95629	3.20181	8.24835e-13	1.79692e-11	up-regulated	homocysteine S-methyltransferase 3
AT3G22820	0.201331	0.657531	0.30396	1.26282	1.5873	1.10069	-1.65029	0.00645083	0.0268482	down-regulated	allergen-like protein
AT3G22890	366.121	384.927	357.645	136.947	141.57	150.295	1.47236	2.96273e-112	7.90073e-110	up-regulated	ATP sulfurylase 1
AT3G22910	0.059852	0.141809	0.048116	0.800163	0.28139	0.147503	-2.24412	9.26195e-05	0.000654091	down-regulated	ATPase E1-E2 type family protein / haloacid dehalogenase-like hydrolase family protein
AT3G23000	9.68216	11.227	10.6223	29.1252	23.3502	19.825	-1.1135	4.65269e-10	7.84428e-09	down-regulated	CBL-interacting protein kinase 7
AT3G23010	0.374873	0.589889	0.338099	0.664085	1.4704	0.778103	-1.04644	0.00442412	0.0194692	down-regulated	receptor like protein 36
AT3G23110	0.943489	1.2441	1.0299	3.8212	3.18149	2.99306	-1.54695	1.28704e-14	3.2275e-13	down-regulated	receptor like protein 37
AT3G23120	0.322589	0.467228	0.253985	1.39415	1.19615	1.38498	-1.83316	7.69371e-10	1.26781e-08	down-regulated	receptor like protein 38
AT3G23150	1.6219	1.56788	1.98096	0	0.351058	0.401518	2.93328	6.30825e-06	5.6954e-05	up-regulated	Signal transduction histidine kinase%2C hybrid-type%2C ethylene sensor
AT3G23170	1.7555	1.5058	1.50118	3.74613	4.39881	2.80442	-1.09687	0.000502993	0.0029409	down-regulated	#N/A
AT3G23250	0.032164	0	0.148024	0	0	0	5.34708	0.01073	0.0408435	up-regulated	myb domain protein 15
AT3G23480	7.07763	16.403	11.9802	2.42619	9.5045	6.61515	1.05502	0.000676206	0.00382083	up-regulated	Cyclopropane-fatty-acyl-phospholipid synthase
AT3G23550	0.603947	0.472722	0.592003	0	0	0	8.72865	4.15e-07	4.61353e-06	up-regulated	MATE efflux family protein
AT3G23560	4.54565	4.86007	4.57413	1.72156	3.06666	2.66267	1.02125	4.24779e-09	6.38395e-08	up-regulated	MATE efflux family protein
AT3G23570	35.9052	37.5931	38.8394	15.5219	16.878	21.4034	1.17118	1.49814e-21	5.82917e-20	up-regulated	alpha/beta-Hydrolases superfamily protein
AT3G24420	8.48942	10.3246	10.4729	2.13517	2.6952	0.968346	2.42072	0.00012682	0.000868245	up-regulated	alpha/beta-Hydrolases superfamily protein
AT3G24460	0.420552	0.562827	0.396109	0.923908	1.00512	1.53024	-1.17177	8.77511e-06	7.74043e-05	down-regulated	Serinc-domain containing serine and sphingolipid biosynthesis protein
AT3G24463	0.029676	0	0	0.136265	0.376991	0.671801	-4.76832	0.000239716	0.0015363	down-regulated	nuclear transport factor 2 family protein
AT3G24500	32.4295	28.2928	26.3399	5.01769	4.48396	4.41864	2.7405	1.44011e-14	3.60308e-13	up-regulated	multiprotein bridging factor 1C
AT3G24715	0.668116	0.947095	0.996949	1.43254	2.97522	1.3116	-1.07783	0.00331589	0.0152201	down-regulated	kinase superfamily with octicosapeptide/Phox/Bem1p domain-containing protein
AT3G24750	0.997852	1.18189	1.12028	0	0.52174	0.346758	2.09324	0.0103457	0.0396476	up-regulated	#N/A
AT3G25130	1.09378	1.68921	1.43621	3.83954	3.39253	3.3985	-1.24167	1.75102e-12	3.69234e-11	down-regulated	acidic leucine-rich nuclear phosphoprotein 32 family B protein
AT3G25180	35.3899	31.119	33.6306	0	0.174331	0	9.28198	1.00917e-08	1.43203e-07	up-regulated	cytochrome P450%2C family 82%2C subfamily G%2C polypeptide 1
AT3G25290	8.1577	6.83294	6.54938	1.66915	5.07417	3.51818	1.20424	3.71181e-05	0.000289156	up-regulated	Auxin-responsive family protein
AT3G25570	19.8522	22.0245	17.8639	2.11784	6.20648	7.07099	2.0942	3.11551e-17	9.62243e-16	up-regulated	Adenosylmethionine decarboxylase family protein
AT3G25600	0.772634	0.933073	1.24279	2.30385	2.45184	1.6058	-1.01054	0.000112052	0.000775395	down-regulated	Calcium-binding EF-hand family protein
AT3G25640	1.07758	1.28516	1.15232	0	0.40386	0.287378	2.42661	0.0102367	0.039292	up-regulated	MIZU-KUSSEI-like protein (Protein of unknown function%2C DUF617)
AT3G25670	0.337484	0.824895	0.243812	3.01265	3.23403	3.29027	-2.67185	5.4454e-16	1.55045e-14	down-regulated	Leucine-rich repeat (LRR) family protein
AT3G25700	38.8275	37.7426	35.7397	7.29208	5.88849	5.95607	2.6417	1.77959e-59	2.10348e-57	up-regulated	Eukaryotic aspartyl protease family protein
AT3G25710	1.70532	1.76829	1.33826	5.52907	4.11585	4.61411	-1.47728	4.83071e-10	8.12562e-09	down-regulated	basic helix-loop-helix 32
AT3G25730	1.33808	1.21254	0.604667	0.292068	0.142742	0.420995	1.96121	4.61368e-05	0.000351279	up-regulated	ethylene response DNA binding factor 3
AT3G25760	947.242	882.015	879.32	0	1.20535	1.29008	10.242	8.83901e-36	6.11654e-34	up-regulated	allene oxide cyclase 1
AT3G25770	2153.65	2173.59	2111.19	138.936	132.2	130.199	4.10102	1.20478e-228	8.23277e-226	up-regulated	allene oxide cyclase 2
AT3G25780	12.1367	8.30962	9.6005	0	0.039152	0.076687	8.1069	1.81922e-51	1.76022e-49	up-regulated	allene oxide cyclase 3
AT3G25880	0.512519	1.9328	1.19222	2.08785	3.20921	2.67805	-1.03569	0.0125042	0.0463674	down-regulated	NAD(P)-binding Rossmann-fold superfamily protein
AT3G26230	1.13297	1.57665	1.15584	8.21563	6.46468	4.42534	-2.22756	3.52123e-22	1.42064e-20	down-regulated	cytochrome P450%2C family 71%2C subfamily B%2C polypeptide 24
AT3G26280	3.03064	2.68236	3.18222	11.7377	13.5926	10.07	-1.88847	2.87594e-15	7.65995e-14	down-regulated	cytochrome P450%2C family 71%2C subfamily B%2C polypeptide 4
AT3G26330	7.156	8.28997	7.66851	0	0.043191	0.002386	8.88115	1.13123e-18	3.77082e-17	up-regulated	cytochrome P450%2C family 71%2C subfamily B%2C polypeptide 37
AT3G26490	2.94675	3.60164	3.60525	1.51139	1.65311	1.80678	1.13101	4.42481e-12	9.0512e-11	up-regulated	Phototropic-responsive NPH3 family protein
AT3G26520	1175.75	1070.36	1074.74	686.95	476.572	412.811	1.15584	1.29236e-05	0.00011065	up-regulated	tonoplast intrinsic protein 2
AT3G26830	0.299108	0	0.145809	0	0	0	6.91816	0.00890172	0.0350791	up-regulated	Cytochrome P450 superfamily protein
AT3G26840	6.1157	8.76602	6.77708	0.417573	1.05705	0.671241	3.44309	4.85145e-31	2.93869e-29	up-regulated	Esterase/lipase/thioesterase family protein
AT3G27170	2.06123	2.50586	1.75606	0.154154	0.133304	0.417506	3.27063	6.69418e-14	1.59457e-12	up-regulated	chloride channel B
AT3G27270	0.8794	1.38352	0.967311	2.55427	1.68994	2.76807	-1.03108	0.002387	0.0115275	down-regulated	TRAM%2C LAG1 and CLN8 (TLC) lipid-sensing domain containing protein
AT3G27350	0.697895	0.960807	0.507224	1.94815	1.4014	1.30987	-1.02606	0.000256294	0.00162918	down-regulated	transcriptional regulator ATRX-like protein
AT3G27415	8.10851	7.83284	7.33559	0	0	0	11.6303	0.000187791	0.00123131	up-regulated	#N/A
AT3G27420	10.3077	14.7039	10.9463	0.746847	5.69608	5.80256	1.69953	2.17551e-05	0.000178306	up-regulated	bromodomain testis-specific protein
AT3G27690	14.6795	17.3026	16.9014	87.8724	94.3672	83.7737	-2.34473	3.34233e-31	2.04725e-29	down-regulated	photosystem II light harvesting complex protein 2.3
AT3G27810	1.70534	3.19117	2.36285	0	0	0	11.3489	1.5689e-05	0.000132103	up-regulated	myb domain protein 21
AT3G27880	6.98867	6.31071	7.2682	4.96788	2.65838	2.71002	1.06758	9.28895e-06	8.16405e-05	up-regulated	#N/A
AT3G28007	41.1733	49.1328	44.0035	11.7031	16.4416	16.5755	1.69683	6.81353e-25	3.12351e-23	up-regulated	Nodulin MtN3 family protein
AT3G28040	12.6609	14.5776	12.4474	41.5962	23.3765	18.5936	-1.01065	7.38817e-06	6.59147e-05	down-regulated	Leucine-rich receptor-like protein kinase family protein
AT3G28080	4.0486	6.48651	5.52652	13.0607	15.6846	13.7083	-1.38741	5.52513e-22	2.20069e-20	down-regulated	nodulin MtN21 /EamA-like transporter family protein
AT3G28100	0.430221	1.01299	0.956535	3.84113	3.92642	3.49956	-2.30055	4.26824e-23	1.80181e-21	down-regulated	nodulin MtN21 /EamA-like transporter family protein
AT3G28130	2.89974	4.14114	3.17289	12.155	12.4358	13.1283	-1.77257	4.10133e-27	2.13533e-25	down-regulated	nodulin MtN21 /EamA-like transporter family protein
AT3G28210	0.504051	0.191914	0.272971	0	0	0.098427	3.48282	0.00696385	0.0285808	up-regulated	zinc finger (AN1-like) family protein
AT3G28220	1699.37	1881.34	1760.3	34.881	23.0946	21.4995	6.14712	8.46445e-97	1.81463e-94	up-regulated	TRAF-like family protein
AT3G28270	573.275	622.288	582.673	11.5041	12.9562	11.9843	5.75707	1.77325e-84	3.28607e-82	up-regulated	transmembrane protein%2C putative (DUF677)
AT3G28290	37.8644	30.4101	31.0771	3.76408	3.12041	3.43634	3.36477	5.89424e-35	4.00277e-33	up-regulated	transmembrane protein%2C putative (DUF677)
AT3G28300	10.9271	10.8714	9.19188	0.884162	0.917633	0.554114	3.80044	2.46473e-26	1.21662e-24	up-regulated	transmembrane protein%2C putative (DUF677)
AT3G28340	0	0.023838	0.059578	0.654887	0.25482	0.120642	-3.5154	0.00848954	0.0337473	down-regulated	galacturonosyltransferase-like 10
AT3G28420	0.467367	1.33213	0.589141	2.64983	1.19644	2.30018	-1.29666	0.00640806	0.0266905	down-regulated	Putative membrane lipoprotein
AT3G28600	0.403389	0.207476	0.289918	0	0	0	7.75908	0.00114061	0.00604502	up-regulated	P-loop containing nucleoside triphosphate hydrolases superfamily protein
AT3G28650	0.049083	0.016649	0.07872	0.316552	0.203548	0.269362	-2.32742	2.07558e-05	0.000170755	down-regulated	Cysteine/Histidine-rich C1 domain family protein
AT3G28740	62.213	53.3075	56.6062	1.82857	9.40774	7.30472	3.36392	4.17229e-08	5.42423e-07	up-regulated	Cytochrome P450 superfamily protein
AT3G28840	0.124863	0.092862	0.148425	0.741484	0.534242	0.370374	-2.07273	0.000144946	0.00097916	down-regulated	#N/A
AT3G28860	15.4858	17.3033	16.7121	45.1099	34.3367	30.2921	-1.06617	2.74179e-12	5.70935e-11	down-regulated	ATP binding cassette subfamily B19
AT3G28880	0.101655	0.046865	0.117053	0.513552	0.334346	0.358909	-2.04282	0.00147603	0.00758551	down-regulated	serine/threonine-protein phosphatase 6 regulatory ankyrin repeat subunit
AT3G28930	13.0323	15.0153	15.5038	5.05864	5.53312	6.32273	1.48702	3.4988e-15	9.22898e-14	up-regulated	AIG2-like (avirulence induced family protein
AT3G29670	1.57934	1.2332	1.2292	3.23789	4.05846	2.61073	-1.18584	3.44441e-06	3.28108e-05	down-regulated	HXXXD-type acyl-transferase family protein
AT3G30775	5.73724	8.40284	6.37397	0	0.627486	0.249106	4.69485	3.64911e-08	4.7925e-07	up-regulated	Methylenetetrahydrofolate reductase family protein
AT3G41768	457.179	88.9809	228.244	91.9432	97.3066	90.6527	1.59566	4.67932e-05	0.000355534	up-regulated	18S ribosomal RNA
AT3G42725	0.538348	0.146017	0.220703	2.76902	1.33569	0.629632	-2.28286	0.000212062	0.00137724	down-regulated	Putative membrane lipoprotein
AT3G42800	0.031938	0	0	0.779807	0.557245	0.325897	-5.59903	1.38343e-07	1.66125e-06	down-regulated	AF-like protein
AT3G43270	14.1625	13.3171	12.9812	6.02294	4.2036	5.18515	1.48389	2.10429e-17	6.56413e-16	up-regulated	Plant invertase/pectin methylesterase inhibitor superfamily
AT3G43670	4.8369	5.7132	5.78782	18.364	13.2916	8.5473	-1.22655	0.00138338	0.00715816	down-regulated	Copper amine oxidase family protein
AT3G43800	7.93263	9.13626	10.764	23.675	24.9667	21.3301	-1.23154	5.2664e-21	2.00279e-19	down-regulated	glutathione S-transferase tau 27
AT3G43960	0.373163	0.555242	0.218001	1.49923	2.35424	1.39884	-2.08976	1.41332e-10	2.53944e-09	down-regulated	Cysteine proteinases superfamily protein
AT3G44050	0.556944	1.03816	0.803779	2.99057	1.20963	1.31599	-1.15014	0.00273895	0.0129919	down-regulated	P-loop containing nucleoside triphosphate hydrolases superfamily protein
AT3G44260	1.71528	1.57676	1.40046	0.031139	0.565978	0.525811	2.19606	1.56952e-05	0.000132104	up-regulated	Polynucleotidyl transferase%2C ribonuclease H-like superfamily protein
AT3G44320	5.89942	6.17061	6.32828	1.51903	0.936271	0.816045	2.56643	5.36637e-18	1.73333e-16	up-regulated	nitrilase 3
AT3G44450	2.03991	1.53047	1.42892	3.41406	3.24837	5.85832	-1.19992	9.11736e-05	0.000645626	down-regulated	#N/A
AT3G44560	0.102252	0.171063	0.150432	0	0	0	6.91549	0.00356862	0.0162269	up-regulated	fatty acid reductase 8
AT3G44610	1.43213	1.42895	1.06525	4.02585	4.31953	2.69411	-1.3974	9.63209e-10	1.57535e-08	down-regulated	Protein kinase superfamily protein
AT3G44630	3.60924	5.01843	3.87612	11.0289	11.6761	9.72612	-1.28023	9.35982e-16	2.6106e-14	down-regulated	Disease resistance protein (TIR-NBS-LRR class) family
AT3G44720	39.8063	39.1386	37.3039	6.40398	9.30637	7.99237	2.40527	4.85239e-77	7.91845e-75	up-regulated	arogenate dehydratase 4
AT3G44735	0.963365	2.45033	2.5225	6.66943	8.80551	6.63378	-1.71044	3.12565e-07	3.54689e-06	down-regulated	PHYTOSULFOKINE 3
AT3G44860	372.563	368.287	380.038	3.84875	6.16596	9.25166	5.98959	6.00811e-196	3.55079e-193	up-regulated	farnesoic acid carboxyl-O-methyltransferase
AT3G44990	28.3013	34.2173	28.1214	69.6204	58.3234	103.342	-1.24718	1.61048e-08	2.22325e-07	down-regulated	xyloglucan endo-transglycosylase-related 8
AT3G45010	43.0229	47.9147	43.9325	17.379	14.1802	17.4916	1.5537	4.79371e-31	2.91178e-29	up-regulated	serine carboxypeptidase-like 48
AT3G45140	4239.87	4079.38	3894.75	394.53	503.193	449.651	3.29399	4.07569e-98	9.18795e-96	up-regulated	lipoxygenase 2
AT3G45160	1.56196	4.13206	3.6998	7.97034	6.27095	9.97101	-1.27572	2.22392e-05	0.000181796	down-regulated	Putative membrane lipoprotein
AT3G45290	0.238557	0.783477	0.585745	1.62791	1.43212	1.27297	-1.35047	2.2048e-05	0.000180436	down-regulated	Seven transmembrane MLO family protein
AT3G45600	17.4902	16.2766	16.8005	27.13	39.721	43.5927	-1.00647	7.03674e-10	1.16658e-08	down-regulated	tetraspanin3
AT3G45780	29.4141	31.1507	28.6514	131.186	106.741	106.273	-1.85871	1.45904e-49	1.37521e-47	down-regulated	phototropin 1
AT3G45970	1.65105	0.709038	0.951967	3.46236	3.62678	2.31658	-1.39257	6.69552e-05	0.000488688	down-regulated	expansin-like A1
AT3G46110	1.88645	1.02672	1.48162	0.202913	0.36342	1.30025	1.35627	0.00464281	0.0202801	up-regulated	UPSTREAM OF FLC-like protein (DUF966)
AT3G46130	0.836334	1.91334	0.809565	1.59944	4.62475	4.75627	-1.50823	2.35015e-05	0.000191257	down-regulated	myb domain protein 48
AT3G46370	3.27533	4.1405	4.08289	5.28295	10.2667	9.88713	-1.01477	3.48161e-06	3.3101e-05	down-regulated	Leucine-rich repeat protein kinase family protein
AT3G46490	1.10549	1.63374	1.42314	5.49511	2.78411	3.43573	-1.41696	0.000764418	0.0042436	down-regulated	2-oxoglutarate (2OG) and Fe(II)-dependent oxygenase superfamily protein
AT3G46640	60.1924	57.8596	57.7672	30.1221	30.8217	33.8187	1.23757	1.93045e-74	2.95196e-72	up-regulated	Homeodomain-like superfamily protein
AT3G46650	0.257124	0.093396	0.224319	0	0	0	6.96816	0.0091453	0.0358259	up-regulated	UDP-Glycosyltransferase superfamily protein
AT3G46658	3.66971	3.32045	2.77653	0.907706	1.5161	1.4756	1.47633	1.3742e-08	1.90912e-07	up-regulated	ncRNA
AT3G46660	6.7433	4.8775	7.57326	0	0	0	12.3357	0.00521247	0.0223932	up-regulated	UDP-glucosyl transferase 76E12
AT3G47100	0	0.186761	0.097606	2.2314	0.341083	0.023507	-3.24441	0.0104004	0.0398154	down-regulated	#N/A
AT3G47295	1.43041	2.03882	2.10719	4.57057	4.98573	4.58871	-1.24249	4.16383e-06	3.89771e-05	down-regulated	#N/A
AT3G47380	13.6345	15.6137	14.5699	4.85801	6.29582	4.04704	1.62549	1.74182e-10	3.08658e-09	up-regulated	Plant invertase/pectin methylesterase inhibitor superfamily protein
AT3G47420	5.44108	6.78859	5.28276	0	1.17218	1.06958	3.12918	0.000802846	0.00443578	up-regulated	putative glycerol-3-phosphate transporter 1
AT3G47750	2.49477	3.64666	2.47492	1.15341	2.05152	1.13385	1.09025	1.04987e-06	1.08855e-05	up-regulated	ATP binding cassette subfamily A4
AT3G47960	224.294	195.813	195.366	46.1071	38.2245	34.8799	2.4597	1.73948e-83	3.1178e-81	up-regulated	Major facilitator superfamily protein
AT3G48080	0.145386	0.132518	0.148606	0	0.071864	0.014912	2.38398	0.000911976	0.00496321	up-regulated	alpha/beta-Hydrolases superfamily protein
AT3G48350	49.3875	48.286	47.6661	14.8422	15.0199	17.7903	1.71884	5.32305e-43	4.27938e-41	up-regulated	Cysteine proteinases superfamily protein
AT3G48440	11.9604	10.3294	10.1987	2.63353	5.62761	5.18425	1.40128	2.01216e-13	4.66101e-12	up-regulated	Zinc finger C-x8-C-x5-C-x3-H type family protein
AT3G48450	2.88679	3.45119	3.54059	0	0.392616	0.794556	3.21559	5.03763e-05	0.00037946	up-regulated	RPM1-interacting protein 4 (RIN4) family protein
AT3G48460	21.2684	23.5185	22.7748	8.4269	11.0364	15.9183	1.05092	6.40592e-11	1.1861e-09	up-regulated	GDSL-like Lipase/Acylhydrolase superfamily protein
AT3G48510	4.19375	4.16189	4.32014	0.680508	1.80156	1.00539	1.98125	7.46422e-09	1.08308e-07	up-regulated	AtIII18x5-like protein
AT3G48520	130.745	110.235	115.88	0	0	0	16.6224	5.99622e-44	4.92929e-42	up-regulated	cytochrome P450%2C family 94%2C subfamily B%2C polypeptide 3
AT3G48530	45.8572	44.748	46.9077	20.999	20.7683	19.0386	1.27576	6.6647e-25	3.0617e-23	up-regulated	SNF1-related protein kinase regulatory subunit gamma 1
AT3G48660	2.51516	6.10968	5.13663	1.01008	0.991176	0.964692	2.27006	1.70839e-05	0.000142968	up-regulated	transmembrane protein%2C putative (DUF 3339)
AT3G49070	0.582751	0.359541	0.524722	1.52418	1.03173	0.629777	-1.03049	0.0110977	0.0419922	down-regulated	transmembrane protein%2C putative (DUF677)
AT3G49110	0.138184	0.09228	0.035948	0	0	0	6.0251	1.53865e-05	0.000129756	up-regulated	peroxidase CA
AT3G49120	53.6272	56.4007	51.5333	34.4087	20.8652	20.9174	1.1596	0.000104637	0.000730321	up-regulated	peroxidase CB
AT3G49160	0.018857	0.063533	0.089292	1.64656	0.238072	0.16465	-3.52612	7.2794e-05	0.00052621	down-regulated	pyruvate kinase family protein
AT3G49550	12.0487	21.7585	15.3808	2.62599	8.94436	10.5536	1.28296	5.33161e-05	0.00039851	up-regulated	#N/A
AT3G49570	1.81088	3.79123	3.08898	0	0.273046	0.074558	4.68688	1.54538e-10	2.75635e-09	up-regulated	response to low sulfur 3
AT3G49620	0.110985	0.454938	0.239353	0	0	0	7.50368	1.04018e-06	1.07902e-05	up-regulated	2-oxoglutarate (2OG) and Fe(II)-dependent oxygenase superfamily protein
AT3G49750	0.979007	1.43609	0.760913	2.49865	2.49953	2.33943	-1.011	0.00341363	0.0156032	down-regulated	receptor like protein 44
AT3G49780	2.84086	2.15596	2.15723	1.44306	0.51403	0.742248	1.473	0.000450225	0.00267094	up-regulated	phytosulfokine 4
AT3G49790	0.540903	0.680615	0.540972	2.37673	2.4733	2.19278	-1.89889	1.79321e-14	4.46099e-13	down-regulated	Carbohydrate-binding protein
AT3G49930	0.069267	0.002165	0.109581	0.633532	0.32312	0.774822	-3.00796	1.84259e-06	1.83645e-05	down-regulated	C2H2 and C2HC zinc fingers superfamily protein
AT3G49940	4.79677	6.86829	5.44585	1.98412	1.81584	2.82121	1.47116	1.75161e-10	3.10142e-09	up-regulated	LOB domain-containing protein 38
AT3G49950	0.392952	0.846337	0.406043	0	0.10694	0.09755	3.08136	0.00170988	0.00861522	up-regulated	GRAS family transcription factor
AT3G50240	5.46536	7.96822	6.38589	16.9213	20.7542	17.5602	-1.385	2.99203e-23	1.28037e-21	down-regulated	ATP binding microtubule motor family protein
AT3G50260	2.06529	1.98339	2.98999	0.830306	0.591454	0.790803	1.76847	6.71783e-05	0.000489989	up-regulated	cooperatively regulated by ethylene and jasmonate 1
AT3G50280	1.77432	2.95111	1.9016	0	0.136746	0.091296	4.94212	9.13606e-27	4.65684e-25	up-regulated	HXXXD-type acyl-transferase family protein
AT3G50390	1.42545	1.25573	1.29062	0.310275	0.633166	0.241488	1.84278	0.000183672	0.00120647	up-regulated	Transducin/WD40 repeat-like superfamily protein
AT3G50480	5.09007	5.26558	6.52452	1.16437	1.37278	0.819767	2.42177	1.57829e-07	1.87977e-06	up-regulated	homolog of RPW8 4
AT3G50620	7.32947	7.00872	6.617	2.02947	2.6396	2.00907	1.72706	5.0307e-26	2.45003e-24	up-regulated	P-loop containing nucleoside triphosphate hydrolases superfamily protein
AT3G50750	13.4245	12.8447	13.5401	3.52331	6.52988	5.97062	1.43491	8.12187e-15	2.0772e-13	up-regulated	BES1/BZR1 homolog 1
AT3G50840	1.42857	1.56538	1.24873	3.14905	2.92506	4.39873	-1.12427	3.59886e-06	3.40824e-05	down-regulated	Phototropic-responsive NPH3 family protein
AT3G50870	0.038896	0.365222	0.366334	0.835615	0.749584	0.862681	-1.574	0.0041155	0.0183207	down-regulated	GATA type zinc finger transcription factor family protein
AT3G50900	2.07812	1.36041	1.24642	0.492551	0.641121	0.864281	1.34882	0.000435889	0.0025982	up-regulated	#N/A
AT3G50910	24.2337	22.4852	21.6821	10.1857	8.92122	9.06947	1.37506	5.36023e-16	1.52819e-14	up-regulated	netrin receptor DCC
AT3G51090	6.74029	7.26739	6.60081	2.50757	2.40829	2.42947	1.58226	2.36018e-16	6.89974e-15	up-regulated	coiled-coil 90B-like protein (DUF1640)
AT3G51290	1.42753	1.46277	1.37649	5.2633	4.07667	3.59276	-1.5248	1.46449e-07	1.75186e-06	down-regulated	pyridoxal-phosphate-dependent serine hydroxymethyltransferase%2C putative (DUF632)
AT3G51440	3.49531	3.45735	4.07498	0.360596	0.885233	0.427426	2.82871	1.93375e-14	4.79426e-13	up-regulated	Calcium-dependent phosphotriesterase superfamily protein
AT3G51450	525.18	529.565	504.09	7.7391	7.13785	7.25095	6.23649	0	0	up-regulated	Calcium-dependent phosphotriesterase superfamily protein
AT3G51660	99.4961	88.0817	104.314	16.639	20.6583	24.5749	2.35391	2.16325e-53	2.1799e-51	up-regulated	Tautomerase/MIF superfamily protein
AT3G51710	0.630378	0.383172	0.545715	1.3345	1.62387	0.740605	-1.13795	0.000848667	0.00466159	down-regulated	D-mannose binding lectin protein with Apple-like carbohydrate-binding domain-containing protein
AT3G51790	16.0524	12.8381	15.2672	5.31721	5.15827	7.12664	1.43847	1.13785e-22	4.67694e-21	up-regulated	transmembrane protein G1P-related 1
AT3G51930	1.36359	2.22725	2.2113	0.242491	0.995327	0.840119	1.6033	0.000658479	0.0037303	up-regulated	Transducin/WD40 repeat-like superfamily protein
AT3G51970	2.15354	2.75657	3.01209	0	0.299095	0.092634	4.44646	8.3298e-15	2.12789e-13	up-regulated	acyl-CoA sterol acyl transferase 1
AT3G52310	1.22277	2.33594	1.33221	0	0.088916	0.58898	3.00705	0.00109373	0.00584043	up-regulated	#N/A
AT3G52430	0.731481	1.47738	0.966551	2.94409	3.93493	3.72309	-1.63755	1.16494e-14	2.93138e-13	down-regulated	alpha/beta-Hydrolases superfamily protein
AT3G52450	0.199516	0.044857	0.063094	0	0.028595	0.02258	2.58959	0.00585885	0.0246758	up-regulated	plant U-box 22
AT3G52460	0.966565	1.07792	1.13782	0.066026	0.275678	0.357278	2.32054	0.00034141	0.0020918	up-regulated	hydroxyproline-rich glycoprotein family protein
AT3G52470	90.7706	87.6525	84.9039	38.8262	28.3815	29.2261	1.53625	2.1312e-19	7.49245e-18	up-regulated	Late embryosis abundant (LEA) hydroxyproline-rich glycoprotein family
AT3G52710	19.1986	17.1241	16.8063	6.53373	10.5068	8.27506	1.1842	5.33199e-16	1.52212e-14	up-regulated	#N/A
AT3G52720	2.32941	4.43129	3.13584	6.69179	16.9343	12.2736	-1.91278	1.01697e-20	3.79489e-19	down-regulated	alpha carbonic anhydrase 1
AT3G52748	0	0.076291	0	0.682197	0.442069	0.210462	-3.92459	0.00045887	0.00271633	down-regulated	ncRNA
AT3G52770	5.97587	5.79102	4.79684	2.05848	1.22527	0.920486	2.04636	3.05818e-10	5.27391e-09	up-regulated	binding protein
AT3G52840	6.9105	9.37112	7.97184	22.0734	20.5039	21.4444	-1.31112	3.67988e-27	1.92507e-25	down-regulated	beta-galactosidase 2
AT3G52910	1.08004	1.74927	1.24697	2.39005	5.88998	5.29389	-1.61062	8.51701e-09	1.22286e-07	down-regulated	growth-regulating factor 4
AT3G53180	32.3191	37.4264	32.4544	19.6696	17.0119	15.2549	1.06405	1.58537e-12	3.35274e-11	up-regulated	nodulin/glutamine synthase-like protein
AT3G53190	2.68738	4.82751	3.73125	15.3162	9.81582	8.87369	-1.5293	8.09845e-11	1.48689e-09	down-regulated	Pectin lyase-like superfamily protein
AT3G53230	2.95061	3.48282	3.15551	1.07757	1.75475	1.39325	1.29137	4.61084e-06	4.27407e-05	up-regulated	ATPase%2C AAA-type%2C CDC48 protein
AT3G53232	2.34404	3.01679	2.36826	0	0.069884	0	6.59284	6.27828e-07	6.74962e-06	up-regulated	ROTUNDIFOLIA like 1
AT3G53250	0	0	0	0.860122	0.22507	0	-6.58641	0.00219506	0.0107118	down-regulated	SAUR-like auxin-responsive protein family
AT3G53280	5.96535	6.07188	5.91622	13.0741	13.5881	12.9429	-1.03982	2.34621e-19	8.19563e-18	down-regulated	cytochrome p450 71b5
AT3G53370	30.776	24.6826	29.9572	5.64026	12.4106	13.4236	1.57447	1.75473e-11	3.44749e-10	up-regulated	S1FA-like DNA-binding protein
AT3G53780	13.8362	13.2661	12.0141	1.3573	4.1532	3.05013	2.30513	3.5813e-24	1.60806e-22	up-regulated	RHOMBOID-like protein 4
AT3G53790	1.58308	1.8923	1.79886	0	0	0	9.86464	0.00595056	0.0249992	up-regulated	TRF-like 4
AT3G53880	5.53048	7.27542	6.60786	2.48335	3.23293	4.29727	1.06823	1.46297e-08	2.02473e-07	up-regulated	NAD(P)-linked oxidoreductase superfamily protein
AT3G53960	40.6945	37.129	38.1152	9.54735	14.3605	11.5718	1.82152	1.07025e-34	7.15692e-33	up-regulated	Major facilitator superfamily protein
AT3G54420	2.1985	1.79342	2.27498	0.52349	1.11391	1.00491	1.36839	5.24911e-05	0.000393224	up-regulated	homolog of carrot EP3-3 chitinase
AT3G54630	0	0	0	1.59292	0	0	-22.8454	8.63221e-06	7.62053e-05	down-regulated	kinetochore protein
AT3G54640	130.656	149.148	133.011	17.5042	21.5395	24.2391	2.81413	2.94998e-186	1.61268e-183	up-regulated	tryptophan synthase alpha chain
AT3G54710	1.08231	0.846832	0.806694	2.90007	1.43067	2.3116	-1.189	0.000114079	0.000787673	down-regulated	CDT1-like protein B
AT3G54780	0.494814	0.685059	0.480488	0.785365	1.56356	1.52503	-1.08944	9.88765e-05	0.000693436	down-regulated	Zinc finger (C3HC4-type RING finger) family protein
AT3G54830	1.00667	0.591574	0.773964	1.6887	2.52384	4.61831	-1.75313	3.15759e-07	3.57942e-06	down-regulated	Transmembrane amino acid transporter family protein
AT3G54990	1.25066	2.48598	1.37489	0	0.223118	0.636145	2.74557	0.000159537	0.00106457	up-regulated	Integrase-type DNA-binding superfamily protein
AT3G55110	21.3338	18.5573	18.9866	5.52446	4.11675	2.90454	2.3109	3.63911e-25	1.69312e-23	up-regulated	ABC-2 type transporter family protein
AT3G55130	21.5765	20.9569	20.326	6.62915	8.26351	6.90156	1.63378	2.02411e-28	1.11771e-26	up-regulated	white-brown complex homolog 19
AT3G55240	0.442365	0.615107	0.35999	2.23247	2.71372	1.48914	-2.07782	5.38364e-09	7.96509e-08	down-regulated	Plant protein 1589 of unknown function
AT3G55290	7.87418	6.99522	6.05471	1.71818	4.71585	3.74368	1.17348	2.48409e-06	2.4185e-05	up-regulated	NAD(P)-binding Rossmann-fold superfamily protein
AT3G55580	0.147607	0.115624	0.112833	0.746933	0.880959	0.784555	-2.53833	3.08757e-10	5.3173e-09	down-regulated	Regulator of chromosome condensation (RCC1) family protein
AT3G55640	16.1902	21.2129	17.3897	1.50744	4.59996	3.6299	2.68633	2.38135e-28	1.30182e-26	up-regulated	Mitochondrial substrate carrier family protein
AT3G55646	1.2834	1.13023	0.603146	0	0.037171	0	6.12152	2.52074e-07	2.90723e-06	up-regulated	TPRXL
AT3G55840	0.950587	0.848323	0.369404	0.199885	0.222951	0.182504	1.9199	0.00124234	0.00651469	up-regulated	Hs1pro-1 protein
AT3G55940	4.36581	6.12139	5.46514	0.594049	1.27735	1.25795	2.46683	2.61142e-20	9.48568e-19	up-regulated	Phosphoinositide-specific phospholipase C family protein
AT3G55950	1.54571	1.60938	1.36402	0.671498	0.679211	0.746207	1.20952	2.326e-06	2.27675e-05	up-regulated	CRINKLY4 related 3
AT3G55970	30.5029	32.5837	30.9114	0	0	0.100328	9.81093	4.82086e-25	2.23343e-23	up-regulated	jasmonate-regulated 21
AT3G56080	1.90021	4.05978	3.92721	3.91298	11.0818	10.4686	-1.23877	7.07049e-06	6.3339e-05	down-regulated	S-adenosyl-L-methionine-dependent methyltransferases superfamily protein
AT3G56200	27.624	33.9274	30.6001	1.63104	1.47099	0.973866	4.58208	4.88916e-58	5.51089e-56	up-regulated	Transmembrane amino acid transporter family protein
AT3G56260	11.517	13.3763	13.0117	3.68878	3.47873	2.72531	2.0282	2.43696e-25	1.14354e-23	up-regulated	#N/A
AT3G56320	6.10126	4.99252	6.27418	2.49274	2.2265	2.37035	1.39077	1.77583e-15	4.78818e-14	up-regulated	PAP/OAS1 substrate-binding domain superfamily
AT3G56620	3.88907	4.83841	3.8797	1.18701	2.51387	1.10215	1.49827	4.55902e-07	5.02988e-06	up-regulated	nodulin MtN21 /EamA-like transporter family protein
AT3G56660	0	0.033717	0	0.250389	0.220063	0.09068	-3.94765	0.00226847	0.0110135	down-regulated	basic region/leucine zipper motif protein 49
AT3G56940	450.699	437.346	438.623	1156.78	868.166	943.658	-1.07232	9.50626e-17	2.85933e-15	down-regulated	dicarboxylate diiron protein%2C putative (Crd1)
AT3G57157	5.56676	3.69989	3.81056	0	0.475872	0.726926	3.58971	0.00285498	0.0134371	up-regulated	ncRNA
AT3G57260	1.21126	0.305825	0.687387	0	0.035297	0	6.02409	6.18925e-05	0.000456148	up-regulated	beta-1%2C3-glucanase 2
AT3G57450	13.9681	12.5822	13.7843	4.05755	3.22247	4.51023	1.87544	2.69094e-22	1.08968e-20	up-regulated	#N/A
AT3G57460	0.062567	0.10494	0	0	0	0	5.25195	0.00661331	0.0273578	up-regulated	catalytic/ metal ion binding / metalloendopeptidase/ zinc ion binding protein
AT3G57520	55.3721	50.1629	48.573	19.3721	22.2758	24.6055	1.32942	7.64312e-48	6.87787e-46	up-regulated	seed imbibition 2
AT3G57860	0.508419	0.83959	0.714892	1.62621	1.13335	1.81374	-1.05175	0.00457782	0.0200487	down-regulated	UV-B-insensitive 4-like protein
AT3G57880	7.10463	7.87068	7.98689	2.72084	3.72003	3.65715	1.25251	1.57336e-16	4.6682e-15	up-regulated	Calcium-dependent lipid-binding (CaLB domain) plant phosphoribosyltransferase family protein
AT3G57920	0	0.007291	0	0	0.048267	0.212249	-4.69351	0.0111804	0.0422393	down-regulated	squamosa promoter binding protein-like 15
AT3G58000	0.353087	0.320452	0.278236	0.548433	1.09888	1.14748	-1.41286	0.00370816	0.0167846	down-regulated	VQ motif-containing protein
AT3G58120	2.96741	2.55969	2.74022	21.7829	11.7934	11.1933	-2.38843	2.63864e-19	9.17316e-18	down-regulated	Basic-leucine zipper (bZIP) transcription factor family protein
AT3G58620	4.78176	5.88254	4.74701	1.71406	3.16673	3.29627	1.03357	5.53114e-07	6.00842e-06	up-regulated	tetratricopetide-repeat thioredoxin-like 4
AT3G58710	6.52811	7.3148	5.92862	2.53202	2.02871	1.9908	1.68084	4.84831e-16	1.38767e-14	up-regulated	WRKY DNA-binding protein 69
AT3G58790	10.1166	10.5182	10.9843	2.74875	5.37446	3.89917	1.51878	1.88439e-17	5.89497e-16	up-regulated	galacturonosyltransferase 15
AT3G59050	32.6223	30.6431	31.1522	13.2179	15.9233	15.671	1.18353	6.48341e-47	5.76312e-45	up-regulated	polyamine oxidase 3
AT3G59060	6.389	7.43349	8.18372	19.5524	26.616	25.6026	-1.57423	2.14988e-40	1.6267e-38	down-regulated	phytochrome interacting factor 3-like 6
AT3G59220	2.5902	2.39215	1.76197	0.388365	0	0.069046	3.85814	0.00159569	0.00810712	up-regulated	pirin
AT3G59340	0.49899	1.1172	0.630826	0	0	0.006386	7.9876	2.58455e-05	0.000208633	up-regulated	solute carrier family 35 protein (DUF914)
AT3G59400	31.9085	32.3587	28.9347	95.9557	58.9182	58.5232	-1.11888	2.50093e-07	2.88743e-06	down-regulated	protein GENOMES UNCOUPLED 4
AT3G59580	0.617375	0.462221	0.698341	2.56447	1.41711	1.10034	-1.45986	1.47736e-05	0.000125118	down-regulated	Plant regulator RWP-RK family protein
AT3G59710	6.11422	11.4921	7.38073	1.05305	3.22745	3.81463	1.71406	1.05883e-08	1.49667e-07	up-regulated	NAD(P)-binding Rossmann-fold superfamily protein
AT3G59750	3.95797	4.40689	4.25025	0.611713	0.717262	1.01986	2.53603	3.33116e-23	1.4227e-21	up-regulated	Concanavalin A-like lectin protein kinase family protein
AT3G59760	93.5253	100.337	95.4707	15.9459	19.7978	17.5932	2.53766	4.99538e-169	2.42742e-166	up-regulated	O-acetylserine (thiol) lyase
AT3G59940	7.72867	9.32259	6.17552	14.6711	23.8256	17.5565	-1.16332	4.2309e-06	3.95542e-05	down-regulated	Galactose oxidase/kelch repeat superfamily protein
AT3G59970	359.579	362.73	338.749	150.87	133.111	159.811	1.36209	4.76673e-48	4.36126e-46	up-regulated	methylenetetrahydrofolate reductase 1
AT3G60130	16.6677	18.9467	18.2935	9.78591	6.5401	6.78483	1.31506	3.61822e-11	6.85018e-10	up-regulated	beta glucosidase 16
AT3G60220	0.521205	0.913173	0.832359	2.16459	1.45328	2.04027	-1.23616	1.63394e-05	0.000137209	down-regulated	TOXICOS EN LEVADURA 4
AT3G60390	3.56903	2.82239	3.53077	9.91382	13.8199	12.2691	-1.74247	3.4665e-16	1.00135e-14	down-regulated	homeobox-leucine zipper protein 3
AT3G60490	0.936814	0.863348	0.519895	0	0.421535	0.107356	2.24629	0.00566362	0.0240152	up-regulated	Integrase-type DNA-binding superfamily protein
AT3G60920	0.067543	0.093938	0.036293	0	0	0	7.46467	0.0045763	0.0200461	up-regulated	beige/BEACH domain protein
AT3G61310	1.1713	1.08788	1.05883	2.95528	2.07673	2.24078	-1.0434	4.56187e-09	6.81848e-08	down-regulated	AT hook motif DNA-binding family protein
AT3G61490	3.61132	4.51041	4.46132	1.4042	1.62449	1.9116	1.25446	2.60867e-09	4.02853e-08	up-regulated	Pectin lyase-like superfamily protein
AT3G61630	7.31665	6.84959	5.90115	3.50605	4.00052	3.22642	1.00366	3.95462e-07	4.41202e-06	up-regulated	#N/A
AT3G61830	2.0091	1.46919	1.09888	4.23641	5.8636	5.32741	-1.6563	1.04585e-19	3.71259e-18	down-regulated	auxin response factor 18
AT3G61840	0	0	0	0.959385	0.083471	0.439079	-7.43776	3.85653e-07	4.3158e-06	down-regulated	auxin response factor%2C putative (DUF688)
AT3G61920	24.9535	27.7482	26.102	13.6436	8.45565	8.45328	1.44268	4.35039e-10	7.37442e-09	up-regulated	UvrABC system protein C
AT3G62040	3.43943	3.35604	3.02219	0.915868	1.71509	1.92277	1.22419	1.092e-05	9.50592e-05	up-regulated	Haloacid dehalogenase-like hydrolase (HAD) superfamily protein
AT3G62110	5.52214	6.63866	5.70619	13.5668	13.59	14.6016	-1.12578	3.7332e-27	1.9483e-25	down-regulated	Pectin lyase-like superfamily protein
AT3G62550	23.6938	31.2452	28.3688	93.7125	125.164	122.829	-1.92894	1.06998e-57	1.18767e-55	down-regulated	Adenine nucleotide alpha hydrolases-like superfamily protein
AT3G62580	88.5334	86.7001	89.2833	52.3706	36.0307	37.0969	1.16015	4.0319e-15	1.05335e-13	up-regulated	Late embryosis abundant protein (LEA) family protein
AT3G62650	71.1795	70.9825	76.3905	24.2962	33.3973	30.5014	1.42266	3.45311e-44	2.87107e-42	up-regulated	#N/A
AT3G62690	3.63658	4.38525	4.47299	10.3841	9.73256	7.38482	-1.0492	4.68624e-08	6.03143e-07	down-regulated	AtL5
AT3G62860	11.2916	12.9213	8.03391	0.644644	1.24447	1.68709	3.29392	2.4365e-35	1.66497e-33	up-regulated	alpha/beta-Hydrolases superfamily protein
AT3G62930	0.294007	0.501109	0.164649	2.28108	0.839568	3.34624	-2.59067	0.000605168	0.00346117	down-regulated	Thioredoxin superfamily protein
AT3G62950	0.056613	0.247244	0.113241	0.827858	1.32827	0.740393	-2.64354	0.000161811	0.0010781	down-regulated	Thioredoxin superfamily protein
AT3G63010	3.45063	2.2497	2.21029	0.315952	0.764144	0.355237	2.58088	7.15496e-13	1.57719e-11	up-regulated	alpha/beta-Hydrolases superfamily protein
AT3G63050	4.46988	2.08801	3.03708	0	0.476955	0.265453	3.85376	4.88529e-07	5.36548e-06	up-regulated	#N/A
AT3G63060	0.227778	0.08103	0.209747	0.001249	0.032859	0.070734	2.34031	0.0118473	0.0443406	up-regulated	EID1-like 3
AT3G63375	6.19025	4.77071	5.0427	17.685	9.22137	8.89454	-1.08385	0.00401812	0.0179608	down-regulated	ath-MIR167b
AT3G63420	6.87061	6.7478	7.38203	1.1969	5.597	4.60764	1.02402	0.00120667	0.00633978	up-regulated	Ggamma-subunit 1
AT4G00400	11.827	11.328	10.0147	33.2546	21.5716	20.8445	-1.11047	1.62671e-09	2.57949e-08	down-regulated	glycerol-3-phosphate acyltransferase 8
AT4G00670	0.021709	0.250836	0.552551	0	0.024226	0	5.03934	0.00286099	0.0134528	up-regulated	Remorin family protein
AT4G00680	0.532225	0.590327	0.137645	0	0.220673	0	2.70148	0.00474238	0.0206248	up-regulated	actin depolymerizing factor 8
AT4G00750	8.33788	7.63311	6.99219	21.1198	17.5057	15.3537	-1.14356	3.85886e-08	5.04374e-07	down-regulated	S-adenosyl-L-methionine-dependent methyltransferases superfamily protein
AT4G01060	0.457108	0.455292	0.797297	2.57764	1.32487	2.18866	-1.8619	0.000426982	0.00255034	down-regulated	CAPRICE-like MYB3
AT4G01080	366.796	365.347	343.507	5.26071	7.15257	7.33852	5.8794	0	0	up-regulated	TRICHOME BIREFRINGENCE-LIKE 26
AT4G01330	2.51588	3.99605	3.2334	10.464	15.4	10.5401	-1.7944	6.95924e-25	3.18363e-23	down-regulated	Protein kinase superfamily protein
AT4G01335	0	0	0	0	0.337016	0.115254	-5.49558	0.0118158	0.0442426	down-regulated	TATA box-binding protein associated factor RNA polymerase I subunit B-like protein
AT4G01450	0.70406	0.975617	0.877118	2.57266	3.45238	3.23732	-1.75785	5.06057e-11	9.46617e-10	down-regulated	nodulin MtN21 /EamA-like transporter family protein
AT4G01460	2.88303	3.64816	2.37439	13.6832	11.4005	9.48449	-1.89893	3.50444e-14	8.5622e-13	down-regulated	basic helix-loop-helix (bHLH) DNA-binding superfamily protein
AT4G01480	14.9099	19.3702	17.7037	6.52056	9.39255	11.9458	1.02371	1.61749e-07	1.92122e-06	up-regulated	pyrophosphorylase 5
AT4G01540	0.780789	1.02723	0.71203	0	0.038606	0.202068	3.56616	2.67702e-06	2.59019e-05	up-regulated	NAC with transmembrane motif1
AT4G01600	1.10115	0.398382	1.00173	1.50121	1.36471	1.94061	-1.02499	0.00621102	0.0259737	down-regulated	GRAM domain family protein
AT4G01720	0.258398	0.23684	0.341098	0.476286	0.91309	0.674793	-1.17766	0.000474541	0.00279637	down-regulated	WRKY family transcription factor
AT4G01740	0.178799	0.257595	0.120758	1.15163	0.78435	0.707905	-2.14419	1.48012e-09	2.36074e-08	down-regulated	Cysteine/Histidine-rich C1 domain family protein
AT4G01850	412.081	366.429	371.432	88.3577	70.5403	77.1911	2.37874	1.86104e-73	2.80658e-71	up-regulated	S-adenosylmethionine synthetase 2
AT4G01895	5.7299	3.72947	5.49904	0	2.39737	1.5318	2.09515	0.00774768	0.0312523	up-regulated	systemic acquired resistance (SAR) regulator protein NIMIN-1-like protein
AT4G01950	6.40746	8.4991	6.8343	26.8247	21.9816	17.89	-1.53621	9.98544e-12	1.99408e-10	down-regulated	glycerol-3-phosphate acyltransferase 3
AT4G02075	0.111883	1.03966	0.902512	2.72755	2.26849	1.80621	-1.57447	0.00095412	0.00516429	down-regulated	RING/FYVE/PHD zinc finger superfamily protein
AT4G02360	104.568	87.786	95.905	0	0.615371	1.59815	7.19479	4.90671e-22	1.96511e-20	up-regulated	transmembrane protein%2C putative (Protein of unknown function%2C DUF538)
AT4G03070	1.62782	1.77438	1.75374	6.4605	7.03198	6.96935	-1.88435	1.45315e-41	1.13893e-39	down-regulated	2-oxoglutarate (2OG) and Fe(II)-dependent oxygenase superfamily protein
AT4G03190	2.43609	3.31618	3.29034	7.80398	7.23692	5.29905	-1.08433	5.98557e-08	7.57445e-07	down-regulated	GRR1-like protein 1
AT4G03210	4.97572	5.87884	4.92222	31.8498	20.0671	12.3378	-1.96293	2.14941e-06	2.12004e-05	down-regulated	xyloglucan endotransglucosylase/hydrolase 9
AT4G03270	0.268504	0.117882	0.149105	1.28245	0.978743	0.407267	-2.19467	3.48914e-05	0.000273368	down-regulated	Cyclin D6%3B1
AT4G03340	0.374748	0.219684	0.318481	1.28283	0.360961	0.900616	-1.38899	0.00240425	0.0116057	down-regulated	Core-2/I-branching beta-1%2C6-N-acetylglucosaminyltransferase family protein
AT4G03390	36.4108	35.4193	31.6736	15.0993	17.0004	15.3132	1.23276	5.10892e-46	4.48662e-44	up-regulated	STRUBBELIG-receptor family 3
AT4G03400	38.9459	37.8153	44.1128	8.86922	9.98569	7.66364	2.30605	2.08265e-45	1.8072e-43	up-regulated	Auxin-responsive GH3 family protein
AT4G03420	116.737	104.308	106.301	5.30179	5.53567	5.89427	4.39568	6.92566e-263	6.88379e-260	up-regulated	#N/A
AT4G03600	1.28482	0.902886	1.35241	3.0364	2.29541	2.54221	-1.04875	0.00111824	0.00594809	down-regulated	pyrroline-5-carboxylate reductase
AT4G03930	0.015634	0.176172	0.028731	0.51129	0.378228	0.416092	-2.459	0.00343177	0.0156632	down-regulated	Plant invertase/pectin methylesterase inhibitor superfamily
AT4G04225	0	0.002868	0	0.002366	0.497109	0.465406	-4.83661	0.0025251	0.0120929	down-regulated	ncRNA
AT4G04340	32.2325	30.4174	31.5044	90.2877	79.9904	78.4265	-1.30698	5.57653e-27	2.87599e-25	down-regulated	ERD (early-responsive to dehydration stress) family protein
AT4G04610	109.222	130.017	119.712	28.1968	29.9168	31.1005	2.10865	1.11402e-13	2.61658e-12	up-regulated	APS reductase 1
AT4G04630	0.91896	0.790075	0.847937	5.85052	5.34985	4.26734	-2.49764	1.1674e-25	5.52544e-24	down-regulated	senescence regulator (Protein of unknown function%2C DUF584)
AT4G04750	3.64986	4.50761	5.16263	7.55631	13.4103	9.42055	-1.10497	2.75544e-06	2.66019e-05	down-regulated	Major facilitator superfamily protein
AT4G04760	0	0.072234	0.025838	0.120107	0.369166	0.333537	-2.81695	0.000893592	0.00487407	down-regulated	Major facilitator superfamily protein
AT4G04830	45.0906	61.0637	53.2755	1.18212	11.1177	9.44382	3.02241	1.39877e-07	1.67783e-06	up-regulated	methionine sulfoxide reductase B5
AT4G04840	519.429	554.408	543.717	41.4402	34.393	41.5318	3.88046	3.7743e-94	7.7861e-92	up-regulated	methionine sulfoxide reductase B6
AT4G04890	11.9813	14.1449	12.6456	37.9619	32.1226	31.519	-1.30588	1.06441e-37	7.50821e-36	down-regulated	protodermal factor 2
AT4G05010	2.68745	3.7624	3.76008	1.19616	1.19335	0.461994	1.91173	1.78992e-08	2.45701e-07	up-regulated	F-box family protein
AT4G05020	5.08427	5.46654	5.55083	1.22806	2.65488	3.98609	1.16774	0.000480121	0.00282366	up-regulated	NAD(P)H dehydrogenase B2
AT4G05050	318.843	319.935	305.842	141.552	172.813	173.946	1.05907	1.23377e-18	4.10014e-17	up-regulated	ubiquitin 11
AT4G05120	3.40512	3.63404	3.95295	1.28179	2.11901	2.13731	1.10717	9.99076e-07	1.04281e-05	up-regulated	Major facilitator superfamily protein
AT4G05130	0.15428	0.560603	0.332686	1.46761	0.813799	0.689264	-1.44604	0.00394426	0.0176668	down-regulated	equilibrative nucleoside transporter 4
AT4G05190	1.12147	1.92212	1.45195	3.83693	2.85675	3.08994	-1.05889	3.37051e-05	0.000264738	down-regulated	kinesin 5
AT4G05320	1362.98	1247.21	1171.2	493.229	456.508	433.583	1.44925	1.28397e-20	4.76683e-19	up-regulated	polyubiquitin 10
AT4G05380	0.112306	0.030825	0.147484	0	0	0	6.25333	0.005684	0.0240736	up-regulated	P-loop nucleoside triphosphate hydrolase superfamily protein
AT4G06075	0.674387	1.91314	1.53079	4.05747	3.90234	3.41399	-1.35715	0.00290812	0.0136375	down-regulated	ath-MIR5026
AT4G06410	3.39785	6.13668	4.67025	0.781471	0.995266	0.808777	2.54239	1.10288e-09	1.79173e-08	up-regulated	ncRNA
AT4G06534	0.180168	0.41798	0.281605	1.27003	3.84435	3.1626	-3.09856	2.75826e-15	7.36446e-14	down-regulated	transmembrane protein
AT4G06536	0.212853	0.507528	0.242806	1.95815	4.55589	4.82314	-3.41011	2.97896e-10	5.1454e-09	down-regulated	SPla/RYanodine receptor (SPRY) domain-containing protein
AT4G06744	7.42107	6.91364	8.31515	4.46513	2.54328	3.01989	1.25603	4.73177e-08	6.08644e-07	up-regulated	Leucine-rich repeat (LRR) family protein
AT4G06955	0.27267	0.634636	0.30584	1.93318	1.11819	1.32468	-1.75464	0.00759415	0.0307236	down-regulated	ncRNA
AT4G07385	0	0	0	0	0.244284	0.383315	-5.55208	0.00930401	0.0362628	down-regulated	ncRNA
AT4G07815	0.072323	0.345446	0.774293	0	0	0	5.82103	6.31451e-05	0.000464133	up-regulated	ncRNA
AT4G07855	1.67649	3.64729	3.88415	0.153644	1.75398	1.00316	1.87924	0.00197161	0.00976297	up-regulated	ncRNA
AT4G07975	1.31009	0.711921	0.00341	3.26376	3.57059	2.77863	-2.05021	0.000844523	0.00464233	down-regulated	ncRNA
AT4G07995	0	0	0	0	0.095646	0.553231	-6.39114	0.000352097	0.00215184	down-regulated	#N/A
AT4G08170	73.2281	69.4683	73.4996	3.92929	6.82149	7.64168	3.74311	1.6416e-291	1.79484e-288	up-regulated	Inositol 1%2C3%2C4-trisphosphate 5/6-kinase family protein
AT4G08180	13.4785	14.4941	13.5592	4.94616	7.67459	7.49384	1.15009	3.33086e-19	1.14883e-17	up-regulated	OSBP(oxysterol binding protein)-related protein 1C
AT4G08570	0.1575	0.519197	0.331507	0.263399	1.8928	1.11037	-1.53718	0.0109204	0.0414073	down-regulated	Heavy metal transport/detoxification superfamily protein
AT4G08815	0.189229	0.219891	0.642118	1.59768	1.16158	1.23073	-1.79713	0.00521486	0.022399	down-regulated	ncRNA
AT4G08870	874.206	883.358	848.865	19.8152	35.672	36.1122	4.95396	1.40004e-113	3.82685e-111	up-regulated	Arginase/deacetylase superfamily protein
AT4G08950	1.0662	2.28338	1.21308	11.8408	5.16118	2.64708	-2.07182	2.32565e-05	0.000189475	down-regulated	Phosphate-responsive 1 family protein
AT4G08985	0	0.855657	0.858637	0	0	0	7.37889	0.000568874	0.0032748	up-regulated	ncRNA
AT4G09160	1.06734	1.94849	1.24616	5.48323	4.59126	3.12669	-1.55923	1.54791e-07	1.84559e-06	down-regulated	SEC14 cytosolic factor family protein / phosphoglyceride transfer family protein
AT4G09460	11.4588	11.4354	10.1353	2.04592	2.85866	2.52886	2.25964	2.08514e-22	8.49083e-21	up-regulated	myb domain protein 6
AT4G09510	31.5939	29.2922	30.5154	10.8664	10.0262	12.8823	1.53796	1.08263e-22	4.45834e-21	up-regulated	cytosolic invertase 2
AT4G10060	62.2115	82.3054	67.137	32.3613	32.9726	30.9488	1.24496	1.04542e-28	5.8466e-27	up-regulated	Beta-glucosidase%2C GBA2 type family protein
AT4G10120	4.49949	5.56477	5.54221	14.76	18.5812	9.42855	-1.3237	8.0225e-10	1.32e-08	down-regulated	Sucrose-phosphate synthase family protein
AT4G10310	0.117171	0.06253	0.126193	0.778857	0.565092	0.665388	-2.57235	2.43004e-06	2.37116e-05	down-regulated	high-affinity K+ transporter 1
AT4G10390	13.5836	14.0625	13.7368	0	0.836482	0.355386	5.27188	1.6262e-11	3.2094e-10	up-regulated	Protein kinase superfamily protein
AT4G10910	0.049308	0	0	0.360789	0.197741	0.527883	-4.31641	0.000925297	0.0050257	down-regulated	#N/A
AT4G11000	0	0	0	0	0.060469	0.075894	-4.85568	0.0004693	0.00277132	down-regulated	Ankyrin repeat family protein
AT4G11220	28.4176	24.99	26.7521	10.8249	13.8276	14.6971	1.14031	1.65319e-21	6.37571e-20	up-regulated	VIRB2-interacting protein 2
AT4G11280	5.26055	4.98237	5.49536	1.1574	3.32035	2.32319	1.3412	2.01092e-06	1.99242e-05	up-regulated	1-aminocyclopropane-1-carboxylic acid (acc) synthase 6
AT4G11310	0.289217	0.955496	0.412328	0	0.024266	0	5.96548	2.0793e-05	0.000170932	up-regulated	Papain family cysteine protease
AT4G11320	58.6662	58.9648	58.6282	5.57949	8.91476	6.12321	3.20355	9.72575e-24	4.26198e-22	up-regulated	Papain family cysteine protease
AT4G11350	2.07689	1.77845	1.81852	0	0.57811	0.555988	2.47606	0.000370462	0.00225087	up-regulated	transferring glycosyl group transferase (DUF604)
AT4G11660	8.11934	8.15951	8.92291	4.30584	3.25115	3.23146	1.31123	9.24743e-06	8.13241e-05	up-regulated	winged-helix DNA-binding transcription factor family protein
AT4G11911	24.3966	29.6719	24.4811	0.256787	0.365848	0.101167	6.80621	1.62912e-80	2.76155e-78	up-regulated	STAY-GREEN-like protein
AT4G12000	3.67347	4.40663	3.45543	1.0921	2.55721	2.71632	1.03174	0.000164795	0.0010947	up-regulated	SNARE associated Golgi protein family
AT4G12320	36.1696	44.0749	41.3665	92.8867	82.2494	84.5343	-1.0025	5.22245e-23	2.19193e-21	down-regulated	cytochrome P450%2C family 706%2C subfamily A%2C polypeptide 6
AT4G12330	0.254159	0.323624	0.213961	0.866915	0.301089	0.716302	-1.16187	0.00938185	0.0365301	down-regulated	cytochrome P450%2C family 706%2C subfamily A%2C polypeptide 7
AT4G12400	6.4303	9.0563	7.54365	0.430782	2.7608	2.42632	2.15685	6.0334e-08	7.62615e-07	up-regulated	stress-inducible protein
AT4G12410	3.52763	4.20442	4.19954	0	0.165574	0.084318	5.70311	6.02109e-09	8.85428e-08	up-regulated	SAUR-like auxin-responsive protein family
AT4G12720	9.22288	8.48319	9.15268	3.28197	5.66055	5.52386	1.01746	1.65808e-06	1.65937e-05	up-regulated	MutT/nudix family protein
AT4G12730	48.6655	39.5735	38.7727	25.3537	13.7641	14.6971	1.31523	1.34201e-07	1.61595e-06	up-regulated	FASCICLIN-like arabinogalactan 2
AT4G12790	30.5878	38.0002	34.1044	14.2698	16.6273	19.0221	1.13616	1.56492e-38	1.12937e-36	up-regulated	P-loop containing nucleoside triphosphate hydrolases superfamily protein
AT4G12900	15.2713	16.2529	13.5464	51.7867	25.359	28.4617	-1.16096	6.38039e-07	6.84929e-06	down-regulated	Gamma interferon responsive lysosomal thiol (GILT) reductase family protein
AT4G12980	5.40149	7.15794	7.1871	21.4537	18.7422	14.7143	-1.39146	8.72534e-11	1.59663e-09	down-regulated	Auxin-responsive family protein
AT4G13110	5.76152	6.57972	5.85138	1.7256	2.13093	2.88265	1.5417	1.08557e-12	2.33873e-11	up-regulated	BSD domain-containing protein
AT4G13260	2.43033	2.4993	2.23991	0.696891	0.903982	1.3771	1.34819	2.17852e-05	0.000178485	up-regulated	Flavin-binding monooxygenase family protein
AT4G13395	0.34438	0.609396	0.482966	0	0	0.035365	5.48044	0.00358437	0.0162883	up-regulated	ROTUNDIFOLIA like 12
AT4G13400	3.98076	5.16648	3.74934	1.14054	1.53142	1.83903	1.59951	5.4933e-10	9.21181e-09	up-regulated	2-oxoglutarate (2OG) and Fe(II)-dependent oxygenase superfamily protein
AT4G13410	114.8	147.416	126.612	1.17787	0.210174	0.228953	7.88801	8.26354e-41	6.34031e-39	up-regulated	Nucleotide-diphospho-sugar transferases superfamily protein
AT4G13510	0.328603	1.04564	0.639208	33.1817	3.56842	3.33543	-4.32647	0.000265819	0.00168288	down-regulated	#N/A
AT4G13560	2.20288	4.44884	3.12064	8.01527	9.20016	5.68251	-1.14631	5.31383e-07	5.80407e-06	down-regulated	Late embryosis abundant protein (LEA) family protein
AT4G13564	1.26474	2.19303	1.7065	5.68219	4.7447	4.2677	-1.40111	0.00127607	0.00667235	down-regulated	ath-MIR841a
AT4G13570	5.0826	7.23717	5.3564	16.7602	14.8544	8.74423	-1.11345	9.98934e-05	0.000699446	down-regulated	histone H2A 4
AT4G13572	1.23556	2.50877	1.9773	5.11505	6.55416	3.82161	-1.34156	2.83174e-05	0.000226322	down-regulated	#N/A
AT4G13575	3.54731	7.07213	7.58546	11.138	15.9953	14.1765	-1.24784	4.73102e-10	7.96406e-09	down-regulated	#N/A
AT4G13860	1.36101	2.93397	1.90662	0	0.046353	0.199511	4.70859	1.40499e-06	1.42302e-05	up-regulated	RNA-binding (RRM/RBD/RNP motifs) family protein
AT4G14200	1.71554	1.53029	2.06292	5.37047	3.76679	3.92781	-1.20953	3.51493e-06	3.33598e-05	down-regulated	Pentatricopeptide repeat (PPR) superfamily protein
AT4G14365	1.3399	1.80367	1.57756	0.470584	0.225541	0.092015	2.61206	3.18322e-07	3.60287e-06	up-regulated	#N/A
AT4G14400	25.8426	30.9839	26.8981	56.5397	68.7357	103.252	-1.36296	9.394e-15	2.38581e-13	down-regulated	ankyrin repeat family protein
AT4G14550	1.2797	1.53728	1.67042	4.19763	5.23665	5.28352	-1.67088	6.48696e-15	1.67672e-13	down-regulated	indole-3-acetic acid inducible 14
AT4G14560	0.801259	2.48889	3.14284	8.98711	6.00947	5.23944	-1.58421	2.04706e-06	2.02456e-05	down-regulated	indole-3-acetic acid inducible
AT4G14580	3.17034	1.87412	1.50901	0.536529	1.33187	0.897262	1.37549	0.000811778	0.00447583	up-regulated	CBL-interacting protein kinase 4
AT4G14680	79.1488	91.6656	84.08	10.2203	12.6062	14.3594	2.88672	1.5094e-60	1.84391e-58	up-regulated	Pseudouridine synthase/archaeosine transglycosylase-like family protein
AT4G14770	2.11172	2.50207	1.74609	5.6456	4.04759	4.33552	-1.05561	7.00768e-05	0.000509431	down-regulated	TESMIN/TSO1-like CXC 2
AT4G14890	0.483033	0.322135	0	0	0	0	18.112	4.65873e-17	1.42479e-15	up-regulated	2Fe-2S ferredoxin-like superfamily protein
AT4G15100	0.070671	0.090078	0.209194	0	0	0	6.47359	0.00108301	0.0057846	up-regulated	serine carboxypeptidase-like 30
AT4G15120	0.831069	1.03483	1.39627	0	0.186282	0.347385	2.74007	0.00199075	0.00984878	up-regulated	VQ motif-containing protein
AT4G15150	0.263431	0.17478	0.245399	0	0	0	5.72028	0.0119495	0.0446512	up-regulated	glycine-rich protein
AT4G15200	1.11006	1.60066	1.63484	0	0	0	10.7974	1.32695e-15	3.65445e-14	up-regulated	formin 3
AT4G15210	60.0621	90.5567	75.2188	0.207965	1.016	0.48512	7.1057	8.16381e-79	1.35241e-76	up-regulated	beta-amylase 5
AT4G15215	2.71176	3.5638	3.20041	0.736395	1.55953	2.1877	1.18512	3.08482e-07	3.50784e-06	up-regulated	pleiotropic drug resistance 13
AT4G15260	15.9473	14.7085	14.629	1.41871	3.68456	4.08882	2.43582	4.78867e-24	2.13628e-22	up-regulated	UDP-Glycosyltransferase superfamily protein
AT4G15440	110.162	106.803	105.294	3.76114	8.33844	6.49353	4.23926	5.09125e-129	1.76715e-126	up-regulated	hydroperoxide lyase 1
AT4G15480	0.055325	0.101812	0.029544	0.314509	0.418777	0.305092	-2.37102	0.000668469	0.00378102	down-regulated	UDP-Glycosyltransferase superfamily protein
AT4G15490	45.8807	42.726	41.1744	20.1666	21.5789	26.7419	1.03185	1.02288e-07	1.25307e-06	up-regulated	UDP-Glycosyltransferase superfamily protein
AT4G15500	0.185073	0.164133	0.094633	1.87956	1.22768	0.737888	-3.00498	1.85548e-13	4.31636e-12	down-regulated	UDP-Glycosyltransferase superfamily protein
AT4G15540	3.01228	6.25702	5.43168	8.147	16.8183	10.9653	-1.1774	1.27936e-07	1.54733e-06	down-regulated	EamA-like transporter family
AT4G15550	4.77747	5.03972	5.19679	14.7176	11.8904	11.2362	-1.24465	1.92929e-11	3.76341e-10	down-regulated	indole-3-acetate beta-D-glucosyltransferase
AT4G15620	5.71051	5.07533	4.76404	17.3442	26.0989	23.4854	-1.98919	1.48764e-26	7.51274e-25	down-regulated	Uncharacterized protein family (UPF0497)
AT4G15660	3.75458	2.9495	2.81106	0.760354	0.969457	2.36408	1.34864	0.00310989	0.014426	up-regulated	Thioredoxin superfamily protein
AT4G15710	0	0.141818	0.060315	0	0	0	5.90396	0.00271481	0.0128998	up-regulated	cystatin-like protein
AT4G15765	7.59398	7.40356	6.09729	0	1.05726	1.70172	3.12626	0.000365022	0.00222214	up-regulated	FAD/NAD(P)-binding oxidoreductase family protein
AT4G15830	2.90141	3.58415	3.19967	11.6282	4.88718	4.391	-1.05607	0.00682852	0.0280887	down-regulated	ARM repeat superfamily protein
AT4G15920	42.0505	36.4717	37.885	14.2447	12.9299	18.5039	1.458	6.1438e-21	2.32433e-19	up-regulated	Nodulin MtN3 family protein
AT4G16000	4.17786	3.38042	3.56212	1.00808	0.799749	1.53632	1.83584	0.00997682	0.0384564	up-regulated	#N/A
AT4G16140	35.3616	42.2397	38.9322	8.80099	6.76457	7.41288	2.46711	1.50116e-58	1.71864e-56	up-regulated	proline-rich family protein
AT4G16500	8.14983	6.95042	8.23822	3.27751	4.59142	3.20308	1.18505	1.18319e-10	2.13473e-09	up-regulated	Cystatin/monellin superfamily protein
AT4G16563	0.872185	1.22341	1.05131	2.724	5.15657	1.85135	-1.5265	0.000587476	0.00337263	down-regulated	Eukaryotic aspartyl protease family protein
AT4G16590	192.607	209.221	193.266	0	0.453821	0.144704	10.0985	2.24916e-39	1.65042e-37	up-regulated	cellulose synthase-like A01
AT4G16600	0.222559	0.394487	0.284416	0	0	0	7.98634	0.0021228	0.0104069	up-regulated	Nucleotide-diphospho-sugar transferases superfamily protein
AT4G16620	0.105042	0.112945	0	0.494998	0.200145	0.319123	-2.15253	0.00646351	0.0268958	down-regulated	nodulin MtN21 /EamA-like transporter family protein
AT4G16680	2.97792	3.55101	3.95954	0.865339	1.33259	0.979152	1.83818	2.56347e-16	7.48404e-15	up-regulated	P-loop containing nucleoside triphosphate hydrolases superfamily protein
AT4G16730	0.308947	0.612295	0.487238	0	0	0	8.63015	0.00908421	0.0356249	up-regulated	terpene synthase 02
AT4G16740	113.76	117.758	108.548	7.14308	7.99621	9.67396	3.76217	1.63345e-75	2.56969e-73	up-regulated	terpene synthase 03
AT4G16750	6.84481	7.51792	6.40439	1.18802	3.62125	4.43805	1.30378	1.39528e-05	0.000118672	up-regulated	Integrase-type DNA-binding superfamily protein
AT4G16760	100.109	99.0979	96.637	26.2747	28.3394	28.7914	1.93045	4.07048e-67	5.4944e-65	up-regulated	acyl-CoA oxidase 1
AT4G16780	0.884558	1.38373	0.805551	3.11615	3.47581	4.66877	-1.76711	2.06011e-12	4.31912e-11	down-regulated	homeobox protein 2
AT4G16790	5.21453	3.47958	3.81348	1.78775	2.2373	2.52096	1.05072	3.47588e-05	0.000272427	up-regulated	hydroxyproline-rich glycoprotein family protein
AT4G16860	10.098	13.8584	11.4721	39.0166	42.4077	38.1817	-1.65847	1.62649e-39	1.20974e-37	down-regulated	Disease resistance protein (TIR-NBS-LRR class) family
AT4G16890	31.4722	36.1716	32.266	89.199	69.7697	65.5758	-1.05316	7.97422e-19	2.69093e-17	down-regulated	TIR-NBS-LRR class disease resistance protein
AT4G16980	96.4463	94.2026	85.4112	309.935	185.95	181.418	-1.21966	2.15019e-09	3.35605e-08	down-regulated	arabinogalactan-protein family
AT4G17160	0	0	0	0	0.356354	0.224468	-6.1339	0.00193123	0.00958686	down-regulated	RAB GTPase homolog B1A
AT4G17215	0	0.060748	0	0.228827	0.226279	0.433878	-3.60955	0.000116876	0.00080521	down-regulated	Pollen Ole e 1 allergen and extensin family protein
AT4G17230	29.7306	30.6527	27.3482	8.97406	11.2517	9.23125	1.67701	2.7375e-58	3.11775e-56	up-regulated	SCARECROW-like 13
AT4G17245	7.1541	5.30129	7.16438	4.10072	3.3002	2.27473	1.10862	0.00331975	0.0152282	up-regulated	RING/U-box superfamily protein
AT4G17460	0.949968	1.30121	1.75114	8.21083	7.48772	6.29294	-2.36663	3.35595e-23	1.4305e-21	down-regulated	Homeobox-leucine zipper protein 4 (HB-4) / HD-ZIP protein
AT4G17470	162.579	174.307	169.843	18.1336	4.49082	3.01453	4.2806	1.56109e-12	3.31099e-11	up-regulated	alpha/beta-Hydrolases superfamily protein
AT4G17480	3.46053	2.94172	2.952	0.742362	0.424204	1.0962	2.1862	1.86385e-12	3.9227e-11	up-regulated	alpha/beta-Hydrolases superfamily protein
AT4G17500	10.0492	9.72766	8.04645	2.19693	3.56646	3.30599	1.73253	4.72481e-14	1.14037e-12	up-regulated	ethylene responsive element binding factor 1
AT4G17680	6.2568	7.07494	7.30394	1.37218	1.57278	2.03065	2.10429	7.15009e-13	1.57719e-11	up-regulated	SBP (S-ribonuclease binding protein) family protein
AT4G17770	6.09985	7.46816	7.09564	21.2928	17.7682	18.718	-1.39475	1.15607e-25	5.4837e-24	down-regulated	trehalose phosphatase/synthase 5
AT4G17970	2.54034	1.98139	2.98222	5.95216	9.40996	6.06375	-1.39614	7.08086e-07	7.54935e-06	down-regulated	aluminum-activated%2C malate transporter 12
AT4G18140	14.2352	20.4442	20.1761	4.54375	5.62237	4.16008	2.1589	4.49198e-46	3.97676e-44	up-regulated	SCP1-like small phosphatase 4b
AT4G18197	0.4226	0.497515	0.293644	3.08371	2.24352	1.3211	-2.37212	2.05283e-09	3.21326e-08	down-regulated	purine permease 7
AT4G18210	2.78485	3.44487	3.59874	1.03774	0.956197	0.980428	1.81547	2.10208e-11	4.08589e-10	up-regulated	purine permease 10
AT4G18280	20.2875	20.6788	24.5996	4.42169	6.58227	8.09982	1.89954	2.92408e-16	8.50277e-15	up-regulated	glycine-rich cell wall protein-like protein
AT4G18440	872.621	1077.78	947.984	96.0224	84.5037	116.643	3.38483	3.74019e-67	5.07992e-65	up-regulated	L-Aspartase-like family protein
AT4G18630	0.326177	0.367425	0.475557	1.12252	1.17586	0.826169	-1.32051	3.88105e-05	0.000300319	down-regulated	#N/A
AT4G18880	2.31969	2.6084	2.24844	7.03462	4.71095	4.09568	-1.06545	1.37046e-07	1.64749e-06	down-regulated	heat shock transcription factor A4A
AT4G18910	2.09343	2.55807	1.52422	6.10875	4.0902	5.20232	-1.23119	3.37196e-07	3.80665e-06	down-regulated	NOD26-like intrinsic protein 1%3B2
AT4G18950	17.9864	22.4158	22.5859	7.85361	8.72244	10.222	1.33788	1.63733e-27	8.73254e-26	up-regulated	Integrin-linked protein kinase family
AT4G18970	10.154	11.639	11.4125	40.4458	27.993	23.4981	-1.39271	2.58958e-09	4.00469e-08	down-regulated	GDSL-like Lipase/Acylhydrolase superfamily protein
AT4G18980	0.202643	0.17464	0.046469	0	0	0	6.05618	0.000136547	0.000927812	up-regulated	AtS40-3
AT4G19020	12.6868	15.5903	12.9663	6.8318	7.59325	7.61602	1.0053	5.27349e-26	2.54559e-24	up-regulated	chromomethylase 2
AT4G19080	1.12846	0.942059	1.09595	3.6042	1.45615	1.87509	-1.05462	0.00412067	0.0183341	down-regulated	#N/A
AT4G19170	9.13395	8.1303	8.79387	21.2115	34.7941	27.8749	-1.56847	1.35418e-12	2.89178e-11	down-regulated	nine-cis-epoxycarotenoid dioxygenase 4
AT4G19230	1.51347	1.64169	1.21763	0.816419	0.855154	0.50822	1.0913	0.000103309	0.000721516	up-regulated	cytochrome P450%2C family 707%2C subfamily A%2C polypeptide 1
AT4G19380	0.277831	0.577625	0.311513	1.1869	0.688866	1.37487	-1.38712	0.00275709	0.0130666	down-regulated	Long-chain fatty alcohol dehydrogenase family protein
AT4G19390	38.7733	39.068	39.7008	7.40516	12.8445	13.3659	1.92712	1.05322e-36	7.33462e-35	up-regulated	Uncharacterized protein family (UPF0114)
AT4G19420	5.39646	4.81498	5.21346	1.00663	3.31916	3.68635	1.10377	1.86386e-05	0.000155147	up-regulated	Pectinacetylesterase family protein
AT4G19430	0.338118	0.661194	0.386009	0	0.032102	0	5.54116	0.00192867	0.00957636	up-regulated	#N/A
AT4G19520	3.76194	4.48593	3.56679	8.72086	10.319	9.94833	-1.19096	2.12356e-19	7.4776e-18	down-regulated	disease resistance protein (TIR-NBS-LRR class) family
AT4G19530	12.9561	12.8555	11.8917	34.3698	30.8644	29.3945	-1.23373	1.70854e-37	1.20131e-35	down-regulated	disease resistance protein (TIR-NBS-LRR class) family
AT4G19645	0.656436	1.51178	0.608876	2.09967	1.85934	2.04533	-1.06368	0.00129652	0.00676794	down-regulated	TRAM%2C LAG1 and CLN8 (TLC) lipid-sensing domain containing protein
AT4G19660	5.51162	7.46955	7.53161	11.1095	18.9284	17.1697	-1.08666	1.72208e-15	4.65472e-14	down-regulated	NPR1-like protein 4
AT4G19700	13.795	12.7481	13.1967	3.04218	6.68529	7.52458	1.33555	7.32375e-09	1.06411e-07	up-regulated	SBP (S-ribonuclease binding protein) family protein
AT4G19850	0.53753	1.36559	0.968463	0	0.260126	0.153111	2.73222	0.000692395	0.00390265	up-regulated	lectin-like protein
AT4G19975	0.038614	0.096396	0.125124	0.27129	0.754129	0.9352	-2.72657	7.25081e-06	6.4795e-05	down-regulated	nucleotide-diphospho-sugar transferase family protein
AT4G20140	1.30474	1.55181	1.33788	3.86757	3.06308	2.74257	-1.12102	5.27465e-09	7.81441e-08	down-regulated	Leucine-rich repeat transmembrane protein kinase
AT4G20190	0.126282	0.018477	0.173814	0	0	0	6.10757	0.00420306	0.0186427	up-regulated	#N/A
AT4G20230	0.133748	0.239171	0.339478	0.37646	0.627497	1.21569	-1.46218	0.000293917	0.00183631	down-regulated	terpenoid synthase superfamily protein
AT4G20320	0.695996	1.31571	1.08624	1.79725	2.54008	2.6242	-1.0664	5.90193e-06	5.36844e-05	down-regulated	CTP synthase family protein
AT4G20830	22.0395	24.1071	19.1415	9.38587	11.4703	13.2157	1.02481	8.39659e-08	1.04149e-06	up-regulated	FAD-binding Berberine family protein
AT4G20860	2.38773	3.23412	2.3815	1.40991	1.03402	0.568521	1.47574	4.56875e-05	0.000348167	up-regulated	FAD-binding Berberine family protein
AT4G20940	2.65753	2.75969	2.45981	7.34213	5.44251	7.82512	-1.29203	3.55235e-13	8.033e-12	down-regulated	Leucine-rich receptor-like protein kinase family protein
AT4G20970	2.05487	4.4199	2.8302	1.46245	2.22139	0.983725	1.07695	0.00133563	0.00694472	up-regulated	basic helix-loop-helix (bHLH) DNA-binding superfamily protein
AT4G21326	2.20979	3.4146	2.63384	0.760137	1.31711	1.7302	1.23388	5.21036e-07	5.69674e-06	up-regulated	subtilase 3.12
AT4G21570	170.678	164.157	163.496	41.188	37.5895	42.992	2.13306	7.19077e-48	6.49754e-46	up-regulated	organic solute transporter ostalpha protein (DUF300)
AT4G21680	0.762265	0.59058	0.456301	0	0.067571	0	4.7998	2.08011e-07	2.435e-06	up-regulated	NITRATE TRANSPORTER 1.8
AT4G21760	0.446814	0.708071	0.668093	0.927132	1.63905	2.07384	-1.2313	5.40816e-05	0.000403756	down-regulated	beta-glucosidase 47
AT4G21790	72.37	75.7159	71.5388	36.4995	37.1035	38.1481	1.07547	1.78108e-56	1.92806e-54	up-regulated	tobamovirus multiplication 1
AT4G21850	2.1388	1.67088	2.24218	0	0	0	9.77398	1.54259e-11	3.04989e-10	up-regulated	methionine sulfoxide reductase B9
AT4G21865	4.44268	4.77707	4.02057	0	0.143204	0.498144	4.5194	2.34007e-14	5.77544e-13	up-regulated	#N/A
AT4G21910	403.174	496.694	404.84	25.5482	38.8851	30.7051	3.73865	6.87841e-238	5.18656e-235	up-regulated	MATE efflux family protein
AT4G21920	1.48538	0.806841	0.952653	0	0.018531	0.099851	4.68815	3.26431e-06	3.1157e-05	up-regulated	#N/A
AT4G21930	2.74154	2.22255	2.65812	0.215521	0.497202	1.60164	1.85652	0.000106006	0.000738225	up-regulated	senescence regulator (Protein of unknown function%2C DUF584)
AT4G21990	69.0072	110.121	90.5834	25.7263	41.7949	36.1437	1.48725	4.35281e-05	0.000333507	up-regulated	APS reductase 3
AT4G22340	7.18337	9.03299	8.05166	3.23343	5.0516	3.49375	1.14606	7.00105e-15	1.80533e-13	up-regulated	cytidinediphosphate diacylglycerol synthase 2
AT4G22755	39.6815	38.8533	39.1449	23.8379	18.0704	17.8842	1.06436	7.51167e-09	1.08924e-07	up-regulated	methylsterol monooxygenase 1-3
AT4G22820	25.9839	21.9748	20.8427	8.796	11.1208	13.7615	1.15097	6.26979e-14	1.49838e-12	up-regulated	A20/AN1-like zinc finger family protein
AT4G23010	12.0464	12.8998	12.4498	3.90415	6.21508	9.55921	1.05349	3.4855e-06	3.31236e-05	up-regulated	UDP-galactose transporter 2
AT4G23020	2.63107	2.45378	1.97565	4.61374	6.6685	6.40954	-1.20662	2.20427e-13	5.06843e-12	down-regulated	#N/A
AT4G23050	11.2092	15.9814	14.1531	2.1739	8.62164	6.96385	1.35621	3.13499e-07	3.55565e-06	up-regulated	PAS domain-containing protein tyrosine kinase family protein
AT4G23060	23.0832	23.3846	22.9575	3.66567	7.79562	6.49317	2.07504	2.88822e-25	1.3495e-23	up-regulated	IQ-domain 22
AT4G23140	0	0	0	0.208083	0.030849	0.083797	-6.90425	2.7186e-05	0.000217916	down-regulated	cysteine-rich RLK (RECEPTOR-like protein kinase) 6
AT4G23180	5.92013	6.62114	5.1477	17.1601	19.9762	20.847	-1.60904	1.09778e-20	4.08251e-19	down-regulated	cysteine-rich RLK (RECEPTOR-like protein kinase) 10
AT4G23220	1.21732	1.57775	1.23105	0.361433	0.729303	0.644264	1.32363	0.000223396	0.00144228	up-regulated	cysteine-rich RECEPTOR-like kinase
AT4G23300	3.91925	4.05433	3.95261	11.4029	11.2218	10.3882	-1.37097	4.38503e-27	2.27761e-25	down-regulated	cysteine-rich RLK (RECEPTOR-like protein kinase) 22
AT4G23420	2.49998	3.19866	2.57994	0.150127	1.08051	1.15375	1.96093	6.97402e-06	6.25517e-05	up-regulated	NAD(P)-binding Rossmann-fold superfamily protein
AT4G23490	3.10568	3.0748	2.75416	7.34669	7.15926	7.921	-1.2248	1.06524e-23	4.6494e-22	down-regulated	fringe-like protein (DUF604)
AT4G23550	0.258303	0.653605	0.537441	1.48248	1.50097	0.854632	-1.31905	0.000541695	0.00313698	down-regulated	WRKY family transcription factor
AT4G23600	1288.69	1220.15	1205.57	48.9898	84.3104	86.5202	4.12941	2.33724e-122	7.3012e-120	up-regulated	Tyrosine transaminase family protein
AT4G23680	6.37291	7.7529	7.29341	0	2.8968	1.03777	2.60034	0.0128402	0.0473726	up-regulated	Polyketide cyclase/dehydrase and lipid transport superfamily protein
AT4G23700	0.070617	0.087646	0.031226	0	0	0	6.30774	0.00129421	0.00675752	up-regulated	cation/H+ exchanger 17
AT4G23720	0.129515	0.290816	0.176278	0.70664	0.345436	0.637164	-1.40423	0.00989187	0.0381828	down-regulated	transmembrane protein%2C putative (DUF1191)
AT4G23870	1.04287	1.02999	1.00626	1.99995	2.85921	2.88604	-1.20871	4.34809e-05	0.000333262	down-regulated	#N/A
AT4G23880	0.391617	0.45087	0.213541	1.16909	1.33732	0.624444	-1.46271	0.00435474	0.0192102	down-regulated	#N/A
AT4G24000	0.199819	0.074539	0.103838	0	0	0	7.21937	0.000497142	0.0029137	up-regulated	cellulose synthase like G2
AT4G24010	6.59105	7.23449	6.23189	0.555603	1.39983	1.40086	2.70417	9.79065e-35	6.58745e-33	up-regulated	cellulose synthase like G1
AT4G24240	2.04385	2.38202	1.61263	7.69664	7.63228	7.85204	-1.84472	3.68944e-23	1.56959e-21	down-regulated	WRKY DNA-binding protein 7
AT4G24350	106.659	133.898	119.552	28.4688	32.1113	28.7738	2.08605	8.40271e-58	9.37459e-56	up-regulated	Phosphorylase superfamily protein
AT4G24380	8.35228	8.49204	10.2353	3.14061	4.14187	2.31043	1.61855	6.60128e-14	1.57587e-12	up-regulated	dihydrofolate reductase
AT4G24410	0.316302	0.28514	0.452204	0	0	0	6.33803	0.00218185	0.0106544	up-regulated	#N/A
AT4G24415	3.1201	3.81606	3.99208	0	1.22501	1.00963	2.43929	0.0004416	0.00262639	up-regulated	ath-MIR824
AT4G24510	28.3686	35.9871	34.0331	13.9752	13.5569	12.3181	1.39622	6.22492e-22	2.47385e-20	up-regulated	HXXXD-type acyl-transferase family protein
AT4G24700	1.0819	1.66724	0.98273	6.43746	3.26243	3.76564	-1.77961	1.98146e-06	1.96591e-05	down-regulated	#N/A
AT4G24780	23.7791	24.5551	21.8005	53.629	51.6759	57.5696	-1.11345	1.3369e-21	5.21105e-20	down-regulated	Pectin lyase-like superfamily protein
AT4G24830	155.277	156.234	151.93	29.1454	37.6758	45.585	2.16556	3.33727e-75	5.21257e-73	up-regulated	arginosuccinate synthase family
AT4G24960	50.0295	41.6337	44.1639	16.448	23.1691	26.571	1.15624	1.45961e-10	2.62047e-09	up-regulated	HVA22 homologue D
AT4G25070	0.235005	0.23625	0.223345	0	0.05045	0.12719	2.12972	0.00407393	0.0181694	up-regulated	caldesmon-like protein
AT4G25350	0.205078	0.170805	0.065919	0.327426	0.442532	0.455892	-1.341	0.00213454	0.0104514	down-regulated	EXS (ERD1/XPR1/SYG1) family protein
AT4G25390	1.46775	1.65843	1.83748	0.50453	0.726431	0.678003	1.48239	2.74388e-07	3.14468e-06	up-regulated	Protein kinase superfamily protein
AT4G25433	3.70734	4.54468	3.90701	0	0.073352	0.185132	5.58289	1.44447e-08	2.00293e-07	up-regulated	peptidoglycan-binding LysM domain-containing protein
AT4G25770	15.6403	17.2379	17.0711	5.35913	9.42675	7.47488	1.30002	5.69005e-18	1.83247e-16	up-regulated	alpha/beta-Hydrolases superfamily protein
AT4G26060	4.93811	3.25016	3.82571	0.819129	2.34014	2.24587	1.29281	6.70915e-06	6.03492e-05	up-regulated	Ribosomal protein L18ae family
AT4G26080	58.2089	53.9402	54.519	22.3312	31.4874	29.0849	1.12145	5.01466e-16	1.43341e-14	up-regulated	Protein phosphatase 2C family protein
AT4G26288	0.299472	0.419929	0.158909	1.88726	0.694382	1.15395	-1.98396	0.00026221	0.00166243	down-regulated	#N/A
AT4G26530	113.077	98.2676	93.7092	477.067	526.691	391.039	-2.09515	1.77112e-36	1.22949e-34	down-regulated	Aldolase superfamily protein
AT4G26660	0.848534	1.46429	1.44999	3.63733	2.7359	1.72654	-1.03599	0.00527869	0.0226332	down-regulated	kinesin-like protein
AT4G26790	3.57093	4.66564	4.33007	18.4467	8.4809	7.87475	-1.40734	4.7299e-07	5.20527e-06	down-regulated	GDSL-like Lipase/Acylhydrolase superfamily protein
AT4G27070	37.9826	41.9072	37.9136	3.85103	5.1905	4.38879	3.23812	1.84935e-138	6.97236e-136	up-regulated	tryptophan synthase beta-subunit 2
AT4G27300	0.359045	0.339298	0.276656	0.94079	1.12969	0.956181	-1.52377	7.94297e-05	0.000569099	down-regulated	S-locus lectin protein kinase family protein
AT4G27310	0.493966	0.935905	0.520105	4.60308	4.15301	6.25901	-2.83764	5.38652e-34	3.5478e-32	down-regulated	B-box type zinc finger family protein
AT4G27410	7.18719	6.60267	6.38381	0.538662	1.25085	1.20605	3.08914	6.67243e-16	1.87844e-14	up-regulated	NAC (No Apical Meristem) domain transcriptional regulator superfamily protein
AT4G27440	339.264	336.402	328.847	710.642	767.858	882.395	-1.12565	4.39735e-31	2.67846e-29	down-regulated	protochlorophyllide oxidoreductase B
AT4G27500	145.965	147.705	151.691	60.4699	51.8912	58.3074	1.58331	3.41922e-62	4.27246e-60	up-regulated	proton pump interactor 1
AT4G27560	229.512	226.32	228.594	18.0514	22.951	29.914	3.38759	5.29091e-147	2.14253e-144	up-regulated	UDP-Glycosyltransferase superfamily protein
AT4G27570	1.14961	1.60233	0.934595	0.029951	0.125477	0.228821	3.36975	1.61223e-10	2.86623e-09	up-regulated	UDP-Glycosyltransferase superfamily protein
AT4G27590	1.7464	2.65289	1.1607	0	0.156177	0	5.24965	0.000862201	0.00472999	up-regulated	Heavy metal transport/detoxification superfamily protein
AT4G27652	5.8225	4.16558	4.22663	3.68656	1.25125	1.64069	1.17578	0.00392963	0.0176048	up-regulated	#N/A
AT4G27654	0.671348	1.70072	1.04185	0	0.10123	0	5.19027	0.000360802	0.00219952	up-regulated	transmembrane protein
AT4G27657	3.98716	4.54355	5.84965	0.950727	0.84549	1.30215	2.31133	3.51108e-06	3.33378e-05	up-regulated	#N/A
AT4G27710	14.4697	16.0383	14.165	39.406	31.4054	32.47	-1.12429	2.19305e-18	7.18972e-17	down-regulated	cytochrome P450%2C family 709%2C subfamily B%2C polypeptide 3
AT4G27852	3.45129	5.31028	4.48771	0.794928	2.92445	2.30131	1.31889	4.17667e-05	0.000321702	up-regulated	ncRNA
AT4G27860	15.948	18.2442	15.5964	3.35627	2.90533	3.06887	2.50492	1.053e-40	8.05104e-39	up-regulated	vacuolar iron transporter (VIT) family protein
AT4G27870	105.229	98.4942	96.9388	21.5049	22.2435	18.7838	2.36209	8.03369e-112	2.09134e-109	up-regulated	Vacuolar iron transporter (VIT) family protein
AT4G27950	3.73802	5.06098	4.29284	1.48035	1.71208	2.55183	1.29617	3.28979e-08	4.34145e-07	up-regulated	cytokinin response factor 4
AT4G27980	0.070074	0.093592	0.02288	0	0	0	5.96385	0.00116291	0.00614829	up-regulated	trichohyalin-like protein (DUF3444)
AT4G28080	88.5068	93.8991	83.4772	305.303	197.257	184.211	-1.29306	5.16722e-14	1.24303e-12	down-regulated	Tetratricopeptide repeat (TPR)-like superfamily protein
AT4G28140	1.11589	0.872418	0.685393	0	0.073067	0.073385	4.24064	2.00065e-08	2.72744e-07	up-regulated	Integrase-type DNA-binding superfamily protein
AT4G28240	10.3607	7.75884	6.4473	19.2345	18.8495	17.6588	-1.07963	3.3927e-07	3.82808e-06	down-regulated	#N/A
AT4G28250	12.2123	18.4987	16.4531	29.1013	35.6015	37.5334	-1.00995	3.41014e-12	7.05482e-11	down-regulated	expansin B3
AT4G28290	1.6723	1.53046	2.72255	0	0.374667	0.427923	3.03669	5.86684e-06	5.33875e-05	up-regulated	#N/A
AT4G28300	44.548	40.9529	37.4221	13.9803	15.5236	14.6459	1.58833	4.24986e-37	2.97858e-35	up-regulated	formin-like protein (DUF1421)
AT4G28780	5.26961	6.43077	6.83679	28.1556	22.9845	25.0272	-1.94723	5.72105e-32	3.57435e-30	down-regulated	GDSL-like Lipase/Acylhydrolase superfamily protein
AT4G28910	54.378	56.8342	54.3547	17.6098	21.3978	22.2787	1.54331	2.89039e-81	5.01621e-79	up-regulated	Putative interactor of JAZ
AT4G29030	0.091039	0.087411	0.252155	1.7826	0.572123	0.3135	-2.58621	0.00670044	0.0276554	down-regulated	Putative membrane lipoprotein
AT4G29050	0.475186	0.331282	0.532754	1.49034	0.798718	0.914662	-1.16498	0.000476616	0.00280618	down-regulated	Concanavalin A-like lectin protein kinase family protein
AT4G29210	108.862	117.657	113.484	13.331	14.8537	11.7445	3.19249	3.09477e-224	1.99039e-221	up-regulated	gamma-glutamyl transpeptidase 4
AT4G29600	3.58294	2.76104	2.52588	1.64953	1.02075	1.96974	1.03697	0.00300015	0.0139911	up-regulated	Cytidine/deoxycytidylate deaminase family protein
AT4G29690	0.928758	0.922797	0.680644	0	0.030885	0.078785	4.67629	8.46997e-09	1.21931e-07	up-regulated	Alkaline-phosphatase-like family protein
AT4G29700	38.7991	38.3428	40.7352	1.94994	1.37255	1.98444	4.56846	1.12328e-111	2.88974e-109	up-regulated	Alkaline-phosphatase-like family protein
AT4G29710	0.39934	0.225344	0.398178	0	0	0	6.96081	0.000208549	0.00135644	up-regulated	Alkaline-phosphatase-like family protein
AT4G29740	11.9649	14.0577	13.6706	1.20403	1.9159	1.21703	3.24508	1.29059e-31	7.99468e-30	up-regulated	cytokinin oxidase 4
AT4G29780	1.40233	1.46711	1.1798	0.396921	0.537352	0.469815	1.63434	5.10461e-06	4.69029e-05	up-regulated	nuclease
AT4G29800	0.176582	0.106201	0.109584	1.04155	0.151379	0.452789	-1.9852	0.0011268	0.00598199	down-regulated	PATATIN-like protein 8
AT4G29840	186.149	177.551	171.336	92.5378	79.108	88.3129	1.13801	2.3996e-34	1.58526e-32	up-regulated	Pyridoxal-5'-phosphate-dependent enzyme family protein
AT4G29905	21.6227	20.7825	23.6384	69.9756	57.5438	66.1237	-1.45513	5.0846e-24	2.25986e-22	down-regulated	#N/A
AT4G29930	4.81759	5.61228	5.84182	0	0.295831	0.097817	5.29605	4.15216e-23	1.75619e-21	up-regulated	basic helix-loop-helix (bHLH) DNA-binding superfamily protein
AT4G30060	3.85298	5.54003	4.28972	1.6117	2.06511	2.35888	1.2842	9.80831e-12	1.96139e-10	up-regulated	Core-2/I-branching beta-1%2C6-N-acetylglucosaminyltransferase family protein
AT4G30110	1.58506	1.24662	1.153	3.74356	3.61569	3.86248	-1.40683	5.67761e-15	1.47274e-13	down-regulated	heavy metal atpase 2
AT4G30180	2.10899	4.1155	4.35409	0.830821	1.72054	1.04624	1.65778	0.00557063	0.023699	up-regulated	#N/A
AT4G30210	66.6129	71.1248	64.1063	21.1034	26.3477	27.3762	1.55196	1.24589e-50	1.18969e-48	up-regulated	P450 reductase 2
AT4G30230	3.10546	3.67533	2.59322	0.862927	0.253493	0.756415	2.3944	9.12524e-08	1.12355e-06	up-regulated	#N/A
AT4G30240	15.3711	16.7942	16.5305	5.89367	7.1467	6.22979	1.44035	9.3546e-27	4.75714e-25	up-regulated	Syntaxin/t-SNARE family protein
AT4G30250	0.58332	0.282775	0.520257	0	0.033121	0.197858	2.92392	0.000343707	0.00210404	up-regulated	P-loop containing nucleoside triphosphate hydrolases superfamily protein
AT4G30260	56.327	49.1636	45.2328	23.4269	20.9592	21.2431	1.18945	2.20404e-19	7.72366e-18	up-regulated	Integral membrane Yip1 family protein
AT4G30270	7.06069	6.17216	7.48575	0	0.628041	0.531175	4.30339	2.0517e-14	5.08091e-13	up-regulated	xyloglucan endotransglucosylase/hydrolase 24
AT4G30410	1.75575	1.92943	2.15701	6.32062	5.48384	3.38165	-1.25489	0.000136581	0.000927812	down-regulated	sequence-specific DNA binding transcription factor
AT4G30450	20.6895	18.3701	17.945	2.32424	2.07685	1.05526	3.46573	9.72234e-24	4.26198e-22	up-regulated	glycine-rich protein
AT4G30460	38.3834	30.9779	34.865	0.955891	2.8973	2.41991	4.18928	6.4258e-46	5.62052e-44	up-regulated	glycine-rich protein
AT4G30530	838.427	877.63	875.773	71.4623	77.5612	83.2051	3.58512	0	0	up-regulated	Class I glutamine amidotransferase-like superfamily protein
AT4G30610	1.20097	1.99037	1.88827	8.69905	3.92494	4.04492	-1.6561	2.20372e-06	2.16871e-05	down-regulated	alpha/beta-Hydrolases superfamily protein
AT4G31110	1.13957	1.84252	1.77776	0	0.114877	0.201325	4.03149	1.12662e-10	2.03602e-09	up-regulated	Wall-associated kinase family protein
AT4G31500	857.254	764.168	774.439	80.0322	66.3347	51.9338	3.68222	2.32939e-116	6.53036e-114	up-regulated	cytochrome P450%2C family 83%2C subfamily B%2C polypeptide 1
AT4G31550	5.44799	5.64606	5.72662	9.44394	16.9266	12.0372	-1.16851	7.63911e-09	1.10625e-07	down-regulated	WRKY DNA-binding protein 11
AT4G31780	277.16	284.316	269.584	39.4746	62.4339	62.7372	2.45349	5.4416e-118	1.60799e-115	up-regulated	monogalactosyl diacylglycerol synthase 1
AT4G31800	5.86682	9.81405	9.10559	1.02635	1.25546	2.09681	2.58281	2.32619e-19	8.1387e-18	up-regulated	WRKY DNA-binding protein 18
AT4G31870	3.94735	4.14243	3.28217	1.5235	1.15482	1.97834	1.39202	0.000120073	0.000825155	up-regulated	glutathione peroxidase 7
AT4G31890	0.760915	0.914536	1.38573	2.72755	2.02917	2.77046	-1.13038	5.07029e-06	4.66437e-05	down-regulated	ARM repeat superfamily protein
AT4G32000	0.67533	1.45182	0.726559	3.09999	3.0599	3.0942	-1.61311	2.54209e-06	2.47058e-05	down-regulated	Protein kinase superfamily protein
AT4G32280	0.196787	0.129769	0.121709	1.87022	0.718253	0.815984	-2.76111	1.28802e-06	1.31245e-05	down-regulated	indole-3-acetic acid inducible 29
AT4G32480	5.29327	4.08903	4.24958	0.402062	0.894167	1.00907	2.68552	1.54968e-11	3.06115e-10	up-regulated	sugar phosphate exchanger%2C putative (DUF506)
AT4G32650	0.367159	0.307558	0.433722	1.23075	0.692912	0.742885	-1.17574	0.00522802	0.0224467	down-regulated	potassium channel protein
AT4G32800	13.7505	14.936	16.067	2.69367	3.30752	2.99385	2.41718	1.58379e-33	1.02768e-31	up-regulated	Integrase-type DNA-binding superfamily protein
AT4G32890	1.07424	2.15343	1.19295	3.80134	3.69816	3.87181	-1.27249	1.14364e-07	1.39088e-06	down-regulated	GATA transcription factor 9
AT4G32980	5.38814	8.91809	8.70285	19.8511	29.7404	25.0277	-1.59035	3.72906e-23	1.58336e-21	down-regulated	homeobox protein ATH1
AT4G33050	5.72392	5.42843	4.90414	2.85357	2.03901	2.46593	1.16766	2.94336e-05	0.000234301	up-regulated	calmodulin-binding family protein
AT4G33300	6.4708	6.42142	5.59867	15.7619	14.0583	13.1072	-1.10438	2.06228e-13	4.77204e-12	down-regulated	ADR1-like 1
AT4G33355	0	0.308328	0.054908	0	0	0	5.30177	0.00834707	0.0332833	up-regulated	Bifunctional inhibitor/lipid-transfer protein/seed storage 2S albumin superfamily protein
AT4G33630	66.8649	72.3273	65.3006	36.6147	34.3412	31.611	1.08871	2.97452e-32	1.88533e-30	up-regulated	UvrB/UvrC domain protein (DUF3506)
AT4G33660	5.16283	5.95512	6.16982	16.4835	15.2553	12.6733	-1.27027	1.96733e-13	4.56199e-12	down-regulated	cysteine-rich TM module stress tolerance protein
AT4G33666	1.98332	3.28909	3.44503	18.6698	14.7797	10.5144	-2.24894	5.66659e-13	1.26054e-11	down-regulated	#N/A
AT4G33960	4.62006	4.46334	5.63776	11.2597	10.0898	12.0477	-1.07867	1.22044e-09	1.96784e-08	down-regulated	#N/A
AT4G34000	3.585	4.64664	4.35618	4.25697	15.2285	15.3063	-1.36127	2.88891e-06	2.78167e-05	down-regulated	abscisic acid responsive elements-binding factor 3
AT4G34138	8.29843	8.12871	7.35365	13.1094	21.8811	22.3061	-1.14751	5.16047e-12	1.05167e-10	down-regulated	UDP-glucosyl transferase 73B1
AT4G34200	115.624	103.958	105.518	40.944	38.9068	64.257	1.28747	5.48038e-16	1.55838e-14	up-regulated	D-3-phosphoglycerate dehydrogenase
AT4G34230	41.8952	40.6766	37.8984	12.4605	14.9182	15.12	1.61004	1.40176e-31	8.65881e-30	up-regulated	cinnamyl alcohol dehydrogenase 5
AT4G34250	4.65602	4.52905	4.26059	16.0361	10.7067	11.653	-1.42892	8.35462e-08	1.03742e-06	down-regulated	3-ketoacyl-CoA synthase 16
AT4G34380	0	0	0	0	0.040386	0.11111	-5.44799	0.00512758	0.0220805	down-regulated	Transducin/WD40 repeat-like superfamily protein
AT4G34400	2.36448	3.44026	3.08182	0.590948	0.718205	1.07266	2.00511	3.57903e-13	8.08498e-12	up-regulated	AP2/B3-like transcriptional factor family protein
AT4G34410	3.65671	2.17034	1.91838	0	0.00444	0	9.6697	2.75046e-14	6.74265e-13	up-regulated	redox responsive transcription factor 1
AT4G34550	0.274676	0.412381	0.141365	1.89411	1.36468	1.10114	-2.31738	3.43704e-05	0.000269673	down-regulated	F-box protein
AT4G34560	4.55843	5.0802	5.54985	16.6111	13.2703	13.6686	-1.42881	2.7732e-17	8.60165e-16	down-regulated	transmembrane protein
AT4G34590	56.7404	53.3311	52.5541	34.7069	17.0302	25.0434	1.1615	6.61099e-08	8.30819e-07	up-regulated	G-box binding factor 6
AT4G34710	1008.67	948.63	916.299	69.2817	82.6168	103.048	3.60536	7.47152e-124	2.36782e-121	up-regulated	arginine decarboxylase 2
AT4G34920	149.781	133.383	135.784	74.1929	67.1637	55.9793	1.17931	1.80812e-21	6.94871e-20	up-regulated	PLC-like phosphodiesterases superfamily protein
AT4G34990	3.88692	3.87102	3.5805	1.00657	2.20803	1.87011	1.27816	4.19532e-07	4.65917e-06	up-regulated	myb domain protein 32
AT4G35010	0.111712	0.114714	0.116749	0	0.018075	0	4.1337	0.0058595	0.0246758	up-regulated	beta-galactosidase 11
AT4G35060	4.20256	4.97047	3.3311	0.892367	0.367362	0.493799	2.89108	9.56431e-09	1.36338e-07	up-regulated	Heavy metal transport/detoxification superfamily protein
AT4G35110	3.70019	2.96443	2.81469	0.94134	1.60509	0.866716	1.47133	5.28744e-10	8.88022e-09	up-regulated	phospholipase-like protein (PEARLI 4) family protein
AT4G35160	5.73874	4.81923	5.36996	0.591117	0.367399	0.391603	3.63295	3.80602e-09	5.75959e-08	up-regulated	O-methyltransferase family protein
AT4G35270	4.07612	3.98416	3.17328	12.1143	7.33908	5.63675	-1.0899	1.54493e-06	1.55396e-05	down-regulated	Plant regulator RWP-RK family protein
AT4G35470	8.07645	7.29326	6.65492	21.9791	16.6761	13.4694	-1.16037	2.72764e-11	5.24618e-10	down-regulated	plant intracellular ras group-related LRR 4
AT4G35550	18.3886	17.1035	17.2703	4.43272	7.07765	7.32057	1.60534	4.12441e-30	2.42442e-28	up-regulated	WUSCHEL related homeobox 13
AT4G35630	354.954	322.935	325.866	40.5593	25.2422	28.1889	3.49942	1.72809e-82	3.04743e-80	up-regulated	phosphoserine aminotransferase
AT4G35720	0.69918	1.86605	1.49706	0.021785	0.071603	0.029018	4.94842	4.23705e-15	1.10431e-13	up-regulated	DUF241 domain protein%2C putative (DUF241)
AT4G35900	3.25486	2.47414	3.07469	0.467076	1.51327	0.935247	1.73161	3.67786e-06	3.47809e-05	up-regulated	Basic-leucine zipper (bZIP) transcription factor family protein
AT4G36010	59.9528	56.7204	58.3536	20.3848	22.3703	32.2597	1.337	5.14898e-22	2.05837e-20	up-regulated	Pathosis-related thaumatin superfamily protein
AT4G36040	4.45648	4.16191	4.00526	19.2919	20.8371	18.9857	-2.12458	3.66977e-32	2.31259e-30	down-regulated	Chaperone DnaJ-domain superfamily protein
AT4G36110	0.417532	0.483493	0.65574	0	0.005176	0	6.81589	0.000105388	0.000734394	up-regulated	SAUR-like auxin-responsive protein family
AT4G36120	0.235794	0.419533	0.473524	1.34359	0.694717	0.960306	-1.3362	0.000610408	0.00348597	down-regulated	filament-like protein (DUF869)
AT4G36410	1.20364	2.68342	2.86383	7.72328	4.4568	5.48144	-1.31274	0.000819207	0.00451224	down-regulated	ubiquitin-conjugating enzyme 17
AT4G36470	1.01523	1.05666	0.690085	3.45646	2.32372	3.04359	-1.58336	3.19499e-11	6.08579e-10	down-regulated	S-adenosyl-L-methionine-dependent methyltransferases superfamily protein
AT4G36620	0.252535	0.206621	0.066069	0.766634	1.091	0.437909	-2.02427	0.000178057	0.00117312	down-regulated	GATA transcription factor 19
AT4G36640	15.5453	18.5692	16.178	4.42631	4.4017	3.58284	2.10391	2.41699e-19	8.4294e-18	up-regulated	Sec14p-like phosphatidylinositol transfer family protein
AT4G36648	46.4682	82.5777	65.4995	4.7301	18.1994	16.6564	2.4291	1.13066e-13	2.64997e-12	up-regulated	ncRNA
AT4G36670	4.39615	5.18405	4.97861	2.60571	1.08741	0.96479	1.69576	7.93652e-07	8.41648e-06	up-regulated	Major facilitator superfamily protein
AT4G36700	0.052109	0.081216	0.022385	0	0	0	5.46288	0.00993262	0.0383333	up-regulated	RmlC-like cupins superfamily protein
AT4G36820	0.380198	0.136084	0.221196	0	0	0	7.25832	4.15945e-05	0.000320488	up-regulated	calcium uniporter (DUF607)
AT4G36830	25.2169	23.247	20.3006	6.93331	5.52194	5.56671	2.06349	2.6419e-31	1.62276e-29	up-regulated	GNS1/SUR4 membrane protein family
AT4G36850	0.702756	1.40982	1.01509	3.41423	2.59415	2.03067	-1.27568	0.00630694	0.0263094	down-regulated	PQ-loop repeat family protein / transmembrane family protein
AT4G36900	7.54783	7.0169	6.64868	1.94518	2.56587	2.84996	1.63893	7.91775e-12	1.59574e-10	up-regulated	related to AP2 10
AT4G36950	13.7477	18.8188	16.9078	0	0.035958	0.122044	8.40324	6.55264e-62	8.14129e-60	up-regulated	mitogen-activated protein kinase kinase kinase 21
AT4G36990	10.928	13.2611	12.6363	1.96214	2.58434	3.17395	2.36517	1.96882e-25	9.25856e-24	up-regulated	heat shock factor 4
AT4G37140	1.1931	0.828048	1.48382	0	0	0	8.49333	1.1171e-09	1.81349e-08	up-regulated	alpha/beta-Hydrolases superfamily protein
AT4G37150	1.67224	0.742592	0.987528	0.775942	0.07017	0.302104	1.61977	0.00906017	0.0355561	up-regulated	methyl esterase 9
AT4G37260	18.0153	15.4695	15.4254	8.75548	9.20306	6.62223	1.08954	1.27779e-07	1.54629e-06	up-regulated	myb domain protein 73
AT4G37410	12.9025	17.3048	15.2569	0.401134	0.527085	0.235405	5.36633	8.18518e-81	1.40933e-78	up-regulated	cytochrome P450%2C family 81%2C subfamily F%2C polypeptide 4
AT4G37470	13.3883	14.5938	14.8728	34.4191	35.9447	37.7059	-1.23224	4.61121e-29	2.61226e-27	down-regulated	alpha/beta-Hydrolases superfamily protein
AT4G37520	2.35364	4.30762	3.0548	1.74047	1.09632	0.9517	1.42157	3.95447e-05	0.000305881	up-regulated	Peroxidase superfamily protein
AT4G37530	5.04691	2.57023	2.02577	0	0.769267	0.421544	3.178	3.01278e-06	2.89585e-05	up-regulated	Peroxidase superfamily protein
AT4G37550	4.96569	5.69845	5.51852	7.68577	12.7376	15.3209	-1.0191	7.40157e-13	1.62664e-11	down-regulated	Acetamidase/Formamidase family protein
AT4G37553	0.280525	0.622876	0.374411	0.756538	2.28215	0.969371	-1.66644	0.000440266	0.00261967	down-regulated	ncRNA
AT4G37560	2.9674	3.30732	3.18122	6.83418	8.3374	7.15267	-1.14415	1.49655e-15	4.09575e-14	down-regulated	Acetamidase/Formamidase family protein
AT4G37630	5.14815	3.90891	5.60346	2.84128	1.82893	1.80926	1.24991	6.62911e-07	7.09191e-06	up-regulated	cyclin d5%3B1
AT4G37730	1.7114	1.48154	1.67135	1.01666	0.561082	0.595143	1.24008	0.000805439	0.00444761	up-regulated	basic leucine-zipper 7
AT4G37800	12.7599	17.2843	16.094	49.215	31.6939	29.0453	-1.18052	4.80294e-09	7.16412e-08	down-regulated	xyloglucan endotransglucosylase/hydrolase 7
AT4G37890	0.857124	1.31463	0.826773	1.88711	2.76099	2.28986	-1.10747	4.99351e-08	6.39678e-07	down-regulated	Zinc finger (C3HC4-type RING finger) family protein
AT4G37990	0.137224	0.414397	0.198938	0	0	0.008435	5.87122	0.00127833	0.006681	up-regulated	cinnamyl alcohol dehydrogenase 8
AT4G38250	0.354451	1.2865	1.07709	41.551	1.81411	1.3239	-4.06137	0.00025059	0.00159757	down-regulated	Transmembrane amino acid transporter family protein
AT4G38420	2.3165	2.27128	2.03087	6.9877	8.95531	3.80074	-1.47174	8.3448e-09	1.20367e-07	down-regulated	SKU5 similar 9
AT4G38470	31.1602	29.8147	25.4701	7.12197	10.0192	11.2708	1.7306	2.7275e-35	1.85801e-33	up-regulated	ACT-like protein tyrosine kinase family protein
AT4G38620	11.1769	15.0061	12.7483	2.31023	3.92309	3.31779	2.13659	5.93023e-27	3.05121e-25	up-regulated	myb domain protein 4
AT4G38740	277.454	265.516	266.225	142.769	139.043	140.263	1.03904	1.62477e-28	9.01749e-27	up-regulated	#N/A
AT4G38810	43.9052	45.4821	44.6006	12.1109	16.6493	16.1929	1.73063	5.49271e-83	9.76496e-81	up-regulated	Calcium-binding EF-hand family protein
AT4G39030	14.535	14.8787	16.0749	0.827848	0.685917	0.82951	4.37477	6.64117e-77	1.07572e-74	up-regulated	MATE efflux family protein
AT4G39070	1.44105	0.873488	1.04854	0	0.170356	0.057139	3.98061	0.000269887	0.00170678	up-regulated	B-box zinc finger family protein
AT4G39330	35.1034	39.5164	35.7849	170.695	133.07	155.797	-1.96684	2.53457e-65	3.29902e-63	down-regulated	cinnamyl alcohol dehydrogenase 9
AT4G39510	0.564916	0.946968	1.04977	3.00077	3.82647	3.15102	-1.85668	3.37867e-16	9.78561e-15	down-regulated	cytochrome P450%2C family 96%2C subfamily A%2C polypeptide 12
AT4G39640	3.84166	4.79313	3.72752	10.5424	10.3062	7.90207	-1.13945	9.58052e-14	2.25995e-12	down-regulated	gamma-glutamyl transpeptidase 1
AT4G39770	0.393712	0.748742	0.306433	1.9488	2.74067	2.65773	-2.22964	1.03621e-14	2.61951e-13	down-regulated	Haloacid dehalogenase-like hydrolase (HAD) superfamily protein
AT4G39795	0.730729	0.218797	0.456334	3.0991	1.98561	2.71209	-2.34328	5.11279e-06	4.69478e-05	down-regulated	#N/A
AT4G39940	240.047	249.42	244.407	34.0842	56.7565	66.854	2.34194	3.4096e-49	3.18622e-47	up-regulated	APS-kinase 2
AT4G39950	187.505	168.146	166.399	19.9422	15.7983	17.0048	3.39538	7.62622e-88	1.47577e-85	up-regulated	cytochrome P450%2C family 79%2C subfamily B%2C polypeptide 2
AT4G39980	884.229	795.514	774.52	82.0053	88.266	100.329	3.28932	1.57434e-198	9.56281e-196	up-regulated	3-deoxy-D-arabino-heptulosonate 7-phosphate synthase 1
AT5G01070	0.386185	0.259578	0.168906	0	0.120917	0	2.82169	0.0124819	0.0463085	up-regulated	RING/FYVE/PHD zinc finger superfamily protein
AT5G01075	9.62288	7.30806	7.50575	2.74288	3.33629	1.52766	1.7784	5.9075e-07	6.36351e-06	up-regulated	Glycosyl hydrolase family 35 protein
AT5G01100	0.264984	0.218993	0.485642	0	0.138151	0.128258	2.01559	0.00837125	0.0333493	up-regulated	O-fucosyltransferase family protein
AT5G01240	7.86092	8.55311	7.52515	12.3712	21.9178	17.8733	-1.01348	5.61221e-08	7.13916e-07	down-regulated	like AUXIN RESISTANT 1
AT5G01500	17.9774	19.926	19.3154	6.88775	6.73668	8.31842	1.48504	2.45987e-23	1.05678e-21	up-regulated	thylakoid ATP/ADP carrier
AT5G01520	1.89688	1.61622	2.05318	3.47065	6.42916	6.0801	-1.39117	2.64822e-06	2.5646e-05	down-regulated	RING/U-box superfamily protein
AT5G01540	0	0	0	1.41392	0	0	-22.8293	8.75548e-06	7.72624e-05	down-regulated	lectin receptor kinase a4.1
AT5G01542	0.869215	0.884273	0.800558	1.34597	2.20509	2.02189	-1.00686	0.00397548	0.0177811	down-regulated	ncRNA
AT5G01600	9.17873	9.32682	8.45617	92.3831	28.7534	19.3404	-2.34551	6.4198e-05	0.000470764	down-regulated	ferretin 1
AT5G01620	0.916795	1.13292	0.897346	3.24958	2.73537	2.63787	-1.4325	5.01357e-14	1.2074e-12	down-regulated	TRICHOME BIREFRINGENCE-LIKE 35
AT5G01660	0.535737	0.449998	0.464587	1.77203	0.534988	0.875178	-1.06189	0.00957626	0.0371877	down-regulated	influenza virus NS1A-binding protein
AT5G01720	14.9047	18.0555	15.0877	3.46525	8.25104	6.14062	1.54964	4.12888e-15	1.0774e-13	up-regulated	RNI-like superfamily protein
AT5G01740	0.903862	1.21365	1.90804	0	0.42706	0.60313	2.11856	0.00824314	0.0329349	up-regulated	Nuclear transport factor 2 (NTF2) family protein
AT5G01760	0.596448	1.03284	0.556834	0	0.047566	0.064671	4.32566	4.2038e-08	5.45553e-07	up-regulated	ENTH/VHS/GAT family protein
AT5G01815	2.22464	1.01362	2.99782	0.784028	0.820876	1.02902	1.35101	0.00410773	0.0183015	up-regulated	ncRNA
AT5G01820	14.5208	20.1241	17.7102	6.72861	11.8295	9.17263	1.02789	1.80718e-08	2.4776e-07	up-regulated	serine/threonine protein kinase 1
AT5G01830	6.00604	5.14306	5.87372	2.01125	2.52745	2.1499	1.45623	9.33564e-25	4.26185e-23	up-regulated	ARM repeat superfamily protein
AT5G01840	24.9773	17.9529	18.0607	0.778747	1.18213	2.1618	4.01734	5.05172e-46	4.45428e-44	up-regulated	ovate family protein 1
AT5G01850	20.2803	23.5906	20.8655	1.83886	2.98872	3.09974	3.13434	3.32208e-86	6.31687e-84	up-regulated	Protein kinase superfamily protein
AT5G02090	0.650602	1.06272	1.03713	2.6149	2.1527	1.5316	-1.11104	0.0033775	0.0154607	down-regulated	#N/A
AT5G02170	0.744479	0.692507	0.518094	0	0.086674	0.108646	3.43014	2.98777e-05	0.000237146	up-regulated	Transmembrane amino acid transporter family protein
AT5G02460	3.54138	3.37697	2.91351	0.604954	1.5985	1.56848	1.51003	5.08607e-09	7.56579e-08	up-regulated	Dof-type zinc finger DNA-binding family protein
AT5G02490	15.9163	14.2093	12.97	5.28314	5.34983	4.6991	1.58906	0.00152414	0.00779245	up-regulated	Heat shock protein 70 (Hsp 70) family protein
AT5G02500	1040.7	969.146	949.95	560.362	426.598	557.976	1.03412	9.86167e-05	0.000692057	up-regulated	heat shock cognate protein 70-1
AT5G02515	0.19852	0.498341	0.370657	7.70018	7.39812	6.67738	-4.23772	2.67434e-29	1.52689e-27	down-regulated	ncRNA
AT5G02690	1.28534	3.19963	2.46694	2.52593	7.10066	5.6734	-1.02377	0.0101499	0.0390065	down-regulated	#N/A
AT5G02760	1.0541	1.03017	1.08925	9.18247	11.7096	11.3106	-3.2282	1.47299e-53	1.49813e-51	down-regulated	Protein phosphatase 2C family protein
AT5G02940	343.733	460.844	386.356	46.3267	71.2605	64.528	2.81428	6.2979e-98	1.39107e-95	up-regulated	ion channel POLLUX-like protein%2C putative (DUF1012)
AT5G03120	7.73888	5.84139	6.06554	2.65353	3.34287	2.413	1.30087	7.51573e-05	0.000541326	up-regulated	transmembrane protein
AT5G03130	0.40098	0.443572	0.7162	3.49815	1.12777	0.601274	-1.70011	0.00734612	0.0299028	down-regulated	#N/A
AT5G03150	0.241173	0.358608	0.346455	2.091	1.14192	0.869866	-2.04937	3.52854e-09	5.35823e-08	down-regulated	C2H2-like zinc finger protein
AT5G03204	33.8471	29.0501	34.3432	0	0.080896	0	10.2893	3.7795e-15	9.92152e-14	up-regulated	#N/A
AT5G03210	20.7771	10.33	13.7693	0	1.40092	2.13451	3.84358	0.000583588	0.00335119	up-regulated	E3 ubiquitin-protein ligase
AT5G03235	1.36747	1.8686	3.42866	0	0.094336	0	5.86392	9.64038e-07	1.00961e-05	up-regulated	ncRNA
AT5G03355	0.064031	0.023066	0.144658	0.228752	0.225175	0.382737	-1.68012	0.00619575	0.0259197	down-regulated	cysteine/histidine-rich C1 domain protein
AT5G03390	3.52228	3.97037	3.09115	0.886912	1.53196	1.40302	1.57849	6.14558e-11	1.14176e-09	up-regulated	#N/A
AT5G03620	0.215551	0.324584	0.328834	0.775146	1.06071	1.1543	-1.67679	2.78585e-08	3.71226e-07	down-regulated	Subtilisin-like serine endopeptidase family protein
AT5G03630	90.3158	86.4364	84.6102	16.2179	20.8153	24.9035	2.19282	1.04585e-29	6.06623e-28	up-regulated	Pyridine nucleotide-disulfide oxidoreductase family protein
AT5G03875	0.290386	0.554616	0.589226	2.08896	1.31155	1.08408	-1.53684	0.0114243	0.043005	down-regulated	ncRNA
AT5G03995	0.3316	0.326094	0	1.02967	2.02721	2.70325	-2.93942	5.87585e-05	0.00043496	down-regulated	#N/A
AT5G04230	2.38587	2.41027	2.61891	5.61241	6.44303	6.40883	-1.20857	7.64172e-18	2.44301e-16	down-regulated	phenyl alanine ammonia-lyase 3
AT5G04330	9.72562	9.45791	9.47696	0	0.285164	0.286805	5.78194	3.47483e-15	9.17682e-14	up-regulated	Cytochrome P450 superfamily protein
AT5G04340	10.3032	8.50549	9.11143	0	0.56794	0.572071	4.78188	1.74529e-08	2.39876e-07	up-regulated	6
AT5G04370	1.26847	0.828239	0.808972	0	0.270594	0.462186	2.14407	0.00872796	0.0344938	up-regulated	S-adenosyl-L-methionine-dependent methyltransferases superfamily protein
AT5G04530	1.94718	3.13899	2.0743	12.9237	9.89279	6.42118	-1.96168	3.02587e-08	4.00768e-07	down-regulated	3-ketoacyl-CoA synthase 19
AT5G04590	140.94	179.043	159.53	98.6519	78.588	73.3063	1.01968	6.69147e-13	1.478e-11	up-regulated	sulfite reductase
AT5G04770	2.62819	2.49076	2.73373	0.563115	0.560813	0.728854	2.14372	8.07634e-11	1.48408e-09	up-regulated	cationic amino acid transporter 6
AT5G05090	2.83019	2.86669	2.51075	5.98248	6.48993	6.60575	-1.11267	1.37057e-09	2.19562e-08	down-regulated	Homeodomain-like superfamily protein
AT5G05140	15.1643	14.3332	13.2026	3.42725	4.25566	3.04084	2.09554	1.96077e-42	1.55913e-40	up-regulated	Transcription elongation factor (TFIIS) family protein
AT5G05180	1.18618	2.02635	1.45067	3.51051	3.58578	3.36484	-1.06842	5.14805e-08	6.58704e-07	down-regulated	myosin heavy chain%2C striated protein
AT5G05410	7.17202	6.13088	6.72474	2.47096	3.33963	2.75192	1.35596	2.03101e-08	2.76539e-07	up-regulated	DRE-binding protein 2A
AT5G05590	29.2001	27.1666	28.1162	3.36426	4.90905	5.53934	2.73435	1.37898e-83	2.49208e-81	up-regulated	phosphoribosylanthranilate isomerase 2
AT5G05600	212.141	187.235	192.272	0	1.60994	1.32143	7.82322	9.15708e-19	3.06643e-17	up-regulated	2-oxoglutarate (2OG) and Fe(II)-dependent oxygenase superfamily protein
AT5G05730	199.224	197.055	191.75	18.3226	16.4664	19.3414	3.54223	4.39479e-243	3.43217e-240	up-regulated	anthranilate synthase alpha subunit 1
AT5G05735	0.402351	0.690598	0.908461	0	0	0	5.94651	0.000790746	0.00437421	up-regulated	#N/A
AT5G05810	2.77138	2.62408	2.62299	0.404048	0.332228	0.171201	3.21305	3.555e-12	7.34063e-11	up-regulated	RING/U-box superfamily protein
AT5G05840	0.186548	0.752325	0.283341	0.386758	1.81128	1.68006	-1.54245	0.00098779	0.00532807	down-regulated	replication factor C subunit%2C putative (DUF620)
AT5G05890	2.61842	2.28459	2.56105	7.9976	5.65684	7.52552	-1.40792	3.5237e-17	1.08678e-15	down-regulated	UDP-Glycosyltransferase superfamily protein
AT5G06270	4.30676	3.55464	3.91196	13.5848	6.69961	8.53634	-1.21357	6.05605e-06	5.48809e-05	down-regulated	#N/A
AT5G06330	0.267882	0.140849	0.278685	0.744791	0.621003	0.495196	-1.33253	0.00696873	0.0285927	down-regulated	Late embryosis abundant (LEA) hydroxyproline-rich glycoprotein family
AT5G06610	2.52441	2.60024	2.38327	8.03453	6.27033	5.54701	-1.31398	1.07316e-12	2.31429e-11	down-regulated	lipase (DUF620)
AT5G06750	8.2342	8.25166	8.43404	1.86933	2.36677	3.23404	1.85293	1.69924e-25	8.02532e-24	up-regulated	Protein phosphatase 2C family protein
AT5G06860	15.3055	14.558	15.7878	5.23859	5.17357	2.64851	1.88972	8.66915e-09	1.24389e-07	up-regulated	polygalacturonase inhibiting protein 1
AT5G06865	7.39903	8.14355	3.59829	1.58568	0.250087	2.08722	2.3706	0.00549701	0.0234314	up-regulated	ncRNA
AT5G06870	168.252	164.729	160.008	17.3329	10.4396	7.71801	3.86444	2.12449e-34	1.40776e-32	up-regulated	polygalacturonase inhibiting protein 2
AT5G06930	0.650055	0.291257	0.417636	1.4818	0.890106	0.999914	-1.21307	0.000548613	0.00317117	down-regulated	nucleolar-like protein
AT5G06940	0.336915	0.299933	0.532099	2.73174	2.17006	2.18887	-2.49526	1.5732e-18	5.19655e-17	down-regulated	Leucine-rich repeat receptor-like protein kinase family protein
AT5G07010	14.5272	13.7661	13.8966	0	0.12689	0.243354	6.96413	3.90931e-14	9.48778e-13	up-regulated	sulfotransferase 2A
AT5G07100	0.271888	0.490341	0.394107	0	0	0	8.00403	8.14342e-07	8.61918e-06	up-regulated	WRKY DNA-binding protein 26
AT5G07110	10.5526	12.9304	13.6736	6.47587	5.15003	6.33909	1.14087	6.72646e-08	8.44845e-07	up-regulated	prenylated RAB acceptor 1.B6
AT5G07175	0.333393	0.230189	0.23848	0	0	0	5.65998	0.000373922	0.00226811	up-regulated	#N/A
AT5G07280	2.09523	2.06107	2.61561	0.269939	0.591172	0.587565	2.35134	7.43005e-15	1.90696e-13	up-regulated	Leucine-rich repeat transmembrane protein kinase
AT5G07320	15.2359	15.1239	14.5475	6.40302	8.4142	9.46176	1.00083	3.71489e-19	1.27726e-17	up-regulated	Mitochondrial substrate carrier family protein
AT5G07322	0.519098	0.311014	0.232038	0	0	0	6.18659	0.00418628	0.0185757	up-regulated	ncRNA
AT5G07350	89.6457	95.5642	89.2894	30.2556	28.8381	33.3369	1.67073	2.44018e-68	3.42048e-66	up-regulated	TUDOR-SN protein 1
AT5G07460	61.7587	48.7539	52.7212	21.3993	18.7887	25.1403	1.42778	1.7815e-20	6.5253e-19	up-regulated	peptidemethionine sulfoxide reductase 2
AT5G07570	0	0	0	0	0.043493	0	-4.74356	0.0119458	0.044645	down-regulated	glycine/proline-rich protein
AT5G07660	1.68573	2.93203	1.87679	1.14696	0.961181	0.966161	1.1601	3.55397e-08	4.67597e-07	up-regulated	structural maintenance of chromosomes 6A
AT5G07700	5.36792	5.45454	5.98788	1.17877	4.04507	3.32474	1.1077	0.000436063	0.0025982	up-regulated	myb domain protein 76
AT5G08130	51.189	55.9004	52.9375	21.1543	27.7934	33.2271	1.09234	1.5949e-23	6.90607e-22	up-regulated	basic helix-loop-helix (bHLH) DNA-binding superfamily protein
AT5G08760	0.33289	0.711191	1.00155	1.23784	1.6079	4.18776	-1.64929	0.000474566	0.00279637	down-regulated	transmembrane protein
AT5G09430	0	0	0	0	0.079769	0.272041	-5.79201	0.00161962	0.00820622	down-regulated	alpha/beta-Hydrolases superfamily protein
AT5G09440	10.5272	9.2439	8.9052	4.11894	3.16862	1.92619	1.71725	1.99953e-11	3.89347e-10	up-regulated	EXORDIUM like 4
AT5G09730	0.472462	0.465898	0.395016	2.54582	1.35902	0.993045	-1.8087	2.45057e-08	3.29358e-07	down-regulated	beta-xylosidase 3
AT5G09980	4.04772	3.18135	4.62935	0	0	0.078168	7.1716	9.67822e-07	1.01309e-05	up-regulated	elicitor peptide 4
AT5G09990	1.80719	4.10218	5.8118	1.77556	1.5818	1.71604	1.28752	0.00745687	0.0302691	up-regulated	elicitor peptide 5
AT5G10030	0.658476	1.56142	1.10137	1.43536	3.33767	3.11394	-1.07137	3.72161e-05	0.000289713	down-regulated	TGACG motif-binding factor 4
AT5G10100	0	0	0	0.357685	0.534381	0.567837	-8.21867	2.1648e-06	2.13425e-05	down-regulated	Haloacid dehalogenase-like hydrolase (HAD) superfamily protein
AT5G10250	0.130859	0.267249	0.15537	0.261901	2.42687	1.64443	-2.80379	1.42374e-07	1.70498e-06	down-regulated	Phototropic-responsive NPH3 family protein
AT5G10290	16.3362	18.4468	17.4186	4.57347	9.37645	8.77999	1.31718	1.63336e-15	4.43492e-14	up-regulated	leucine-rich repeat transmembrane protein kinase family protein
AT5G10300	49.5861	45.4118	41.2584	0	1.78743	1.34944	5.59976	7.81627e-11	1.44113e-09	up-regulated	methyl esterase 5
AT5G10530	0	0	0	0.667446	0.138684	0.174918	-8.70768	3.7328e-05	0.000290481	down-regulated	Concanavalin A-like lectin protein kinase family protein
AT5G10570	0.123038	0.052562	0	0.941447	0.880189	0.65676	-3.66923	5.51446e-06	5.03485e-05	down-regulated	basic helix-loop-helix (bHLH) DNA-binding superfamily protein
AT5G10625	41.1627	34.4122	40.9325	0	0.672019	0.224009	7.15391	1.06564e-15	2.94221e-14	up-regulated	flowering-promoting factor-like protein
AT5G10650	6.56374	5.93485	5.48981	1.81906	3.15072	3.6505	1.15619	2.25207e-08	3.04038e-07	up-regulated	RING/U-box superfamily protein
AT5G10720	0.53855	0.513441	0.680685	0	0.036222	0.237055	2.8127	0.000470048	0.00277349	up-regulated	histidine kinase 5
AT5G10930	2.37874	2.60013	2.02243	8.11724	10.9646	7.87915	-1.84048	2.19811e-19	7.71526e-18	down-regulated	CBL-interacting protein kinase 5
AT5G11160	4.12333	4.38584	5.23956	2.03548	0.791876	0.805258	1.9169	4.81152e-07	5.28711e-06	up-regulated	adenine phosphoribosyltransferase 5
AT5G11250	2.67596	3.12774	2.60778	8.01555	8.69639	8.2965	-1.44905	2.09844e-29	1.20122e-27	down-regulated	Disease resistance protein (TIR-NBS-LRR class)
AT5G11410	0.536968	1.04325	0.773439	0.408819	0.147424	0.391465	1.31435	0.01226	0.0455934	up-regulated	Protein kinase superfamily protein
AT5G11420	38.1501	42.2901	44.3963	103.811	104.362	106.472	-1.23384	2.32728e-38	1.67403e-36	down-regulated	transmembrane protein%2C putative (Protein of unknown function%2C DUF642)
AT5G11550	5.50235	5.96439	4.52032	9.24422	17.9462	13.4823	-1.22996	4.45435e-10	7.53312e-09	down-regulated	ARM repeat superfamily protein
AT5G11610	1.27698	1.22314	0.873165	4.70114	3.3978	3.95293	-1.75329	1.02231e-12	2.21116e-11	down-regulated	Exostosin family protein
AT5G11740	778.322	698.505	742.693	447.945	232.113	295.503	1.26385	8.00707e-12	1.61225e-10	up-regulated	arabinogalactan protein 15
AT5G11800	7.88483	10.3769	8.76388	4.13457	4.4428	4.30584	1.16525	1.52894e-20	5.63801e-19	up-regulated	K+ efflux antiporter 6
AT5G11810	14.3708	16.5117	15.2287	6.33308	8.28758	9.62039	1.03925	1.0897e-12	2.34533e-11	up-regulated	rhomboid family protein
AT5G11930	2.60381	2.99616	2.15407	0	0.393476	0	4.39941	3.74358e-07	4.19369e-06	up-regulated	Thioredoxin superfamily protein
AT5G12010	21.4998	20.7997	22.1709	8.67399	8.09577	7.19334	1.52287	4.0121e-28	2.16624e-26	up-regulated	nuclease
AT5G12300	1.1594	0.958359	0.914119	3.32371	1.68986	1.35219	-1.00001	0.00536421	0.0229324	down-regulated	Calcium-dependent lipid-binding (CaLB domain) family protein
AT5G12890	23.9385	22.0223	21.2035	12.4012	10.8319	10.8634	1.07375	3.81976e-18	1.24296e-16	up-regulated	UDP-Glycosyltransferase superfamily protein
AT5G13060	1.90191	2.47827	2.56596	6.46906	3.33703	5.21906	-1.03357	4.99396e-05	0.000376692	down-regulated	ARMADILLO BTB protein 1
AT5G13170	0.436448	0.677017	0.581953	1.82528	0.950567	1.95928	-1.39976	0.0120234	0.0448431	down-regulated	senescence-associated 29
AT5G13200	39.2422	33.4506	32.8742	6.04062	7.05504	8.50081	2.39747	5.44513e-43	4.36149e-41	up-regulated	GRAM domain family protein
AT5G13210	1.88102	3.01336	2.78716	0.811219	1.27074	1.24575	1.31564	2.68984e-05	0.000216007	up-regulated	Uncharacterized conserved protein UCP015417%2C vWA
AT5G13220	198.288	186.119	179.121	1.36241	0.420937	0.107706	7.8924	1.11048e-40	8.43155e-39	up-regulated	jasmonate-zim-domain protein 10
AT5G13320	0.671721	1.15079	1.01771	2.07611	3.13173	2.54959	-1.36075	1.06925e-07	1.30621e-06	down-regulated	Auxin-responsive GH3 family protein
AT5G13330	0.572833	0.705453	0.972535	0	0	0	8.96262	1.10018e-08	1.55211e-07	up-regulated	related to AP2 6l
AT5G13550	25.7796	36.655	30.0046	7.02758	6.57628	7.20173	2.24387	1.98929e-44	1.66666e-42	up-regulated	sulfate transporter 4.1
AT5G13630	135.597	156.805	138.701	547.067	355.665	291.126	-1.39806	8.71925e-15	2.22219e-13	down-regulated	magnesium-chelatase subunit chlH%2C chloroplast%2C putative / Mg-protoporphyrin IX chelatase%2C putative (CHLH)
AT5G13700	1.14877	1.38583	1.50975	0.298216	0.243269	0.586942	1.94788	1.05094e-06	1.08914e-05	up-regulated	polyamine oxidase 1
AT5G13760	9.66654	10.3606	10.0623	2.64063	4.01316	3.40589	1.69207	3.02647e-28	1.64626e-26	up-regulated	Plasma-membrane choline transporter family protein
AT5G13800	52.8538	53.2899	51.7662	13.7854	21.4376	19.7367	1.61148	3.14746e-51	3.03196e-49	up-regulated	pheophytinase
AT5G13930	72.5916	74.3864	66.5038	17.8801	20.2881	34.398	1.67523	0.00033547	0.00206216	up-regulated	Chalcone and stilbene synthase family protein
AT5G13990	0.021614	0.019555	0.023295	0.112682	0.155466	0.085646	-2.22861	0.00959533	0.0372486	down-regulated	exocyst subunit exo70 family protein C2
AT5G14090	0.458418	1.37945	0.639192	1.62966	3.64445	2.57156	-1.55526	1.14566e-05	9.89035e-05	down-regulated	regulator of nonsense transcript protein
AT5G14120	41.9393	42.7084	38.4388	22.5489	18.5478	15.9763	1.19534	1.06098e-15	2.93305e-14	up-regulated	Major facilitator superfamily protein
AT5G14650	0.104134	0.400418	0.40684	0.680158	1.01367	1.00097	-1.44894	0.000828585	0.0045616	down-regulated	Pectin lyase-like superfamily protein
AT5G14700	32.3571	34.1167	32.2588	2.94828	3.48045	3.34575	3.4001	3.07235e-90	6.10755e-88	up-regulated	NAD(P)-binding Rossmann-fold superfamily protein
AT5G14940	0.396324	0.299629	0.467474	3.16545	1.90297	1.74644	-2.46718	3.61963e-14	8.81407e-13	down-regulated	Major facilitator superfamily protein
AT5G15190	9.1531	9.06236	8.14645	0.529211	2.107	2.41601	2.5034	3.69618e-12	7.61057e-11	up-regulated	#N/A
AT5G15240	9.35291	10.6017	9.08145	2.79925	3.83112	4.48302	1.5006	1.67699e-15	4.54407e-14	up-regulated	Transmembrane amino acid transporter family protein
AT5G15580	1.37495	1.95328	1.75326	7.80391	5.44419	5.10593	-1.77535	1.69882e-19	6.00132e-18	down-regulated	longifolia1
AT5G15650	107.944	95.467	99.2849	37.2178	28.1338	42.2774	1.59306	7.41872e-19	2.51123e-17	up-regulated	reversibly glycosylated polypeptide 2
AT5G15780	23.5175	25.1389	24.3344	85.837	54.6796	33.2063	-1.18518	0.000661212	0.00374481	down-regulated	Pollen Ole e 1 allergen and extensin family protein
AT5G16030	8.84251	10.3364	9.82289	105.515	71.8122	64.6647	-2.94772	7.75751e-53	7.67572e-51	down-regulated	mental retardation GTPase activating protein
AT5G16190	19.5739	24.4869	21.5126	1.41087	1.86989	1.6636	3.71201	5.23295e-59	6.11919e-57	up-regulated	cellulose synthase like A11
AT5G16200	2.5919	2.62953	2.06688	1.26205	1.36602	0.372626	1.27643	0.0016015	0.00813282	up-regulated	50S ribosomal protein-like protein
AT5G16290	100.764	119.796	106.868	19.8788	27.5599	33.4775	2.13219	1.47874e-74	2.27715e-72	up-regulated	VALINE-TOLERANT 1
AT5G16380	13.8406	14.0522	13.0319	4.44181	7.73483	8.19629	1.12656	3.10515e-10	5.34228e-09	up-regulated	autophagy-like protein%2C putative (Protein of unknown function%2C DUF538)
AT5G16450	14.5565	18.9394	16.1929	5.0998	5.11429	4.54663	1.8489	1.34234e-23	5.83559e-22	up-regulated	Ribonuclease E inhibitor RraA/Dimethylmenaquinone methyltransferase
AT5G16530	0.103549	0.293875	0.153304	0.371049	0.820343	1.14328	-1.91988	9.48326e-06	8.32366e-05	down-regulated	Auxin efflux carrier family protein
AT5G16560	11.2958	10.7094	11.2549	3.05432	3.47004	4.45608	1.71092	5.10403e-27	2.64478e-25	up-regulated	Homeodomain-like superfamily protein
AT5G17000	44.3073	39.4614	37.9735	6.66487	9.22604	11.1782	2.28262	5.23659e-29	2.95125e-27	up-regulated	Zinc-binding dehydrogenase family protein
AT5G17165	0.132686	0.086182	0.369771	0	0	0	5.51229	0.000746707	0.00416324	up-regulated	#N/A
AT5G17450	13.8542	16.259	16.9651	2.0043	4.93751	5.04102	2.09512	2.29368e-13	5.25742e-12	up-regulated	Heavy metal transport/detoxification superfamily protein
AT5G17490	20.2493	17.0328	17.493	1.02299	0.668636	0.845895	4.52119	1.78044e-116	5.05621e-114	up-regulated	RGA-like protein 3
AT5G17540	4.78288	3.48756	3.95758	0.235626	0.966259	1.07897	2.56867	3.10126e-09	4.74564e-08	up-regulated	HXXXD-type acyl-transferase family protein
AT5G17650	4.62159	3.80702	3.51779	0.612335	2.58987	2.46848	1.21895	0.00148089	0.00760511	up-regulated	glycine/proline-rich protein
AT5G17800	0	0	0.051673	0.589518	0.174159	0.180787	-4.02616	0.000873868	0.0047808	down-regulated	myb domain protein 56
AT5G17990	104.384	121.001	109.961	20.231	32.4072	32.8591	2.08781	2.85333e-76	4.52129e-74	up-regulated	tryptophan biosynthesis 1
AT5G18020	2.68408	2.1275	1.96185	6.75594	6.93208	5.51129	-1.39914	4.12255e-08	5.36594e-07	down-regulated	#N/A
AT5G18030	1.98538	2.10224	2.45101	8.16437	5.15347	6.28315	-1.49812	2.0991e-07	2.4546e-06	down-regulated	SAUR-like auxin-responsive protein family
AT5G18050	0	0.263145	0.323235	3.93693	1.95529	0.890869	-3.46903	5.86786e-07	6.33329e-06	down-regulated	SAUR-like auxin-responsive protein family
AT5G18060	1.00321	0.904886	0.644936	2.22717	1.44536	2.93227	-1.26598	0.000740271	0.00413579	down-regulated	SAUR-like auxin-responsive protein family
AT5G18080	0.662555	1.0758	0.914045	1.28039	4.0277	4.05516	-1.67646	7.95124e-05	0.000569504	down-regulated	SAUR-like auxin-responsive protein family
AT5G18310	3.24603	3.57821	3.39845	0.724422	1.90865	2.17775	1.14221	7.08805e-06	6.34703e-05	up-regulated	ubiquitin hydrolase
AT5G18340	1.27136	0.946849	1.70932	0	0.460158	0.391322	2.3745	0.0021074	0.0103463	up-regulated	ARM repeat superfamily protein
AT5G18600	11.3043	8.51781	10.2918	35.9543	25.9026	36.7655	-1.61028	1.47505e-17	4.63435e-16	down-regulated	Thioredoxin superfamily protein
AT5G18670	1.38729	1.40376	1.17629	3.25437	3.73593	3.60632	-1.31213	6.96833e-09	1.01382e-07	down-regulated	beta-amylase 3
AT5G18700	4.20376	4.7374	4.21004	12.05	8.71887	8.64695	-1.07842	2.52798e-12	5.27475e-11	down-regulated	kinase family with ARM repeat domain-containing protein
AT5G18860	10.8932	14.4576	11.9729	3.35504	2.91019	2.28433	2.18442	4.23322e-32	2.65999e-30	up-regulated	inosine-uridine preferring nucleoside hydrolase family protein
AT5G19100	2.19602	2.28232	2.13647	0	0.09317	0	6.25175	3.27793e-19	1.13415e-17	up-regulated	Eukaryotic aspartyl protease family protein
AT5G19110	3.76925	5.19576	4.72443	0.19164	0	0	6.03101	0.00061104	0.00348867	up-regulated	Eukaryotic aspartyl protease family protein
AT5G19190	1.86299	2.35435	1.731	22.6216	13.0116	15.0073	-3.01354	4.38336e-31	2.6774e-29	down-regulated	#N/A
AT5G19200	0.982665	1.05099	0.877985	2.97489	1.96528	1.80036	-1.13198	0.000126309	0.00086502	down-regulated	NAD(P)-binding Rossmann-fold superfamily protein
AT5G19230	7.66782	7.77014	8.83442	1.22183	0.053009	0	4.22496	0.000384331	0.0023248	up-regulated	Glycoprotein membrane GPI-anchored
AT5G19240	14.8237	13.2178	13.7096	4.45476	4.00937	3.8905	1.85161	1.62431e-12	3.43176e-11	up-regulated	Glycoprotein membrane GPI-anchored
AT5G19730	13.5175	18.3335	16.949	7.35729	8.82906	7.13044	1.16325	3.35507e-15	8.88825e-14	up-regulated	Pectin lyase-like superfamily protein
AT5G19875	3.82912	4.46193	3.06054	0.376809	2.37718	1.8963	1.42536	0.00192683	0.00957375	up-regulated	transmembrane protein
AT5G20190	236.421	242.799	235.864	30.1566	45.155	41.2549	2.73095	4.18528e-152	1.7945e-149	up-regulated	Tetratricopeptide repeat (TPR)-like superfamily protein
AT5G20250	3.46755	3.96969	2.98215	12.8451	10.5178	7.62479	-1.49486	1.00358e-08	1.42501e-07	down-regulated	Raffinose synthase family protein
AT5G20420	0.277265	0.346202	0.314811	1.20854	0.922786	0.898711	-1.59946	1.27298e-06	1.29894e-05	down-regulated	chromatin remodeling 42
AT5G20630	658.73	764.235	693.354	2331.18	1328.85	1174.58	-1.12476	0.000636069	0.00361458	down-regulated	germin 3
AT5G20670	8.41645	9.01534	8.47965	0.746632	4.56503	3.40171	1.71602	6.27483e-05	0.000461526	up-regulated	DUF1677 family protein (DUF1677)
AT5G20820	0.255575	0.0394	0	1.38048	0.89843	0.295644	-2.93239	0.0126139	0.0466952	down-regulated	SAUR-like auxin-responsive protein family
AT5G20900	136.537	138.97	134.175	50.2274	51.0937	44.1221	1.59109	9.71654e-59	1.12419e-56	up-regulated	jasmonate-zim-domain protein 12
AT5G21105	38.096	36.5754	37.2097	17.8038	12.1638	12.5561	1.47579	8.58198e-23	3.56095e-21	up-regulated	Plant L-ascorbate oxidase
AT5G22060	44.5453	45.2062	44.8098	16.8716	15.8496	23.3091	1.37149	1.54007e-08	2.12874e-07	up-regulated	DNAJ homologue 2
AT5G22150	0	0	0	1.10755	0.088942	0.051398	-7.63477	3.05824e-05	0.000242036	down-regulated	transmembrane protein
AT5G22390	3.16855	3.71194	3.33606	1.5451	1.14475	1.0957	1.51345	5.209e-07	5.69674e-06	up-regulated	FANTASTIC four-like protein (DUF3049)
AT5G22460	1.25234	1.3293	0.786216	2.76012	5.06414	5.0935	-1.81497	3.36417e-11	6.3858e-10	down-regulated	alpha/beta-Hydrolases superfamily protein
AT5G22500	4.16838	5.93488	3.94462	21.636	17.6413	10.1074	-1.74289	3.7068e-12	7.62526e-11	down-regulated	fatty acid reductase 1
AT5G22545	0.326445	0.365925	0.554963	0	0	0	7.039	7.82894e-05	0.000561665	up-regulated	#N/A
AT5G22630	67.76	67.0921	63.0586	10.241	8.08117	7.95935	3.00168	1.20749e-99	2.80895e-97	up-regulated	arogenate dehydratase 5
AT5G22920	1.55203	1.62241	1.47159	6.25029	7.36779	5.74743	-1.95791	1.00401e-24	4.57391e-23	down-regulated	CHY-type/CTCHY-type/RING-type Zinc finger protein
AT5G22930	1.26625	0.848786	1.09534	2.65054	3.02688	2.95734	-1.31206	1.22445e-08	1.71746e-07	down-regulated	enabled-like protein (DUF1635)
AT5G22940	0.158903	0.22655	0.064908	1.14575	1.05704	0.656633	-2.68163	1.49449e-09	2.38019e-08	down-regulated	glucuronoxylan glucuronosyltransferase%2C putative
AT5G23270	0.346983	0.425212	0.490537	1.45113	0.890255	0.946702	-1.29804	0.000286272	0.00179508	down-regulated	sugar transporter 11
AT5G23350	0.038245	0.21549	0.057972	3.15603	0.179861	0.115281	-3.45307	0.00125393	0.00657228	down-regulated	GRAM domain protein/ABA-responsive-like protein
AT5G23360	0.516799	1.15202	0.706818	3.04289	2.82225	1.35598	-1.52988	0.000522638	0.00304436	down-regulated	GRAM domain-containing protein / ABA-responsive protein-like protein
AT5G23530	0.753486	1.04929	0.634033	0.217525	0.469265	0.322432	1.37445	0.00998296	0.0384733	up-regulated	carboxyesterase 18
AT5G23580	8.91755	8.413	8.19873	2.86408	5.70036	4.61638	1.07596	6.27009e-10	1.04503e-08	up-regulated	calmodulin-like domain protein kinase 9
AT5G23660	157.005	147.376	145.487	48.5625	38.4024	30.9328	2.01688	1.23387e-32	7.91232e-31	up-regulated	bidirectional sugar transporter SWEET12-like protein
AT5G23770	0.420679	0.593635	0.285396	1.4248	0.960823	0.929759	-1.2369	0.000649026	0.00368152	down-regulated	at domain protein (DOMAIN OF UNKNOWN FUNCTION 724 8)
AT5G23820	203.514	211.633	199.331	61.4199	26.4808	24.1581	2.5113	3.02365e-09	4.64639e-08	up-regulated	MD-2-related lipid recognition domain-containing protein
AT5G23850	10.908	12.3045	10.9802	2.16343	3.54371	4.41697	1.87665	5.13305e-17	1.56329e-15	up-regulated	O-glucosyltransferase rumi-like protein (DUF821)
AT5G23860	49.2274	50.6146	48.2074	20.0503	17.3135	19.0278	1.48772	2.90171e-22	1.17286e-20	up-regulated	tubulin beta 8
AT5G24290	5.17634	7.3121	7.01858	0.283045	0.210486	0.347161	4.60181	1.73673e-39	1.28736e-37	up-regulated	Vacuolar iron transporter (VIT) family protein
AT5G24380	37.8542	34.0134	34.7858	5.07215	13.8496	12.3681	1.90501	3.93744e-18	1.27935e-16	up-regulated	YELLOW STRIPE like 2
AT5G24420	414.734	387.959	390.65	15.8641	13.6417	10.6396	4.98178	5.26677e-158	2.45039e-155	up-regulated	6-phosphogluconolactonase 5
AT5G24570	5.27848	6.58656	7.40452	25.9496	13.8284	12.8216	-1.38028	1.09728e-05	9.54423e-05	down-regulated	#N/A
AT5G24660	16.1235	29.6767	24.3742	5.36572	7.98173	8.71985	1.77406	6.58553e-08	8.28096e-07	up-regulated	response to low sulfur 2
AT5G24770	1623.9	1504.96	1482.71	428.449	291.453	331.949	2.2198	9.24672e-35	6.24068e-33	up-regulated	vegetative storage protein 2
AT5G24780	908.323	810.951	822.487	105.297	49.5873	39.452	3.76542	1.77806e-27	9.43711e-26	up-regulated	vegetative storage protein 1
AT5G24910	0.246737	0.095151	0.076081	0	0	0	6.88553	0.000627607	0.00357393	up-regulated	cytochrome P450%2C family 714%2C subfamily A%2C polypeptide 1
AT5G25120	5.46751	6.70013	6.07822	14.979	14.355	13.909	-1.15105	1.03917e-14	2.62397e-13	down-regulated	cytochrome p450%2C family 71%2C subfamily B%2C polypeptide 11
AT5G25130	4.09647	4.20795	4.14648	13.9681	11.0479	7.24918	-1.29411	1.96958e-09	3.08959e-08	down-regulated	cytochrome P450%2C family 71%2C subfamily B%2C polypeptide 12
AT5G25390	0.544492	0.497079	0.659836	1.01166	3.79777	1.49695	-1.74937	2.23735e-05	0.000182757	down-regulated	Integrase-type DNA-binding superfamily protein
AT5G25440	2.83687	3.87753	2.1341	0.176971	0.657134	1.10659	2.31527	1.94467e-09	3.05269e-08	up-regulated	Protein kinase superfamily protein
AT5G25450	2.58488	1.73347	2.08961	0.75593	0.663992	0.838218	1.60989	0.00069606	0.00391984	up-regulated	Cytochrome bd ubiquinol oxidase%2C 14kDa subunit
AT5G25460	71.0915	78.8131	71.708	234.1	163.907	143.466	-1.21106	6.46137e-13	1.43007e-11	down-regulated	transmembrane protein%2C putative (Protein of unknown function%2C DUF642)
AT5G25475	2.76472	2.09901	1.2621	5.51576	4.36746	3.58917	-1.04288	0.000330748	0.00203559	down-regulated	AP2/B3-like transcriptional factor family protein
[truncated: 304 more rows]
