# Supplementary material for: Glutathione triggers leaf-to-leaf, calcium-based plant defense signaling
Source: Nat Commun. 2025 Feb 24;16:1915. doi: 10.1038/s41467-025-57239-1 (PMC11850895; doi:10.1038/s41467-025-57239-1)
Supplement: Supplementary file 6 — Supplementary Data 4 [file 41467_2025_57239_MOESM6_ESM.xlsx]

## Sheet: Sheet1
Supplementary Data 4 List of DEGs in systemic leaf 6 one hour after application of Glu to leaf 1 of WT plants compared to non-stimulated mock control plants
geneID	FPKM						log2FoldChange	pvalue	padj	Group	Functional information
	Glu_Rep1	Glu_Rep2	Glu_Rep3	Mock_Rep1	Mock_Rep2	Mock_Rep3
AT1G02360	0.860565	1.0009	0.988344	0.167006	0.086427	0	3.48849	0.0018059	0.0255368	up-regulated	Chitinase family protein
AT1G02920	2.53437	3.66617	2.01169	0.753576	0.086504	0.039916	3.20502	0.000341667	0.00737241	up-regulated	glutathione S-transferase 7
AT1G03220	28.2308	22.9026	33.3986	14.2286	13.1247	13.4165	1.0453	1.74842e-11	3.63797e-09	up-regulated	Eukaryotic aspartyl protease family protein
AT1G05680	0.205861	0.35443	0.254274	0.810036	2.19336	0.450796	-2.0755	0.00443054	0.0483376	down-regulated	Uridine diphosphate glycosyltransferase 74E2
AT1G07000	6.42447	6.01589	6.64076	2.75068	2.35808	3.05271	1.21404	1.2785e-07	9.83772e-06	up-regulated	exocyst subunit exo70 family protein B2
AT1G08037	0	0	0	0.43548	2.17981	2.80995	-9.40826	1.28496e-09	1.69213e-07	down-regulated	ncRNA
AT1G08050	2.58478	3.33248	2.73066	1.19252	1.11483	1.07582	1.3415	2.22129e-05	0.000858921	up-regulated	Zinc finger (C3HC4-type RING finger) family protein
AT1G08450	48.8684	48.4899	46.3964	22.0118	23.318	22.4105	1.07377	2.44335e-11	4.83922e-09	up-regulated	calreticulin 3
AT1G08500	1.97223	1.80731	1.64762	0.720861	0.975864	0.862059	1.07368	0.0027702	0.0347613	up-regulated	early nodulin-like protein 18
AT1G08930	27.326	23.7516	28.9418	4.64109	4.48264	5.3342	2.4584	1.31809e-25	1.9198e-22	up-regulated	Major facilitator superfamily protein
AT1G09527	0	0	0	0.683688	0.314087	0.171081	-6.39901	0.000327198	0.00717407	down-regulated	ncRNA
AT1G09932	1.58844	1.39648	0.878717	0	0.116998	0.094492	4.14351	4.6639e-07	3.02871e-05	up-regulated	Phosphoglycerate mutase family protein
AT1G09970	50.7345	56.7534	45.7298	15.4108	17.9007	16.7134	1.603	4.72713e-15	1.85367e-12	up-regulated	Leucine-rich receptor-like protein kinase family protein
AT1G10155	0.110214	0	0.0777	3.53784	5.10508	5.67923	-6.22308	0.00266025	0.0339032	down-regulated	phloem protein 2-A10
AT1G10560	1.03086	0.946465	0.600047	0.316099	0.270602	0.588106	1.11381	0.000866944	0.0150322	up-regulated	plant U-box 18
AT1G11330	12.4214	11.3771	12.326	5.95287	6.42701	5.3057	1.02658	2.02629e-10	3.3592e-08	up-regulated	S-locus lectin protein kinase family protein
AT1G11340	1.94136	1.54069	2.54111	0.742694	1.08182	0.880908	1.11617	0.000137203	0.00369603	up-regulated	G-type lectin S-receptor-like Serine/Threonine-kinase
AT1G13210	14.9307	11.5668	15.101	5.61453	7.36177	6.28016	1.10267	2.04554e-14	7.31763e-12	up-regulated	autoinhibited Ca2+/ATPase II
AT1G13260	3.79751	4.0288	3.6228	2.17278	1.91508	1.52844	1.01849	0.00147279	0.0219369	up-regulated	related to ABI3/VP1 1
AT1G13608	0.92361	2.97818	0.108692	0.199699	0.352516	0.234476	2.27711	0.00407313	0.045435	up-regulated	Defensin-like (DEFL) family protein
AT1G14200	9.00043	5.91506	7.44951	2.71455	3.11763	1.60989	1.5808	0.000148244	0.00393385	up-regulated	RING/U-box superfamily protein
AT1G14370	2.87417	2.39538	3.33938	0.707573	1.15293	0.569239	1.81848	4.08744e-05	0.0014223	up-regulated	protein kinase 2A
AT1G14780	0.342701	0.230609	0.325784	0.028758	0	0	4.82888	0.000163297	0.00421911	up-regulated	MAC/Perforin domain-containing protein
AT1G14870	0.686916	0.117574	0.736035	0.046085	0.05359	0	3.89834	0.000160039	0.00416244	up-regulated	PLANT CADMIUM RESISTANCE 2
AT1G16370	0.567166	0.591196	0.558012	0	0.054922	0.052108	3.9372	3.42497e-09	4.03691e-07	up-regulated	organic cation/carnitine transporter 6
AT1G16510	0.916123	1.55438	1.6377	0.429733	0.485742	0.083288	2.02031	0.000656321	0.0121664	up-regulated	SAUR-like auxin-responsive protein family
AT1G17380	8.77541	7.40203	10.2595	1.97448	1.56467	2.08246	2.20793	1.31198e-46	1.33763e-42	up-regulated	jasmonate-zim-domain protein 5
AT1G17420	43.9112	38.9968	51.1639	13.5851	15.2216	12.4059	1.69511	6.92737e-26	1.08659e-22	up-regulated	lipoxygenase 3
AT1G18570	2.65481	1.12089	3.04075	0.672618	0.727553	0.877489	1.5653	0.00038248	0.00801557	up-regulated	myb domain protein 51
AT1G19020	3.30584	1.65474	7.06868	0	0.328403	0.128839	4.67057	2.1509e-07	1.53891e-05	up-regulated	CDP-diacylglycerol-glycerol-3-phosphate 3-phosphatidyltransferase
AT1G19090	0	0	0	0.216599	0	0.250741	-7.55188	3.32401e-07	2.25182e-05	down-regulated	#N/A
AT1G19380	4.01828	3.6391	4.79296	0.456354	0.608672	0.802637	2.71328	7.95117e-11	1.46065e-08	up-regulated	sugar%2C putative (DUF1195)
AT1G21100	2.10845	1.16962	4.51284	0.366843	0.204313	0.22501	3.26968	4.60643e-09	5.30677e-07	up-regulated	O-methyltransferase family protein
AT1G21120	5.00955	0.525489	9.06343	0	0.148397	0	6.63051	0.00438945	0.0480437	up-regulated	O-methyltransferase family protein
AT1G21240	0.14933	0.055153	0.022961	0	0	0	6.33287	0.00398621	0.044784	up-regulated	wall associated kinase 3
AT1G21250	94.6692	89.7434	93.7619	41.1133	44.9125	34.7195	1.19605	4.61917e-10	6.95261e-08	up-regulated	cell wall-associated kinase
AT1G21520	4.45879	5.28514	5.3326	1.19083	2.1669	0.943678	1.7993	0.00019974	0.0049071	up-regulated	#N/A
AT1G21540	2.29195	1.59838	1.76036	0.934791	0.828631	0.59281	1.25628	1.40004e-05	0.000579072	up-regulated	AMP-dependent synthetase and ligase family protein
AT1G24145	1.39345	2.02309	2.08382	0.174236	0.580898	0.184045	2.51084	0.000695317	0.0126477	up-regulated	transmembrane protein
AT1G24147	21.1551	16.4672	27.9949	5.9636	5.61257	6.74685	1.83185	4.32978e-12	1.06372e-09	up-regulated	transmembrane protein
AT1G24580	0	0.009169	0	0.10169	0.089024	0.126887	-4.68378	0.00259546	0.0332856	down-regulated	RING/U-box superfamily protein
AT1G24793	4.8185	0.537086	0.121056	0.087997	0.038592	0.056559	4.7362	0.000220487	0.00527694	up-regulated	UDP-3-O-acyl N-acetylglycosamine deacetylase family protein
AT1G26770	45.2565	43.9805	51.1604	113.341	110.077	77.0323	-1.09831	1.8064e-11	3.72063e-09	down-regulated	expansin A10
AT1G26800	3.59014	3.67856	3.51703	0.810409	1.04279	1.24535	1.77403	0.000234371	0.00555705	up-regulated	RING/U-box superfamily protein
AT1G27770	19.4092	15.306	23.6692	7.69892	9.72147	9.83499	1.0883	1.61573e-07	1.19265e-05	up-regulated	autoinhibited Ca2+-ATPase 1
AT1G28480	1.3258	1.53859	2.30612	0.304097	0.878666	0.652435	1.46571	0.00221401	0.0297338	up-regulated	Thioredoxin superfamily protein
AT1G30040	0.666744	0.549446	1.01208	0.284116	0.311298	0.129749	1.54987	0.000209201	0.0050754	up-regulated	gibberellin 2-oxidase
AT1G30420	2.2335	1.93907	2.17428	0.645508	0.962716	0.910822	1.31475	1.28002e-05	0.000538161	up-regulated	multidrug resistance-associated protein 12
AT1G32630	64.9957	69.0492	59.3693	27.5008	33.0953	30.81	1.06971	4.39323e-15	1.75652e-12	up-regulated	FAM50A-like protein
AT1G32700	12.3969	10.6493	11.2341	3.89841	4.94552	5.87184	1.20602	2.68393e-07	1.87425e-05	up-regulated	PLATZ transcription factor family protein
AT1G33790	0.208619	0.139636	0.137841	0	0	0.038034	3.48511	0.00341002	0.0401094	up-regulated	jacalin lectin family protein
AT1G34040	0	0	0	0.08699	0.024416	0.178613	-6.41071	0.00198596	0.027492	down-regulated	Pyridoxal phosphate (PLP)-dependent transferases superfamily protein
AT1G35710	30.5978	21.6224	35.3704	9.44254	7.47692	9.38507	1.72885	1.26305e-07	9.7556e-06	up-regulated	kinase family with leucine-rich repeat domain-containing protein
AT1G35910	0.182361	0.192762	0.14646	0.577437	0.39284	0.511683	-1.4976	0.00116322	0.0186326	down-regulated	Haloacid dehalogenase-like hydrolase (HAD) superfamily protein
AT1G43160	1.51039	2.98783	0.372673	0	0	0	9.49136	8.16392e-11	1.48634e-08	up-regulated	related to AP2 6
AT1G44350	18.4865	20.8277	17.4195	7.46524	7.57545	8.10734	1.28126	2.40976e-17	1.31931e-14	up-regulated	IAA-amino acid hydrolase ILR1-like 6
AT1G48100	1.00233	1.09341	1.40716	2.44921	2.47846	2.22463	-1.0344	0.00059687	0.0113322	down-regulated	Pectin lyase-like superfamily protein
AT1G49000	0.365997	0.04495	0.16395	0	0	0	6.67003	0.00140557	0.0213729	up-regulated	transmembrane protein
AT1G49050	14.1662	12.6689	15.0304	4.76831	4.7976	6.17247	1.39531	8.40083e-12	1.94276e-09	up-regulated	Eukaryotic aspartyl protease family protein
AT1G49130	9.64387	10.7538	6.62102	3.87001	3.96291	5.29472	1.0204	4.77645e-05	0.00160456	up-regulated	B-box type zinc finger protein with CCT domain-containing protein
AT1G51620	1.1626	0.772559	2.32048	0.195077	0.256053	0.149145	2.77785	0.00138061	0.0211223	up-regulated	Protein kinase superfamily protein
AT1G51760	27.5402	28.0507	25.4127	10.2231	10.1399	9.95964	1.407	2.92727e-46	1.98967e-42	up-regulated	peptidase M20/M25/M40 family protein
AT1G51780	0.389114	0	0.430398	0	0	0	7.50925	0.00166743	0.024131	up-regulated	IAA-amino acid hydrolase ILR1-like 5
AT1G51790	1.45954	1.76967	1.71065	0.424904	0.416305	0.225276	2.18738	0.000150288	0.00396445	up-regulated	Leucine-rich repeat protein kinase family protein
AT1G51800	1.0092	0.936577	0.595217	0.031964	0	0	6.24773	0.000426177	0.00873385	up-regulated	Leucine-rich repeat protein kinase family protein
AT1G52000	139.806	132.081	142.706	62.3314	59.8079	75.4776	1.05786	9.33519e-07	5.50156e-05	up-regulated	Mannose-binding lectin superfamily protein
AT1G52040	20.8785	29.0804	13.8326	6.65853	7.04107	6.97308	1.60987	0.0017851	0.0253482	up-regulated	myrosinase-binding protein 1
AT1G52100	0.603453	0.167408	0.834687	0.649468	1.60093	2.14332	-1.40828	0.00406802	0.0454028	down-regulated	Mannose-binding lectin superfamily protein
AT1G53885	1.06653	1.06317	4.13044	0.702391	0.29786	0.216664	2.35479	0.00114327	0.0184873	up-regulated	linoleate 9S-lipoxygenase-4 protein%2C putative (DUF581)
AT1G55450	42.5294	24.7894	61.9683	15.8265	16.8815	15.6572	1.41616	2.36295e-10	3.80559e-08	up-regulated	S-adenosyl-L-methionine-dependent methyltransferases superfamily protein
AT1G56150	1.9169	3.2696	2.87176	0.614127	0.293985	0.450787	2.5195	5.27929e-10	7.80072e-08	up-regulated	SAUR-like auxin-responsive protein family
AT1G56580	3.80175	0	1.39432	0	0	0	9.70374	0.00010974	0.00310361	up-regulated	plant/protein (Protein of unknown function%2C DUF538)
AT1G61120	0.367803	0.192529	0.266487	0	0	0	8.43858	1.02352e-09	1.41018e-07	up-regulated	terpene synthase 04
AT1G62420	0.146483	0.088159	0	0	0	0	5.34024	0.00221462	0.0297338	up-regulated	DUF506 family protein (DUF506)
AT1G65390	0.573295	0.335554	0.503938	0.032904	0	0.028978	4.31175	0.000133847	0.00362452	up-regulated	phloem protein 2 A5
AT1G65486	9.92567	12.6007	16.107	2.24127	2.89958	3.34369	2.13179	2.62189e-13	7.90066e-11	up-regulated	transmembrane protein
AT1G65490	22.2668	11.6363	28.17	3.6907	5.6539	4.15549	2.15858	5.42334e-09	6.07622e-07	up-regulated	transmembrane protein
AT1G65500	1.41013	1.71011	1.41685	0.067561	0	0	6.08457	5.39856e-07	3.42935e-05	up-regulated	transmembrane protein
AT1G65790	8.56191	7.70662	8.44275	3.35521	2.12457	2.81138	1.62644	1.97674e-08	1.94723e-06	up-regulated	receptor kinase 1
AT1G65845	0.916301	1.88372	2.16848	0.053464	0.27009	0.162016	3.24588	6.34531e-06	0.000297442	up-regulated	transmembrane protein
AT1G66760	11.1626	11.3625	6.76275	5.50571	2.47303	3.70507	1.31213	1.63674e-09	2.07296e-07	up-regulated	MATE efflux family protein
AT1G66820	0	0	0	7.01521	9.51231	6.7468	-11.4198	3.10595e-05	0.00113704	down-regulated	glycine-rich protein
AT1G66880	10.1554	8.01052	13.2985	4.98961	5.04101	4.25115	1.19181	1.34244e-07	1.02908e-05	up-regulated	Protein kinase superfamily protein
AT1G66920	1.93636	2.31377	1.75506	0.39425	0.389721	0.208949	2.59497	4.12596e-10	6.32575e-08	up-regulated	Protein kinase superfamily protein
AT1G67328	0.999547	0.673138	0.26886	0.053246	0.035329	0.074018	3.54172	0.00134386	0.0207332	up-regulated	ncRNA
AT1G67750	5.48726	4.25772	6.50583	12.9785	13.5868	8.62731	-1.1173	1.29891e-08	1.34447e-06	down-regulated	Pectate lyase family protein
AT1G68530	108.931	131.542	79.7977	47.1265	45.2221	49.429	1.16197	2.40754e-10	3.80559e-08	up-regulated	3-ketoacyl-CoA synthase 6
AT1G68840	2.10597	1.83355	1.8307	0.458766	0.652049	0.915396	1.48843	5.2866e-05	0.0017415	up-regulated	related to ABI3/VP1 2
AT1G68930	1.09777	0.979713	1.24575	2.07956	2.27876	2.2952	-1.0081	1.36786e-07	1.04464e-05	down-regulated	pentatricopeptide (PPR) repeat-containing protein
AT1G69720	1.11733	2.29624	1.18828	0.65598	0.287264	0.495233	1.62732	0.00322344	0.0386837	up-regulated	heme oxygenase 3
AT1G69840	42.657	41.0593	42.6145	12.8228	13.1249	13.107	1.71723	3.41718e-32	8.70997e-29	up-regulated	SPFH/Band 7/PHB domain-containing membrane-associated protein family
AT1G70700	121.44	117.266	124.729	54.1767	48.5226	44.683	1.31444	2.22057e-14	7.80683e-12	up-regulated	TIFY domain/Divergent CCT motif family protein
AT1G72280	2.04	2.09761	2.77177	1.12856	0.684943	0.920296	1.32873	5.73781e-05	0.00185126	up-regulated	endoplasmic reticulum oxidoreductins 1
AT1G72450	36.9797	40.6579	36.2436	15.1329	13.238	16.2655	1.34393	5.7213e-21	5.55538e-18	up-regulated	jasmonate-zim-domain protein 6
AT1G72520	8.33736	6.56906	8.13519	2.80644	2.06065	2.06017	1.72661	4.07328e-06	0.000200624	up-regulated	PLAT/LH2 domain-containing lipoxygenase family protein
AT1G72900	13.5855	9.04633	17.8438	4.97694	8.09012	5.70945	1.10266	0.000960911	0.016274	up-regulated	Toll-Interleukin-Resistance (TIR) domain-containing protein
AT1G74440	3.42881	5.23397	6.4006	1.46831	1.79554	1.46187	1.45058	2.34617e-09	2.89944e-07	up-regulated	ER membrane protein%2C putative (DUF962)
AT1G74670	31.165	29.9556	34.4398	59.7399	44.7863	88.4296	-1.02637	0.00184807	0.0259531	down-regulated	Gibberellin-regulated family protein
AT1G74950	40.9651	43.7957	33.244	18.1908	17.9463	19.0449	1.08406	1.51351e-24	1.92888e-21	up-regulated	TIFY domain/Divergent CCT motif family protein
AT1G75945	0	0	0	7.62261	8.59773	7.06138	-10.7355	2.44313e-19	1.71786e-16	down-regulated	#N/A
AT1G76040	21.3372	23.1159	18.4459	4.07011	4.32366	3.51602	2.38287	2.01744e-21	2.05688e-18	up-regulated	calcium-dependent protein kinase 29
AT1G76960	22.409	26.7216	13.9169	9.70256	9.51996	8.11205	1.19162	0.000782498	0.013767	up-regulated	transmembrane protein
AT1G78850	110.727	122.365	103.368	40.1624	33.1453	44.5424	1.50115	3.63802e-16	1.72518e-13	up-regulated	D-mannose binding lectin protein with Apple-like carbohydrate-binding domain-containing protein
AT1G78860	0.877706	1.47811	0.87307	0.092535	0.16018	0.059149	3.307	5.50102e-09	6.12958e-07	up-regulated	D-mannose binding lectin protein with Apple-like carbohydrate-binding domain-containing protein
AT1G78970	1.63816	1.65554	1.6363	4.1946	3.4482	3.22615	-1.11897	8.63977e-12	1.95748e-09	down-regulated	lupeol synthase 1
AT1G79450	1.46974	1.56606	0.747229	0.293472	0.144681	0.330881	2.24784	0.000916795	0.0157096	up-regulated	ALA-interacting subunit 5
AT1G79680	0.148239	0.149743	0.225573	0	0	0	7.60936	0.00105714	0.0174262	up-regulated	WALL ASSOCIATED KINASE (WAK)-LIKE 10
AT1G80050	5.01602	4.04364	5.63575	9.44754	13.092	9.11744	-1.11569	8.66113e-09	9.29521e-07	down-regulated	adenine phosphoribosyl transferase 2
AT1G80840	2.3197	2.20257	3.38135	0.460979	0.43215	0.405512	2.5925	1.28405e-08	1.33587e-06	up-regulated	WRKY DNA-binding protein 40
AT2G01010	0.784212	0.715249	0.959742	1.6077	2.16224	2.04116	-1.24628	2.52312e-06	0.000132259	down-regulated	18S ribosomal RNA
AT2G01020	4.16028	5.60078	2.19937	11.3748	9.44369	9.53891	-1.34426	6.34833e-05	0.00200385	down-regulated	5S ribosomal RNA
AT2G05995	3.75186	4.99448	3.56238	0.59369	1.03656	0.084248	2.81615	0.000442394	0.00899388	up-regulated	ncRNA
AT2G06050	144.156	157.059	125.203	54.4878	57.041	51.3159	1.37255	6.72595e-42	2.74298e-38	up-regulated	oxophytodienoate-reductase 3
AT2G13550	0.524457	0.778438	1.14009	2.40063	2.94458	2.04838	-1.60271	2.87971e-05	0.00106377	down-regulated	#N/A
AT2G13790	32.8876	33.4239	31.2113	6.00356	6.53596	6.23478	2.3663	6.08638e-42	2.74298e-38	up-regulated	somatic embryosis receptor-like kinase 4
AT2G15080	3.09552	3.95663	2.62598	0.874614	0.811436	1.40633	1.63449	6.08091e-07	3.78036e-05	up-regulated	receptor like protein 19
AT2G15480	1.44379	2.55902	1.1116	0.526008	0.865084	0.648878	1.30397	0.00397086	0.0446607	up-regulated	UDP-glucosyl transferase 73B5
AT2G16720	2.529	1.5366	1.57827	1.0874	0.618138	0.59353	1.28428	0.000146501	0.00389988	up-regulated	myb domain protein 7
AT2G17040	2.18472	1.58996	4.23572	0.222778	0.197209	0.072234	4.02286	1.65194e-05	0.000663083	up-regulated	NAC domain containing protein 36
AT2G17120	40.3912	38.7619	38.137	13.4009	11.8034	12.6672	1.62109	5.33144e-18	3.32588e-15	up-regulated	lysm domain GPI-anchored protein 2
AT2G17290	6.592	9.17074	6.73698	3.11279	3.38069	3.45312	1.1653	8.01226e-07	4.83367e-05	up-regulated	Calcium-dependent protein kinase family protein
AT2G17550	3.03927	3.7056	2.42337	1.49315	1.54936	1.43034	1.02105	2.75745e-07	1.90861e-05	up-regulated	RB1-inducible coiled-coil protein
AT2G19570	0	0	0	0	6.59177	4.16402	-25.2351	8.89491e-07	5.27256e-05	down-regulated	cytidine deaminase 1
AT2G19660	0.208774	0.022747	0	0	0	0	6.16929	0.00212092	0.0289623	up-regulated	Cysteine/Histidine-rich C1 domain family protein
AT2G20670	3.19648	1.88595	2.15435	0.770851	0.62279	1.19395	1.46138	7.94564e-06	0.00036246	up-regulated	sugar phosphate exchanger%2C putative (DUF506)
AT2G20750	2.83749	2.53081	4.14621	5.49538	7.82521	6.83166	-1.0824	8.39476e-05	0.00252847	down-regulated	expansin B1
AT2G21850	0.627578	0.781553	0.836537	0.146181	0.253102	0.253626	1.76072	0.00337285	0.0398932	up-regulated	Cysteine/Histidine-rich C1 domain family protein
AT2G22330	30.4272	27.499	33.106	9.32349	10.7894	12.1229	1.55232	1.00828e-27	1.86907e-24	up-regulated	cytochrome P450%2C family 79%2C subfamily B%2C polypeptide 3
AT2G23680	3.83711	2.89834	4.08582	0.792998	0.663469	0.777243	2.25455	3.7859e-05	0.00134492	up-regulated	Cold acclimation protein WCOR413 family
AT2G23770	2.33445	2.00225	3.36177	0.90797	0.999143	1.12022	1.3357	0.000154386	0.00404118	up-regulated	protein kinase family protein / peptidoglycan-binding LysM domain-containing protein
AT2G24600	11.1808	8.24248	17.0863	0.124204	0.669969	0.01376	5.40763	8.36514e-08	6.87797e-06	up-regulated	Ankyrin repeat family protein
AT2G24850	18.8452	23.9252	15.2011	0.494287	0.433489	0.703116	5.12706	6.03082e-39	2.04957e-35	up-regulated	tyrosine aminotransferase 3
AT2G25510	766.079	703.024	818.016	410.975	292.988	404.455	1.03275	1.54217e-08	1.56449e-06	up-regulated	transmembrane protein
AT2G25900	17.9983	16.7737	15.5289	6.18184	6.34958	9.31846	1.1888	1.7502e-10	2.99902e-08	up-regulated	Zinc finger C-x8-C-x5-C-x3-H type family protein
AT2G26440	9.49462	8.63225	7.58368	2.14572	1.93037	1.26744	2.25816	1.69859e-22	1.82295e-19	up-regulated	Plant invertase/pectin methylesterase inhibitor superfamily
AT2G27690	2.14621	1.88008	1.49058	0.449019	0.402092	0.655245	1.84752	1.23197e-08	1.28827e-06	up-regulated	cytochrome P450%2C family 94%2C subfamily C%2C polypeptide 1
AT2G28140	0.3269	0.218399	0.334951	1.01514	0.779184	0.670298	-1.47107	0.00217013	0.029421	down-regulated	enabled-like protein (DUF1635)
AT2G28210	0.519637	0.351603	0.817286	2.282	2.50674	1.15503	-1.62421	0.00289106	0.0359242	down-regulated	alpha carbonic anhydrase 2
AT2G29120	5.6997	8.13432	3.37388	2.79283	2.37176	1.91717	1.26703	0.000140748	0.00377299	up-regulated	glutamate receptor 2.7
AT2G29460	0.525247	0.539777	0.043613	0	0.075184	0	3.85312	0.00013235	0.00358877	up-regulated	glutathione S-transferase tau 4
AT2G29720	7.46719	6.73736	8.12688	1.97332	2.38868	1.17552	2.00578	8.36596e-14	2.70778e-11	up-regulated	FAD/NAD(P)-binding oxidoreductase family protein
AT2G30250	6.8331	7.93629	6.86101	2.77543	3.23091	3.59663	1.15772	3.28225e-06	0.00016774	up-regulated	WRKY DNA-binding protein 25
AT2G30830	0.390392	0.394597	0.903086	0.028336	0	0.085413	3.72023	4.61173e-07	3.0044e-05	up-regulated	2-oxoglutarate (2OG) and Fe(II)-dependent oxygenase superfamily protein
AT2G31730	2.70854	2.22083	2.03689	0.824858	1.12582	0.661772	1.41104	9.33444e-05	0.00274109	up-regulated	basic helix-loop-helix (bHLH) DNA-binding superfamily protein
AT2G31865	2.40933	2.1348	2.65326	1.12901	0.809113	1.17116	1.20701	8.72197e-05	0.0026116	up-regulated	poly(ADP-ribose) glycohydrolase 2
AT2G31880	27.3881	21.4542	34.167	10.2673	12.1897	10.6936	1.31774	1.48311e-10	2.5848e-08	up-regulated	Leucine-rich repeat protein kinase family protein
AT2G32140	0.156389	0.102835	0.143339	0	0.03215	0	3.56574	0.00132487	0.020544	up-regulated	transmembrane receptor
AT2G32150	22.8835	23.9998	22.5186	9.19459	11.0995	12.3611	1.09906	6.19154e-11	1.169e-08	up-regulated	Haloacid dehalogenase-like hydrolase (HAD) superfamily protein
AT2G32510	1.83961	1.80146	2.26288	1.14442	0.804985	0.725377	1.13549	0.00330724	0.0394374	up-regulated	mitogen-activated protein kinase kinase kinase 17
AT2G32680	1.04954	0.804466	0.842798	0.017827	0.05174	0.052852	4.37811	2.60336e-09	3.17874e-07	up-regulated	receptor like protein 23
AT2G32990	3.88995	3.08891	4.1205	8.53753	10.0205	7.51899	-1.23829	6.2029e-16	2.69114e-13	down-regulated	glycosyl hydrolase 9B8
AT2G34500	0.055399	0.140377	0.074693	0.020628	0	0.003523	3.28787	0.00145719	0.0218624	up-regulated	cytochrome P450%2C family 710%2C subfamily A%2C polypeptide 1
AT2G34600	1.73432	2.15119	0.946191	0	0.175733	0.225911	3.47975	4.63712e-10	6.95261e-08	up-regulated	jasmonate-zim-domain protein 7
AT2G34940	1.22398	0.847996	0.855706	0.193341	0.238651	0.320107	1.9395	0.003801	0.0433965	up-regulated	VACUOLAR SORTING RECEPTOR 5
AT2G35070	0.865742	1.6209	0.962701	0.271793	0.149282	0.329087	2.1176	0.000170631	0.00433833	up-regulated	transmembrane protein
AT2G35760	6.27301	6.18917	4.32555	1.29	1.91422	3.16743	1.37583	7.19428e-05	0.00221934	up-regulated	Uncharacterized protein family (UPF0497)
AT2G37360	0	0	0	0.184748	1.67123	1.67588	-24.7499	2.21892e-10	3.64886e-08	down-regulated	ABC-2 type transporter family protein
AT2G37640	7.83144	4.94891	10.6186	12.1846	19.6433	16.5409	-1.03505	0.000291338	0.00657155	down-regulated	Barwin-like endoglucanases superfamily protein
AT2G38530	1.41986	1.59461	0.983452	4.53381	2.858	2.41944	-1.29941	8.90705e-05	0.00266136	down-regulated	lipid transfer protein 2
AT2G39210	11.3961	9.57256	11.3014	4.88312	5.45928	4.80265	1.08246	1.26515e-06	7.20604e-05	up-regulated	Major facilitator superfamily protein
AT2G39800	47.6027	43.9071	47.1002	139.941	106.781	123.143	-1.3952	1.72854e-27	2.93723e-24	down-regulated	delta1-pyrroline-5-carboxylate synthase 1
AT2G41100	72.6762	39.1504	115.669	1.08159	3.833	0.88208	5.13329	9.29086e-08	7.48814e-06	up-regulated	Calcium-binding EF hand family protein
AT2G41110	16.7649	17.0985	17.2994	4.12435	5.62903	4.98705	1.78421	9.37423e-14	2.98672e-11	up-regulated	calmodulin 2
AT2G41290	1.13148	1.12327	0.974028	2.06236	2.23777	2.23883	-1.0267	0.000168436	0.00429544	down-regulated	strictosidine synthase-like 2
AT2G41640	1.02578	1.19343	0.879186	3.19564	1.7118	2.06546	-1.4334	8.17155e-05	0.00246853	down-regulated	Glycosyltransferase family 61 protein
AT2G42760	6.52563	6.22645	5.73444	2.7539	2.52283	3.04848	1.13705	4.46958e-09	5.17837e-07	up-regulated	DUF1685 family protein
AT2G42820	1.91402	1.52683	2.49066	0.643218	0.797706	1.12166	1.1956	0.00339443	0.0400323	up-regulated	HVA22-like protein F
AT2G43520	4.44172	2.22856	3.7405	0.89718	1.56665	1.2455	1.47303	0.000125421	0.00343745	up-regulated	trypsin inhibitor protein 2
AT2G43620	4.77402	6.56225	3.5186	0.745218	0.179329	0.598385	3.2554	1.62015e-07	1.19265e-05	up-regulated	Chitinase family protein
AT2G43870	0.125099	0.054142	0.061008	0.450056	0.369949	0.511754	-2.44363	0.00312372	0.0378241	down-regulated	Pectin lyase-like superfamily protein
AT2G44578	0.770767	2.27868	1.93027	0.068935	0.131036	0.032558	4.38097	3.2928e-09	3.92652e-07	up-regulated	RING/U-box superfamily protein
AT2G45510	4.01345	4.65596	2.93851	1.59313	1.81845	1.94949	1.0979	9.29242e-05	0.00273818	up-regulated	cytochrome P450%2C family 704%2C subfamily A%2C polypeptide 2
AT2G46430	18.3795	16.2506	19.3987	6.13127	6.39855	5.86608	1.53573	3.62899e-09	4.23535e-07	up-regulated	cyclic nucleotide gated channel 3
AT2G46440	11.981	10.7497	12.9582	6.45015	4.4117	6.54657	1.0263	6.53847e-05	0.00205524	up-regulated	cyclic nucleotide-gated channels
AT2G46720	3.46845	4.16941	4.01811	1.58697	1.66619	1.61714	1.24824	6.06498e-15	2.33341e-12	up-regulated	3-ketoacyl-CoA synthase 13
AT2G46940	0.573987	0.706737	0.640216	0.223975	0	0	3.10489	0.00220531	0.0297022	up-regulated	fold protein
AT2G47130	4.10382	3.28045	3.97149	0.604245	0.624256	1.10307	2.2608	1.5587e-05	0.000633138	up-regulated	NAD(P)-binding Rossmann-fold superfamily protein
AT2G47730	107.854	100.077	116.166	47.6016	46.8899	39.497	1.26604	8.48491e-08	6.94843e-06	up-regulated	glutathione S-transferase phi 8
AT3G01290	5.43281	1.64201	11.9827	0.263066	0.150546	0.146361	5.04783	2.01543e-08	1.9758e-06	up-regulated	SPFH/Band 7/PHB domain-containing membrane-associated protein family
AT3G03020	14.7827	15.7571	15.1483	4.74894	4.96857	4.51879	1.67123	5.29104e-16	2.45204e-13	up-regulated	#N/A
AT3G04110	1.98075	3.28844	1.59684	1.15359	0.976084	1.16044	1.04336	0.00174225	0.0248697	up-regulated	glutamate receptor 1.1
AT3G04210	19.9599	12.3745	28.7291	5.96948	6.18708	5.98139	1.7544	3.42386e-12	8.51413e-10	up-regulated	Disease resistance protein (TIR-NBS class)
AT3G06070	2.85887	2.286	3.79228	1.45968	1.48997	0.938923	1.19534	0.000441261	0.00898877	up-regulated	#N/A
AT3G06355	24.0098	29.8011	19.937	11.6027	9.11172	10.6947	1.21776	1.48361e-07	1.12045e-05	up-regulated	ncRNA
AT3G07350	5.69749	5.22222	3.64506	1.87427	1.6897	2.85151	1.16515	0.000168523	0.00429544	up-regulated	#N/A
AT3G07580	4.33866	5.25022	5.63163	2.22782	2.42036	2.27827	1.12359	3.9305e-05	0.00138001	up-regulated	#N/A
AT3G08720	3.25437	2.54488	3.67936	0.836016	0.685307	0.909052	2.09433	6.4221e-18	3.85156e-15	up-regulated	serine/threonine protein kinase 2
AT3G09490	4.27006	5.12378	3.39769	1.6908	1.7025	1.19463	1.46741	8.38336e-10	1.17893e-07	up-regulated	Tetratricopeptide repeat (TPR)-like superfamily protein
AT3G09830	9.22894	8.73567	10.7849	4.22808	3.44474	3.67487	1.29104	2.63595e-08	2.51166e-06	up-regulated	Protein kinase superfamily protein
AT3G10450	2.32997	2.67165	1.75602	4.7198	4.83098	4.58223	-1.07224	5.43251e-08	4.7851e-06	down-regulated	serine carboxypeptidase-like 7
AT3G10720	32.9214	33.6935	30.6763	13.1045	15.2463	14.0691	1.18689	1.74175e-19	1.31541e-16	up-regulated	Plant invertase/pectin methylesterase inhibitor superfamily
AT3G10985	24.022	26.2389	23.2132	9.36698	10.4765	11.1444	1.23301	0.00131826	0.0204883	up-regulated	senescence associated 20
AT3G11010	22.1839	16.6036	27.9387	4.60796	5.59276	5.53002	2.07325	1.94355e-15	7.92619e-13	up-regulated	receptor like protein 34
AT3G11340	0.032452	0.288897	0.059344	0	0	0	6.59431	0.00222272	0.0298046	up-regulated	UDP-Glycosyltransferase superfamily protein
AT3G11820	15.1257	13.8253	18.6755	6.90465	6.98104	5.93931	1.2653	4.34625e-13	1.24823e-10	up-regulated	syntaxin of plants 121
AT3G11840	2.31415	0.911778	2.68994	0.29965	0.405892	1.16542	1.63718	0.00220868	0.0297276	up-regulated	E3 ubiquitin-protein ligase PUB24-like protein
AT3G12040	5.10236	4.88856	4.38325	1.70418	2.6842	1.78659	1.20596	0.00135094	0.0208186	up-regulated	DNA-3-methyladenine glycosylase (MAG)
AT3G13080	11.1959	10.08	11.5499	4.3173	4.71988	3.83203	1.34545	6.83609e-10	9.86692e-08	up-regulated	multidrug resistance-associated protein 3
AT3G13790	3.73528	3.36634	2.95781	0.762037	0.584473	0.474393	2.46547	4.691e-23	5.31412e-20	up-regulated	Glycosyl hydrolases family 32 protein
AT3G14620	39.8534	52.8602	24.9086	16.6218	10.4274	11.9626	1.57928	0.000488838	0.00977131	up-regulated	cytochrome P450%2C family 72%2C subfamily A%2C polypeptide 8
AT3G15356	13.614	7.82806	16.8001	0.235046	0.326854	0.274886	5.49254	5.38247e-18	3.32588e-15	up-regulated	Legume lectin family protein
AT3G15450	19.3636	18.459	19.3192	8.67057	6.88174	10.0815	1.14612	8.55336e-08	6.96937e-06	up-regulated	aluminum induced protein with YGL and LRDR motifs
AT3G15650	0.244343	0.101341	0.373482	1.1609	1.67183	0.678578	-2.31806	1.48396e-06	8.17821e-05	down-regulated	alpha/beta-Hydrolases superfamily protein
AT3G16330	0.58925	0.520826	0.376623	0.693391	1.61853	1.01791	-1.16606	0.00234291	0.0310626	down-regulated	Avr9/Cf-9 rapidly elicited protein
AT3G16510	2.48793	2.66271	2.74786	1.05463	1.33782	0.860939	1.26774	7.94675e-05	0.00241494	up-regulated	Calcium-dependent lipid-binding (CaLB domain) family protein
AT3G16530	9.17532	8.92432	9.89579	0.39854	0.128599	0.098133	5.45403	6.91542e-11	1.28193e-08	up-regulated	Legume lectin family protein
AT3G16565	11.222	11.1125	12.2971	5.26688	5.76453	5.5007	1.07874	1.81454e-06	9.84052e-05	up-regulated	threonyl and alanyl tRNA synthetase second additional domain-containing protein
AT3G18830	26.9697	24.2185	29.901	10.3906	12.2987	12.1273	1.21017	3.29553e-12	8.2962e-10	up-regulated	polyol/monosaccharide transporter 5
AT3G22060	5.65657	5.24451	8.55633	3.45547	2.11265	2.82952	1.20628	0.000121532	0.00336707	up-regulated	Receptor-like protein kinase-related family protein
AT3G22275	0.859383	0.751276	0.566464	0.152289	0	0.115142	3.00478	2.2179e-11	4.47774e-09	up-regulated	jasmonate ZIM-domain protein
AT3G23110	10.5809	8.43566	12.9732	4.44878	4.27118	5.12184	1.20033	4.28586e-10	6.52187e-08	up-regulated	receptor like protein 37
AT3G23120	7.62944	5.73484	9.03886	1.99618	1.79507	2.72504	1.7714	1.97927e-10	3.30814e-08	up-regulated	receptor like protein 38
AT3G23250	0.238608	0.12451	0.282267	0	0	0	7.05908	0.000685464	0.0125132	up-regulated	myb domain protein 15
AT3G23290	0.488522	0.311278	0.456329	0.937263	0.749192	1.12766	-1.15983	0.00151759	0.0224646	down-regulated	LIGHT-DEPENDENT SHORT HYPOCOTYLS-like protein (DUF640)
AT3G23550	0.481245	0.169072	1.07295	0	0.040322	0.020931	4.6962	0.000488316	0.00977131	up-regulated	MATE efflux family protein
AT3G24715	0.805679	1.08201	0.844196	2.33271	1.81283	3.35653	-1.51664	3.42216e-05	0.00123071	down-regulated	kinase superfamily with octicosapeptide/Phox/Bem1p domain-containing protein
AT3G25180	1.37524	3.05345	0.379636	0.073882	0	0.02213	5.50101	0.000768521	0.0136032	up-regulated	cytochrome P450%2C family 82%2C subfamily G%2C polypeptide 1
AT3G25610	2.37451	2.25777	2.00463	0.911586	0.82363	0.735845	1.41461	1.19139e-09	1.61958e-07	up-regulated	ATPase E1-E2 type family protein / haloacid dehalogenase-like hydrolase family protein
AT3G25760	58.8692	41.4342	81.3413	3.53786	4.5568	4.03333	3.89917	1.74189e-06	9.47169e-05	up-regulated	allene oxide cyclase 1
AT3G25780	3.69045	3.97946	2.27719	0.294456	0.256004	0.232756	3.637	7.66568e-19	5.21036e-16	up-regulated	allene oxide cyclase 3
AT3G26330	0	0	0	0.028707	0	0.084651	-4.98313	0.000838826	0.0145943	down-regulated	cytochrome P450%2C family 71%2C subfamily B%2C polypeptide 37
AT3G26742	0.23012	0.047485	0.130642	0	0	0	5.67917	0.00439483	0.0480768	up-regulated	#N/A
AT3G28220	131.319	102.067	156.031	65.5859	59.9919	63.0432	1.03944	0.000412065	0.00851308	up-regulated	TRAF-like family protein
AT3G28540	1.08051	1.7887	1.04611	0.662387	0.479559	0.399943	1.33477	0.00306967	0.037347	up-regulated	P-loop containing nucleoside triphosphate hydrolases superfamily protein
AT3G30720	40.6384	31.7417	48.0098	5.01047	1.86148	3.61052	3.49991	1.10902e-05	0.000475084	up-regulated	qua-quine starch
AT3G30730	0.96273	0.592153	1.04272	2.84118	2.2865	1.73986	-1.35244	0.000118742	0.00330775	down-regulated	#N/A
AT3G44320	3.11603	1.52475	3.34535	1.34095	1.13795	1.10489	1.15018	0.000110813	0.0031253	up-regulated	nitrilase 3
AT3G44400	1.57543	1.39323	2.16382	0.687031	0.672589	0.625284	1.3577	4.9889e-05	0.00165682	up-regulated	Disease resistance protein (TIR-NBS-LRR class) family
AT3G44860	132.904	134.817	133.507	39.5498	33.8207	36.2664	1.86238	7.34234e-21	6.76856e-18	up-regulated	farnesoic acid carboxyl-O-methyltransferase
AT3G45290	3.09937	3.17218	2.45476	1.17772	1.00893	1.27188	1.31965	1.68627e-05	0.000675535	up-regulated	Seven transmembrane MLO family protein
AT3G45638	0.390669	0.395704	0.494777	0.885481	1.01074	1.80127	-1.54434	0.00183188	0.0258148	down-regulated	ncRNA
AT3G45970	2.53525	3.02805	3.24328	0.908427	0.989667	0.79978	1.69586	1.42122e-06	7.87995e-05	up-regulated	expansin-like A1
AT3G46110	2.67459	2.74537	3.324	0.51708	0.891597	1.04103	1.80784	0.000137212	0.00369603	up-regulated	UPSTREAM OF FLC-like protein (DUF966)
AT3G47090	0.500594	0.774342	0.839602	0.249114	0.21508	0.190759	1.67981	4.93313e-05	0.00164484	up-regulated	Leucine-rich repeat protein kinase family protein
AT3G48080	1.62819	1.58198	2.04846	0.390999	0.28043	0.248188	2.50492	5.58138e-05	0.00180651	up-regulated	alpha/beta-Hydrolases superfamily protein
AT3G48090	14.0823	9.43778	19.4089	7.18833	7.67299	6.53935	1.00034	2.52682e-05	0.000957702	up-regulated	alpha/beta-Hydrolases superfamily protein
AT3G48520	0.558649	0.578948	0.824206	0	0	0	9.07225	3.68168e-14	1.25122e-11	up-regulated	cytochrome P450%2C family 94%2C subfamily B%2C polypeptide 3
AT3G48720	13.1722	14.3677	9.12586	4.19465	3.70243	4.20265	1.58508	2.50535e-16	1.24602e-13	up-regulated	HXXXD-type acyl-transferase family protein
AT3G49110	1.4347	0.325675	1.77363	0.083549	0	0.103848	4.14968	5.60685e-08	4.86508e-06	up-regulated	peroxidase CA
AT3G49620	0.468124	0.235052	0.868338	0	0	0.094128	4.02938	0.000158943	0.00414982	up-regulated	2-oxoglutarate (2OG) and Fe(II)-dependent oxygenase superfamily protein
AT3G50480	26.5075	29.4214	23.8867	1.21133	1.50091	2.44351	3.9356	7.70301e-18	4.48777e-15	up-regulated	homolog of RPW8 4
AT3G50900	3.03549	2.87867	1.86309	0.897382	1.01992	0.710599	1.54374	3.88063e-05	0.0013714	up-regulated	#N/A
AT3G51440	3.21133	3.98206	2.24759	0.694591	0.513596	0.766282	2.22568	1.22185e-09	1.63913e-07	up-regulated	Calcium-dependent phosphotriesterase superfamily protein
AT3G51450	71.7055	69.3631	75.8023	24.8284	25.0531	26.0961	1.50347	9.86024e-55	2.0106e-50	up-regulated	Calcium-dependent phosphotriesterase superfamily protein
AT3G51490	0.371806	0.419074	0.444446	1.1166	0.73211	0.618895	-1.00366	0.00125759	0.0197259	down-regulated	tonoplast monosaccharide transporter3
AT3G52310	3.04832	2.39333	3.50468	0.193042	0.173595	0.356742	3.60884	8.5783e-05	0.00257994	up-regulated	#N/A
AT3G52480	2.08841	1.13389	1.6235	0.142597	0.151325	0.092078	3.58639	6.87118e-10	9.86692e-08	up-regulated	transmembrane protein
AT3G52520	1.8512	2.08943	2.89211	0.825082	0.625194	1.28389	1.30322	0.000569806	0.0109544	up-regulated	#N/A
AT3G54150	0.700467	0.111358	0.749766	0	0	0	8.26422	5.97556e-05	0.00190984	up-regulated	S-adenosyl-L-methionine-dependent methyltransferases superfamily protein
AT3G55500	7.12771	5.10479	8.81736	1.61434	0.931592	0.600547	2.73596	4.36444e-11	8.39578e-09	up-regulated	expansin A16
AT3G55646	0.832654	0.485313	0.2074	0.108482	0	0	3.74333	0.000339072	0.0073279	up-regulated	TPRXL
AT3G57460	1.42637	1.43464	1.38757	0	0.06949	0	5.77086	0.000247288	0.00578928	up-regulated	catalytic/ metal ion binding / metalloendopeptidase/ zinc ion binding protein
AT3G59880	1.31088	1.19696	2.30095	0.09441	0.132536	0.226129	3.33532	1.21825e-05	0.000515379	up-regulated	#N/A
AT3G60415	41.0252	35.0105	54.6933	13.7049	15.1446	16.3225	1.52482	2.40337e-10	3.80559e-08	up-regulated	phosphoglycerate mutase family protein
AT3G60540	1.02316	1.85215	1.23459	0.474166	0.053162	0.280344	2.28042	0.00374636	0.0428447	up-regulated	Preprotein translocase Sec%2C Sec61-beta subunit protein
AT3G61280	7.55804	9.41329	5.64296	2.60542	1.33427	2.44981	1.80699	1.38096e-07	1.05072e-05	up-regulated	O-glucosyltransferase rumi-like protein (DUF821)
AT4G00955	1.5947	2.17199	2.19817	0.894359	0.851439	0.578688	1.33407	2.33247e-05	0.000894011	up-regulated	wall-associated receptor kinase-like protein
AT4G00970	1.92457	2.96118	1.32183	0.325547	0.291041	0.282982	2.75215	0.00012077	0.00335335	up-regulated	cysteine-rich RLK (RECEPTOR-like protein kinase) 41
AT4G01010	1.6417	1.12496	1.59314	0.634855	0.348276	0.756186	1.30811	0.00134283	0.0207332	up-regulated	cyclic nucleotide-gated channel 13
AT4G01700	18.0199	17.2428	16.6318	7.77074	6.21171	5.14431	1.4322	3.12656e-09	3.75022e-07	up-regulated	Chitinase family protein
AT4G01750	0.852961	1.53089	0.966645	0.278839	0.096181	0.536184	1.82691	0.0018921	0.0264284	up-regulated	rhamnogalacturonan xylosyltransferase 2
AT4G01920	1.07951	0.718152	0.687422	0.523823	0.388464	0.170567	1.1911	0.00263139	0.0335984	up-regulated	Cysteine/Histidine-rich C1 domain family protein
AT4G02380	13.3659	3.95015	18.2846	0.829758	1.52528	0.641116	3.53375	1.10182e-10	1.9708e-08	up-regulated	senescence-associated 21
AT4G03450	1.19679	0.518341	1.55154	0	0	0	10.0383	6.38258e-07	3.95584e-05	up-regulated	Ankyrin repeat family protein
AT4G08985	0.070936	0.021454	0.630749	0	0	0	6.1596	0.0041191	0.0457725	up-regulated	ncRNA
AT4G11000	1.36451	0.58302	2.09882	0.141714	0.29155	0.218515	2.60202	9.19166e-05	0.00271743	up-regulated	Ankyrin repeat family protein
AT4G11890	4.17369	4.29207	3.68749	0.192221	0.316663	0.365731	3.79926	7.40068e-05	0.00227613	up-regulated	Protein kinase superfamily protein
AT4G11990	0.223063	0.158456	0.344927	0.561083	0.779254	0.608786	-1.41183	0.000319473	0.00703497	down-regulated	Cell cycle regulated microtubule associated protein
AT4G12720	24.1613	18.9591	32.6231	5.22233	6.00265	4.93325	2.18556	3.95098e-25	5.37097e-22	up-regulated	MutT/nudix family protein
AT4G14365	10.8974	5.67067	14.1956	0.402674	0.901166	0.463297	4.11322	1.38806e-16	7.076e-14	up-regulated	#N/A
AT4G14746	2.40997	3.0074	2.3884	0.771257	1.6695	1.1001	1.0712	0.00115579	0.0185951	up-regulated	neurogenic locus notch-like protein
AT4G15200	1.00418	0.717677	1.43491	0.136759	0.087714	0	3.78321	4.55012e-08	4.08729e-06	up-regulated	formin 3
AT4G15210	54.4926	46.1072	59.7602	33.9103	22.7288	13.8956	1.19504	0.00118071	0.0187653	up-regulated	beta-amylase 5
AT4G15710	0	0	0	0.214271	0.051971	0.172664	-7.16236	0.000257934	0.00596995	down-regulated	cystatin-like protein
AT4G15975	1.24765	0.729328	2.26847	0.781723	0.104853	0.366577	1.76301	0.00181754	0.0256836	up-regulated	RING/U-box superfamily protein
AT4G17500	6.29291	6.3975	6.50429	2.99468	1.97255	3.74896	1.12461	1.03658e-06	5.9794e-05	up-regulated	ethylene responsive element binding factor 1
AT4G18197	3.27187	1.81753	4.69541	0.92278	1.50233	1.99407	1.13514	0.00316338	0.0380659	up-regulated	purine permease 7
AT4G18205	6.57324	2.98059	10.4708	1.28995	1.2704	1.80969	2.19013	3.94532e-06	0.00019574	up-regulated	Nucleotide-sugar transporter family protein
AT4G18280	18.9599	20.8756	9.99348	8.26393	9.66068	6.63869	1.00658	1.38909e-05	0.000575709	up-regulated	glycine-rich cell wall protein-like protein
AT4G19430	0	0.291083	0.254556	0	0	0	6.03358	0.00134031	0.0207204	up-regulated	#N/A
AT4G20830	41.4691	44.0867	38.9447	14.7046	17.3529	14.5842	1.35904	1.00275e-12	2.65548e-10	up-regulated	FAD-binding Berberine family protein
AT4G20860	2.40517	2.62139	2.63971	1.17698	1.1241	1.13294	1.14596	0.00149497	0.0221701	up-regulated	FAD-binding Berberine family protein
AT4G22710	2.69243	1.93879	3.49366	1.27171	1.46223	1.20109	1.03834	0.000102583	0.00295867	up-regulated	cytochrome P450%2C family 706%2C subfamily A%2C polypeptide 2
AT4G23030	0.415498	0.205912	0.385065	0.069653	0.127249	0.049366	2.00099	0.00200321	0.0276744	up-regulated	MATE efflux family protein
AT4G23130	3.4394	3.04991	1.98258	0.389958	0.207414	0.567742	2.82512	0.00279718	0.0350137	up-regulated	cysteine-rich RLK (RECEPTOR-like protein kinase) 5
AT4G23140	0.667124	0.553632	0.45488	0.080243	0	0	4.32614	0.000280389	0.00637393	up-regulated	cysteine-rich RLK (RECEPTOR-like protein kinase) 6
AT4G23190	4.17971	2.40241	6.43484	0.913573	1.20428	1.10883	1.97232	3.06678e-06	0.000157866	up-regulated	cysteine-rich RLK (RECEPTOR-like protein kinase) 11
AT4G23220	10.3958	11.5915	10.9917	1.28641	0.822491	1.4216	3.20768	3.23066e-20	2.63506e-17	up-regulated	cysteine-rich RECEPTOR-like kinase
AT4G23600	477.391	551.126	369.837	258.717	270.699	168.363	1.02526	5.07829e-09	5.75632e-07	up-regulated	Tyrosine transaminase family protein
AT4G23810	1.71894	0.709422	1.96106	0.352101	0.376081	0.279116	2.11637	0.000345586	0.00743337	up-regulated	WRKY family transcription factor
AT4G23850	90.4177	95.4816	79.8961	35.5437	42.2152	38.1911	1.1853	7.63459e-21	6.76856e-18	up-regulated	AMP-dependent synthetase and ligase family protein
AT4G25070	0.426372	0.559721	0.382034	0.095222	0.094344	0.017087	2.69806	0.000207068	0.00504458	up-regulated	caldesmon-like protein
AT4G27300	3.32357	2.344	4.14148	0.49414	0.891564	0.616526	2.28339	1.47181e-09	1.88752e-07	up-regulated	S-locus lectin protein kinase family protein
AT4G27410	4.47929	5.76736	2.59805	1.45472	1.03537	1.36407	1.83917	1.33335e-06	7.48932e-05	up-regulated	NAC (No Apical Meristem) domain transcriptional regulator superfamily protein
AT4G28490	11.5624	11.331	12.1471	5.29028	5.29406	3.89718	1.26781	3.32265e-09	3.93908e-07	up-regulated	Leucine-rich receptor-like protein kinase family protein
AT4G28652	0	0	0	0.445493	0	0	-21.5048	2.83225e-05	0.00104814	down-regulated	ncRNA
AT4G29050	1.19895	1.71344	1.39171	0.727761	0.597678	0.743869	1.10227	0.000741661	0.0132893	up-regulated	Concanavalin A-like lectin protein kinase family protein
AT4G29900	28.7076	30.9844	30.1717	10.7804	12.1195	13.7469	1.28163	2.89022e-16	1.4032e-13	up-regulated	autoinhibited Ca(2+)-ATPase 10
AT4G30090	0.343973	0.459758	0.957548	0.030069	0.147054	0	3.29914	0.000455548	0.00919725	up-regulated	golgin family A protein
AT4G30270	2.62292	2.63412	2.35395	0.249188	0.476087	0.368136	2.78055	8.12021e-07	4.88095e-05	up-regulated	xyloglucan endotransglucosylase/hydrolase 24
AT4G31500	127.098	119.763	120.997	44.7029	49.7002	60.2116	1.23817	1.32355e-14	4.90699e-12	up-regulated	cytochrome P450%2C family 83%2C subfamily B%2C polypeptide 1
AT4G32480	1.70798	4.50741	1.43768	0.955647	0.663437	0.794796	1.63893	3.86032e-05	0.00136659	up-regulated	sugar phosphate exchanger%2C putative (DUF506)
AT4G32510	0.209662	0.491695	0.193982	1.45975	1.20328	0.268672	-1.58984	0.00235578	0.0311522	down-regulated	HCO3- transporter family
AT4G33050	13.3052	6.96006	19.6688	3.31067	4.01977	3.54499	1.81806	5.6622e-11	1.07905e-08	up-regulated	calmodulin-binding family protein
AT4G33220	31.1783	37.9632	25.3567	16.527	13.9708	14.446	1.05312	1.12104e-07	8.8474e-06	up-regulated	pectin methylesterase 44
AT4G34150	25.7187	15.409	32.1404	9.9119	12.6933	12.7382	1.04523	8.75406e-07	5.2042e-05	up-regulated	Calcium-dependent lipid-binding (CaLB domain) family protein
AT4G34410	0.169934	0.103091	0.074983	0.022313	0	0.019642	2.74345	0.00049436	0.00984422	up-regulated	redox responsive transcription factor 1
AT4G35180	0.262628	0.205867	0.670363	0.040832	0	0	4.72583	0.000489739	0.00977131	up-regulated	LYS/HIS transporter 7
AT4G36030	0	0	0	0	0	1.27106	-33.2535	2.63472e-13	7.90066e-11	down-regulated	armadillo repeat only 3
AT4G36040	40.7929	43.5993	37.3992	15.546	16.3239	17.8613	1.28007	4.00848e-13	1.16767e-10	up-regulated	Chaperone DnaJ-domain superfamily protein
AT4G36110	0.124429	0	0.200962	0	0	0	5.51623	0.00187245	0.0262052	up-regulated	SAUR-like auxin-responsive protein family
AT4G36670	6.71864	4.88178	8.53932	1.74155	1.78709	2.75348	1.6695	1.03806e-06	5.9794e-05	up-regulated	Major facilitator superfamily protein
AT4G36950	3.22218	2.1805	2.93809	0.193699	0.323583	0.259756	3.39873	9.41343e-18	5.33192e-15	up-regulated	mitogen-activated protein kinase kinase kinase 21
AT4G37370	6.43698	3.65296	7.68393	1.67761	1.25007	1.06141	2.15172	5.50868e-08	4.80032e-06	up-regulated	cytochrome P450%2C family 81%2C subfamily D%2C polypeptide 8
AT4G38420	4.01334	3.31413	4.21646	7.02934	6.1386	10.5235	-1.04111	3.97733e-05	0.00139111	down-regulated	SKU5 similar 9
AT4G38550	37.7081	28.1295	46.2692	12.3669	14.9099	12.918	1.55933	1.11783e-11	2.45093e-09	up-regulated	phospholipase-like protein (PEARLI 4) family protein
AT4G39030	1.82544	2.11229	1.93389	0.661826	0.645501	0.698869	1.53114	1.83314e-10	3.10648e-08	up-regulated	MATE efflux family protein
AT4G39830	1.19639	0.809175	1.41519	0.184428	0.155923	0.332982	2.31511	8.87331e-06	0.000396789	up-regulated	Cupredoxin superfamily protein
AT4G39950	35.3919	28.7548	39.437	13.2077	17.7258	14.5086	1.18263	4.98759e-12	1.21074e-09	up-regulated	cytochrome P450%2C family 79%2C subfamily B%2C polypeptide 2
AT5G00990	1.38832	2.14923	2.07174	0.509764	0.353494	0.370808	2.11757	1.07143e-05	0.000464842	up-regulated	ncRNA
AT5G01540	0	1.10628	1.61265	0	0	0	23.8729	3.33273e-06	0.00016947	up-regulated	lectin receptor kinase a4.1
AT5G02540	2.41644	3.37415	3.85	1.468	1.57541	1.60492	1.04011	1.10204e-05	0.000473086	up-regulated	NAD(P)-binding Rossmann-fold superfamily protein
AT5G03204	0.372512	1.96911	1.49056	0.105307	0	0.056696	4.34059	0.000154283	0.00404118	up-regulated	#N/A
AT5G03620	0.384615	0.423286	0.47964	1.12234	0.743779	0.816671	-1.06564	0.000291307	0.00657155	down-regulated	Subtilisin-like serine endopeptidase family protein
AT5G04770	1.40578	0.566543	1.66066	0.404262	0.47506	0.299863	1.54984	4.04477e-06	0.000199702	up-regulated	cationic amino acid transporter 6
AT5G05320	0.628799	0.823065	0.399216	0	0.034884	0.166973	3.15089	0.00236739	0.0312652	up-regulated	FAD/NAD(P)-binding oxidoreductase family protein
AT5G05440	1.18525	1.15837	1.44976	0.428728	0.257555	0.811576	1.31215	0.0041764	0.0462078	up-regulated	Polyketide cyclase/dehydrase and lipid transport superfamily protein
AT5G05460	4.45765	4.44365	4.5309	1.47607	1.56207	1.57992	1.52832	1.67182e-09	2.10433e-07	up-regulated	Glycosyl hydrolase family 85
AT5G06860	12.716	16.7445	17.835	2.67837	2.98035	2.51534	2.52283	1.99709e-14	7.27192e-12	up-regulated	polygalacturonase inhibiting protein 1
AT5G08760	9.41915	7.45682	12.6962	3.21565	4.34832	2.20844	1.59122	0.000306755	0.00679159	up-regulated	transmembrane protein
AT5G10100	0.026237	0	0	0.187439	0.300166	0.151447	-4.62754	0.00186688	0.0261453	down-regulated	Haloacid dehalogenase-like hydrolase (HAD) superfamily protein
AT5G10695	4.54025	4.51321	6.34166	2.31636	2.14537	2.72673	1.08262	0.00100637	0.0167663	up-regulated	methionyl-tRNA synthetase
AT5G10740	5.49882	5.97072	6.24138	2.71464	2.64374	3.31983	1.01456	0.00268991	0.0340683	up-regulated	Protein phosphatase 2C family protein
AT5G10760	27.6686	33.1244	20.858	6.51745	6.04209	5.25372	2.18426	1.0335e-06	5.9794e-05	up-regulated	Eukaryotic aspartyl protease family protein
AT5G12940	12.508	11.3099	13.2173	3.01726	2.70961	2.87972	2.09547	1.08494e-20	9.2179e-18	up-regulated	Leucine-rich repeat (LRR) family protein
AT5G13190	11.5629	12.2285	12.597	5.04094	5.63981	6.08306	1.10472	5.69563e-16	2.58088e-13	up-regulated	GSH-induced LITAF domain protein
AT5G13220	4.27342	5.13894	4.87671	0.469841	0.525493	0.786817	2.96396	5.91399e-07	3.68783e-05	up-regulated	jasmonate-zim-domain protein 10
AT5G19120	12.3754	12.0687	10.9588	4.19829	4.91779	6.23306	1.19089	4.0943e-11	7.95113e-09	up-regulated	Eukaryotic aspartyl protease family protein
AT5G19230	3.5433	4.28072	2.3554	0.071678	0.385919	0.341366	3.61833	0.00245639	0.0319773	up-regulated	Glycoprotein membrane GPI-anchored
AT5G19240	31.6222	26.1892	37.9426	4.55439	6.64305	4.12595	2.63682	5.21135e-24	6.25086e-21	up-regulated	Glycoprotein membrane GPI-anchored
AT5G20150	15.8584	16.0876	16.1632	4.51551	5.24215	8.86028	1.35353	7.49821e-07	4.55048e-05	up-regulated	SPX domain-containing protein 1
AT5G20230	8.85173	4.24538	9.71559	0.833268	1.02274	0.81739	3.0858	4.56687e-13	1.29338e-10	up-regulated	blue-copper-binding protein
AT5G22150	0	0	0	0.182171	0.16337	0.136891	-6.36181	0.000545586	0.0106562	down-regulated	transmembrane protein
AT5G22545	0.055459	0.300703	0.146039	0	0	0	5.71049	0.00144164	0.0216948	up-regulated	#N/A
AT5G23510	5.98158	7.52108	5.4961	1.63314	2.68661	3.02941	1.33924	1.32455e-06	7.461e-05	up-regulated	#N/A
AT5G24210	16.5828	13.1896	22.3551	6.72472	7.67978	10.3583	1.07433	1.01718e-05	0.000444141	up-regulated	alpha/beta-Hydrolases superfamily protein
AT5G24290	1.78149	1.76771	1.20248	0.531333	0.631563	1.0593	1.07363	0.00145814	0.0218624	up-regulated	Vacuolar iron transporter (VIT) family protein
AT5G25440	9.28347	8.35046	6.21208	1.16175	1.16697	1.36952	2.66255	1.66459e-12	4.25403e-10	up-regulated	Protein kinase superfamily protein
AT5G25930	3.0456	2.0622	3.66034	0.458283	0.437473	0.401174	2.74703	6.09712e-16	2.69114e-13	up-regulated	kinase family with leucine-rich repeat domain-containing protein
AT5G27060	0.372651	0.415935	0.171883	0.033766	0	0.053573	3.49922	0.000333324	0.00724616	up-regulated	receptor like protein 53
AT5G28919	0	0	0	0	0	8.86402	-25.1748	9.44369e-07	5.54946e-05	down-regulated	#N/A
AT5G37600	83.3046	88.8769	79.3887	36.3118	51.0919	28.5241	1.1095	0.000307181	0.00679363	up-regulated	#N/A
AT5G38130	0.235833	0.317861	0.198085	0.128073	0.04479	0.049851	1.67086	0.00119587	0.0189619	up-regulated	HXXXD-type acyl-transferase family protein
AT5G38310	0.31241	0.049983	0.052757	0	0	0	5.95939	0.00151813	0.0224646	up-regulated	#N/A
AT5G38710	1.81789	2.87739	1.15903	0.857868	0.331106	0.49792	1.83056	0.000778805	0.0137138	up-regulated	Methylenetetrahydrofolate reductase family protein
AT5G39020	2.58486	3.58748	2.9355	0.715228	0.70404	1.53338	1.60443	0.000237415	0.00560457	up-regulated	Malectin/receptor-like protein kinase family protein
AT5G40780	3.11279	3.60202	2.0745	0.792878	1.18984	0.831552	1.61847	4.54932e-05	0.00155126	up-regulated	lysine histidine transporter 1
AT5G41740	0.715181	0.630358	1.05285	0.27005	0.191309	0.142694	1.96689	3.9459e-05	0.00138249	up-regulated	Disease resistance protein (TIR-NBS-LRR class) family
AT5G42440	2.46031	2.98863	2.76316	1.26643	0.985335	1.51715	1.10701	0.00214877	0.0292885	up-regulated	Protein kinase superfamily protein
AT5G44050	8.71888	8.9274	10.1468	4.28602	4.27077	3.11995	1.2438	1.24916e-11	2.70975e-09	up-regulated	MATE efflux family protein
AT5G44070	47.1612	34.9981	56.4606	21.815	23.7848	23.4078	1.00003	9.61955e-10	1.34351e-07	up-regulated	phytochelatin synthase 1 (PCS1)
AT5G44568	3.77244	2.54345	5.36967	0.271267	0.417722	0.16409	3.74765	3.596e-10	5.55501e-08	up-regulated	transmembrane protein
AT5G44585	0.617538	0.189595	0.467877	0	0.012843	0	6.19809	1.8928e-06	0.000101837	up-regulated	#N/A
AT5G46230	3.25704	2.51716	2.64051	1.60304	0.592997	1.18181	1.29935	0.00363014	0.0420617	up-regulated	#N/A
AT5G47220	8.01563	6.82549	5.75649	3.45183	2.19256	4.18148	1.05287	0.000255209	0.00592032	up-regulated	ethylene responsive element binding factor 2
AT5G47240	92.4627	90.9566	87.1994	36.6792	37.3604	41.8779	1.21193	9.08776e-36	2.64726e-32	up-regulated	nudix hydrolase homolog 8
AT5G48380	41.0272	44.4412	40.5814	14.6167	16.3615	15.7698	1.42012	2.46129e-18	1.61897e-15	up-regulated	BAK1-interacting receptor-like kinase 1
AT5G48540	3.2187	1.86404	3.53571	0.023483	0.215634	0.134241	4.48027	6.38925e-15	2.41265e-12	up-regulated	receptor-like protein kinase-related family protein
AT5G48657	0.573996	0.235988	0.840725	0.069821	0	0	4.19315	0.00374017	0.0428219	up-regulated	defense protein-like protein
AT5G49138	0	0	0	0.498132	0.279067	0.345423	-22.4969	2.37628e-10	3.80559e-08	down-regulated	ncRNA
AT5G49630	15.8194	16.9396	12.6257	5.85142	6.67108	6.02039	1.27935	1.13484e-05	0.000484111	up-regulated	amino acid permease 6
AT5G49680	0.591284	0.794776	0.706992	0.208069	0.168794	0.185033	1.88175	1.84739e-08	1.83756e-06	up-regulated	SABRE-like protein
AT5G50720	4.46653	6.29408	2.36899	2.44846	2.04389	1.75503	1.05668	0.00251831	0.0325417	up-regulated	HVA22 homologue E
AT5G52320	50.7555	52.0936	39.8711	21.8006	22.4483	19.7814	1.12943	2.872e-29	6.507e-26	up-regulated	cytochrome P450%2C family 96%2C subfamily A%2C polypeptide 4
AT5G52750	3.70633	1.0066	8.31145	0.304986	0.128217	0.30628	3.9672	0.00345407	0.0404317	up-regulated	Heavy metal transport/detoxification superfamily protein
AT5G52810	24.6401	24.8007	21.7328	9.01709	8.59648	8.17907	1.45382	6.93857e-16	2.94759e-13	up-regulated	NAD(P)-binding Rossmann-fold superfamily protein
AT5G54610	6.86196	8.75063	6.47241	2.96993	1.04934	2.17589	1.8204	0.000416687	0.008576	up-regulated	ankyrin
AT5G54710	5.0254	5.31962	4.9665	0.610123	0.655552	0.851673	2.83696	2.45863e-17	1.31931e-14	up-regulated	Ankyrin repeat family protein
AT5G54720	1.71396	1.67779	1.21086	0.32305	0.185246	0.650085	1.96106	3.91273e-05	0.00138001	up-regulated	Ankyrin repeat family protein
AT5G55270	0.08525	0	0.074829	0	0	0	5.11854	0.00428337	0.0471101	up-regulated	#N/A
AT5G55450	9.29303	5.00548	16.4385	3.45139	2.91741	3.17158	1.68669	8.99701e-05	0.00267822	up-regulated	Bifunctional inhibitor/lipid-transfer protein/seed storage 2S albumin superfamily protein
AT5G55930	3.56016	3.34338	3.77788	1.5239	1.41796	1.2486	1.34295	2.57404e-10	4.03748e-08	up-regulated	oligopeptide transporter 1
AT5G57220	2.90622	0.135705	4.51551	0.028889	0.020673	0	7.22917	0.000196048	0.00484559	up-regulated	cytochrome P450%2C family 81%2C subfamily F%2C polypeptide 2
AT5G57560	1.26919	0.941067	0.236539	1.696	2.0215	4.57239	-1.77739	0.00313509	0.0379167	down-regulated	Xyloglucan endotransglucosylase/hydrolase family protein
AT5G59580	0.214398	0.091481	0.798508	0.013087	0	0	6.37894	6.79075e-05	0.00212052	up-regulated	UDP-glucosyl transferase 76E1
AT5G59670	7.22037	6.47112	9.3079	3.1375	2.49189	3.31269	1.35892	4.77886e-07	3.06433e-05	up-regulated	Leucine-rich repeat protein kinase family protein
AT5G63130	0.421437	0.421047	0.659626	0.123118	0.194291	0.217437	1.45584	0.00462315	0.0497208	up-regulated	Octicosapeptide/Phox/Bem1p family protein
AT5G63450	1.43493	1.36365	1.81416	0	0.021432	0.024437	6.573	8.54014e-29	1.74142e-25	up-regulated	cytochrome P450%2C family 94%2C subfamily B%2C polypeptide 1
AT5G64120	11.9505	13.9746	6.47051	0.502766	0.877022	0.58544	4.02444	6.83438e-07	4.18498e-05	up-regulated	Peroxidase superfamily protein
AT5G64260	13.7266	17.9022	10.4801	6.26845	5.34681	8.43204	1.05326	2.69699e-05	0.00101465	up-regulated	EXORDIUM like 2
AT5G65207	7.95536	6.06663	6.96968	3.22462	4.07903	2.60347	1.0735	0.000552864	0.0107394	up-regulated	#N/A
AT5G67080	0	0.056788	0.145622	0	0	0	5.36936	0.00268421	0.034044	up-regulated	mitogen-activated protein kinase kinase kinase 19
