# Supplementary material for: Glutathione triggers leaf-to-leaf, calcium-based plant defense signaling
Source: Nat Commun. 2025 Feb 24;16:1915. doi: 10.1038/s41467-025-57239-1 (PMC11850895; doi:10.1038/s41467-025-57239-1)
Supplement: Supplementary file 7 — Supplementary Data 5 [file 41467_2025_57239_MOESM7_ESM.xlsx]

## Sheet: Sheet1
	Supplementary Data 5 Primers used in this study
	Purpose	Primer	Sequence (5’-3’)
	Construction	GLR3.3-T1-BsF	ATATATGGTCTCGATTGGCGGGTTTACATCCTGACAGTTTTAGAGCTAGAAATAGC
		GLR3.3-T2-BsR	ATTATTGGTCTCGAAACGACAGGTCTCGGACCCGTCCAATCTCTTAGTCGACTCTAC
		GLR3.6-T1-BsF	ATATATGGTCTCGATTGGGAGACATAGTAGGGTCTGGTTTTAGAGCTAGAAATAGC
		GLR3.6-T2-BsR	ATTATTGGTCTCGAAACCTAGCCCTGACTCCACATACAATCTCTTAGTCGACTCTAC
		35S-PAD2-CDS-BamHI-F	acgggggactctagaggatccATGGCGCTCTTGTCTCAAGC
		NOS-PAD2-CDS-SpeI-R	catagctttgaatcgactagtGTACAGCAGCTCTTCGAACACG
	CRISPR target site mutation analysis	glr3.3-F	CCGTATTTCATTAGGACTACTC
		glr3.3-R	TCCCATTGTTAGAGAAAACCC
		glr3.3-T1-seq	GTGTGTGGACGCAGAACA
		glr3.3-T2-seq	CGGTGGGAATATATCGTTTTC
		glr3.6-F	AGGTTATGATACTGCAACATGC
		glr3.6-R	TGGAGCTTATTATGTTTTCACCA
		glr3.6-T1-seq	GGCAAAGCTGCTTTGTAT
		glr3.6-T2-seq	GCTTGTGCGCTTGATAACG
	qRT-PCR	OPR3-qPCR-For	CGTTTTACACTCAAGATCCAGTTG
		OPR3-qPCR-Rev	ATTATCAAACTCAGAGGCGGG
		Actin8-qPCR-For	TCAGCACTTTCCAGCAGATG
		Actin8-qPCR-Rev	CTGTGGACAATGCCTGGAC
		JAZ5-qPCR-For	TCATCGTTATCCTCCCAAGC
		JAZ5-qPCR-Rev	CACCGTCTGATTTGATATGGG
		JAZ10-qPCR-For	ATCCCGATTTCTCCGGTCCA
		JAZ10-qPCR-Rev	ACTTTCTCCTTGCGATGGGAAGA
		CYP94C1-qPCR-For	TCACTGCTCGTTGCGATGAAATG
		CYP94C1-qPCR-Rev	CGGCGGAAACAATCTCATGCTC
		LOX4-qPCR-For	GGAAGACCACATCATCGGTCAAC
		LOX4-qPCR-Rev	AAACGGTTCGTCTCTAACGCTTG
		JAZ13-qPCR-For	TAGAGATGGCGAGCAAGGATCGTG
		JAZ13-qPCR-Rev	ATTCCAGTCTCACCGGCACTAAC
		JAZ7-qPCR-For	GATCCTCCAACAATCCCAAA
		JAZ7-qPCR-Rev	TGGTAAGGGGAAGTTGCTTG
		Cutinase-qPCR-For	GATGTGACGGTCATCTTTGCCC
		Cutinase-qPCR-Rev	AGATTTGAGAGCGGCGAGG
		Actin2-qPCR-For	CTTGCACCAAGCAGCATGAA
		Actin2-qPCR-Rev	CCGATCCAGACACTGTACTTCCTT
	pad2-1 identification	pad2-F	CTTAGGAATTGGCTTCCAGC
		pad2-R	CATTATATGAAGGCAGTTCACC
