# Supplementary material for: Glutathione triggers leaf-to-leaf, calcium-based plant defense signaling
Source: Nat Commun. 2025 Feb 24;16:1915. doi: 10.1038/s41467-025-57239-1 (PMC11850895; doi:10.1038/s41467-025-57239-1)
Supplement: Supplementary file 18 — Source Data [file 41467_2025_57239_MOESM18_ESM.xlsx]

## Sheet: Figure 1
	Fig. 1a								Fig. 1c					Fig. 1g																			Fig. 1i
	GSH content (μg/g FW)								JA content (ng/g FW)					Quantitative measurement of [Ca2+]cyt levels in target leaf 6 after wounding leaf 1 of GCaMP3/pad2-1 plants																			Percentage of cases with [Ca2+]cyt transmission for each systemic leaf in GCaMP3
		Col-0	pad2-1	PAD2/pad2-1#1	PAD2/pad2-1#3				Treatment	Col-0	pad2-1			Time (s)	Rep1	Rep2	Rep3	Rep4	Rep5	Rep6	Rep7	Rep8	Rep9	Rep10	Rep11	Rep12	Rep13	Rep14	Rep15	Rep16				leaf 2	leaf 3	leaf 4	leaf 5	leaf 6	leaf 7	leaf 8
	Rep1	73.23	3.58	77.45	82.52				Unwound	0.143337	0.163894																						Rep1		1			1
	Rep2	63.42	4.34	81.5	93.98					0.223822	0.136197			0	-0.00395514	0.0924306	-0.0271979	-0.0355715	0.0171135	-0.0174553	-0.0624153	0.00360292	-0.00321336	0.0266781	-0.00448683	-0.0504908	-0.0291552	-0.00578886	-0.00511799	-0.0200666			Rep2			1		1
	Rep3	79.24	5.07	77.76	95.18					0.199646	0.481078			2	-0.0419558	0.11246	0.0266722	-0.0497172	0.0168766	-0.0224651	-0.017412	0.00602905	0.00258354	0.0258368	-0.00626618	-0.0111276	-0.0784932	-0.06417	-0.00226291	-0.0225975			Rep3		1	1	1	1
	Rep4	107.23	4.85	82.12	88.84				Wound 6	5.23207	3.38128			4	-0.0170587	0.0730916	0.0286328	0.0219878	0.0132887	-0.0270944	-0.0207962	0.00946438	0.00640056	0.0252545	-0.00783143	-0.0130563	-0.0283221	-0.0255339	-0.0166377	-0.0270995			Rep4		1			1		1
	Rep5	91.58	6.7	82.52	78.91					5.87143	3.18206			6	-0.0157192	0.0765468	-0.0187244	0.0193313	0.00294307	-0.0286217	-0.0209314	0.0128865	-0.00226309	0.0264426	-0.00789761	-0.0222918	-0.0359344	-0.0236808	-0.0120037	-0.028786			Rep5		1			1
										6.0957	4.15165			8	-0.0183696	0.0794962	-0.0186895	0.0216118	-0.00263034	-0.0308488	-0.0205914	0.0152683	-0.00478488	0.0261126	-0.00590159	-0.0218321	-0.0370019	-0.0236946	-0.0142194	-0.0296042			Rep6		1			1
	Fig. 1b									5.15753	3.73907			10	-0.0188356	0.0768243	-0.0229954	0.0234536	0.00104811	-0.0317908	-0.0127736	0.0137138	0.0105455	0.0255641	0.0107794	-0.0208576	-0.0405829	-0.0237481	-0.0125274	-0.0301278			Rep7					1
	Glu content (μg/g FW)									5.57143	3.20242			12	-0.0224634	0.0743285	-0.0258258	0.0244818	0.00236483	-0.0209043	-0.0126087	-0.00350367	0.00722245	0.0258906	-0.000267351	-0.0232278	-0.0417816	-0.0245895	-0.0091898	-0.0310712			Rep8	1	1			1
		Col-0	pad2-1	PAD2/pad2-1#1	PAD2/pad2-1#3					5.82826	3.56077			14	-0.0253502	0.0709311	-0.0273926	-0.0194734	0.00128498	-0.0316766	-0.0229824	-0.0117704	0.00956556	0.0250519	0.00668659	-0.0241946	-0.0447077	-0.02678	-0.00616044	-0.0332687			Rep9		1	1		1
	Rep1	469.1	831.2	480.9	596.9					5.46865	3.39768			16	-0.0272429	0.0656931	-0.0291581	-0.0203701	0.00250417	-0.0366427	-0.0232537	0.00276002	0.0100269	0.0282077	-0.00551643	-0.0250743	-0.0473295	-0.0423997	-0.00209248	-0.0335001			Rep10	1	1	1	1	1
	Rep2	527.2	893.5	468.9	565.8					5.42857	3.53419			18	-0.0295988	0.0624317	-0.0290826	-0.0223466	-0.00165499	-0.0322206	-0.023658	0.000550477	0.0127031	0.0244716	-0.00149379	-0.027831	-0.050886	-0.0325159	0.000899806	-0.0336816			Rep11		1			1
	Rep3	510.4	917.3	477.4	566.1									20	-0.0299031	0.0583453	-0.0291952	-0.0214621	-0.00260944	-0.0367056	-0.0332007	0.00156022	0.0026715	0.0268902	-0.00591305	-0.029321	-0.0518417	-0.0291767	0.00392232	-0.0363012			Rep12		1			1		1
	Rep4	495.7	869.1	474.8	580.3									22	-0.0310037	0.0571338	-0.0287108	-0.0201288	-0.00173163	-0.0349224	-0.0324395	0.00351522	0.00436355	0.0273551	-0.00144186	-0.027363	-0.0534427	-0.0288805	0.00668997	-0.0418798			Rep13		1	1		1
	Rep5	472.4	866	482.7	526.5				Fig. 1d					24	-0.0325285	0.0606157	-0.0303389	0.0027616	-0.00181523	-0.0377627	-0.0269004	-0.0176489	0.00205138	0.0290006	0.00370809	-0.0285764	-0.0542372	-0.0291442	0.0101914	-0.0461998			Rep14		1	1		1
									JA-lle content (ng/g FW)					26	-0.0341167	0.0586333	-0.0796544	0.00328599	-0.00133452	-0.0326249	-0.0240377	-0.0178646	0.00106511	0.0344004	-0.00509461	-0.0325453	-0.0546761	-0.0447605	0.0105224	-0.0468826			Rep15	1	1	1	1	1
									Treatment	Col-0	pad2-1			28	-0.0382735	0.0735035	-0.0792937	0.00348358	-0.000428843	-0.0224952	-0.0206678	0.00131511	0.00132824	0.0331635	-0.000975696	-0.0292565	-0.0538385	-0.0445376	0.0157126	-0.0490043			Rep16	1	1		1	1		1
									Unwound	0.0543113	0.034504			30	-0.0423529	0.0668877	-0.0756555	-0.00882232	-0.00151566	-0.0223275	-0.0187773	0.000995493	-0.000257208	0.0372908	-0.00570446	-0.0410722	-0.0526042	-0.0451913	0.0174229	-0.0502044			Total	4	14	7	4	16	0	3
	Fig. 1e									0.0558901	0.0442116			32	-0.0454268	0.0955434	-0.0680018	0.00114949	0.00147308	-0.0234731	-0.00819714	-0.0295811	-0.000100496	0.0419336	0.0154923	-0.0696479	-0.0530788	-0.046017	0.0201394	-0.0497565			Average	0.25	0.875	0.4375	0.25	1	0	0.1875
	OPR3									0.0537507	0.113012			34	-0.0480696	0.110629	-0.0559118	-0.00136378	0.00190502	-0.0300567	-0.00549077	-0.0131984	-0.000777397	0.0381552	-0.00234719	-0.0702342	-0.0517772	-0.046026	0.0207711	-0.050528			Percentage of cases with [Ca2+]cyt transmission for each systemic leaf in GCaMP3/pad2-1
	Sample	Relative gene expression	Sample	Relative gene expression level					Wound 6	14.5914	6.9285			36	-0.0510452	0.124384	-0.0356948	0.000252544	0.00493557	-0.0273012	0.00150875	-0.0105779	0.00192961	0.0404074	-0.0024393	-0.0701416	-0.0505953	-0.037504	0.0241604	-0.0493644				leaf 2	leaf 3	leaf 4	leaf 5	leaf 6	leaf 7	leaf 8
	Col-0_unwound	0.970886	pad2-1_unwound	0.879238						16.0714	7.37111			38	-0.0525461	0.142523	-0.00685322	-0.000642569	0.00543021	-0.0299747	0.0137274	-0.0093184	0.00283816	0.036849	-0.00219282	-0.0686956	-0.0483907	-0.0369555	0.0269299	-0.0485741			Rep1		1	1		1
		1.00372		0.981548						17.5381	8.97362			40	-0.0532696	0.16379	0.0288123	0.00230346	0.00776408	-0.0361596	0.0339037	-0.0111463	0.00264413	0.0463906	0.0113671	-0.0649483	-0.0465107	-0.0355634	0.0289668	-0.0481309			Rep2		1			1
		1.02539		1.13921						15.9689	7.47813			42	-0.0558479	0.192258	0.0707234	0.000439843	0.00971477	-0.0340755	0.0614777	-0.00967953	0.00500021	0.0505909	0.00165776	-0.0656042	-0.0447825	-0.0339936	0.0313498	-0.0464218			Rep3		1			1		1
	Col-0_wound 6	63.1303	pad2-1_wound 6	30.5942						16.2857	7.03743			44	-0.0567797	0.222115	0.118298	-0.0081345	0.0114843	-0.0419285	0.0952274	-0.00331829	0.00641871	0.0593909	0.00775551	-0.0645909	-0.0425157	-0.033782	0.0302583	-0.045157			Rep4					1
		58.6113		38.9003						16.5328	7.69723			46	-0.0600793	0.254225	0.163545	-0.0198545	0.0128429	-0.0510694	0.124064	0.00475607	0.0101078	0.0628923	0.00834717	-0.0115814	-0.0450114	-0.0332077	0.0320791	-0.0429524			Rep5					1
		76.4362		59.7362						16.7744	7.3166			48	-0.0621813	0.289301	0.242468	0.0022768	0.0159222	-0.0518777	0.146651	0.012067	0.0130311	0.0697542	0.0113993	-0.0113478	-0.0412808	-0.0339061	-0.06695	-0.0435282			Rep6					1
		62.9206		60.7375						15.9184	6.60122			50	-0.0632914	0.323663	0.296715	-0.0176396	0.0156992	-0.0576574	0.159831	0.0190841	0.017312	0.0773794	0.015218	-0.00754619	-0.0368573	-0.0333441	0.0205623	-0.0425868			Rep7			1		1
		88.9892		69.3698										52	-0.0665945	0.357129	0.349177	-0.0147173	0.0177196	-0.0618332	0.162817	0.0232463	0.0223468	0.0900222	0.0391259	-0.00471612	-0.0323492	-0.0334506	0.0385253	-0.0421871			Rep8					1		1
		66.4738		52.6209					Fig. 1h					54	-0.0653413	0.387347	0.399221	-0.00407813	0.0176639	-0.0623685	0.158892	0.0282952	0.0221252	0.110197	0.0213108	-0.00317434	-0.0270732	-0.033898	0.0391532	-0.0395249			Rep9		1			1
		86.2615		39.4314					△F/F0 Maximum [Ca2+]cyt					56	-0.06028	0.41082	0.44539	-0.0105829	0.0200117	-0.0626557	0.15413	0.0320131	0.0396602	0.13594	0.0225298	-0.00242456	-0.021848	-0.0327894	0.0390343	-0.0374926			Rep10					1
		38.4725		62.7706					GCaMP3	GCaMP3/pad2-1				58	-0.0580313	0.432272	0.491184	0.00786499	0.0169741	-0.062019	0.144924	0.032564	0.0628176	0.163927	0.0488941	0.00157178	-0.0166044	-0.0319045	0.0370217	-0.0354844			Rep11		1			1
		55.5941		73.7297					0.393595	0.698248				60	-0.0523323	0.453865	0.539133	-0.0141992	0.0150583	-0.0616041	0.109794	0.0320254	0.0839422	0.181768	0.0529547	0.00300267	-0.00949197	-0.0312035	0.0355053	-0.0346113			Rep12		1			1		1
		98.3812		82.5716					0.68742	0.689138				62	-0.0418905	0.475377	0.582561	0.0017143	0.0133027	-0.0621447	0.107022	0.0301439	0.10661	0.191927	0.0586076	0.00518474	-0.00307465	-0.0317316	0.0353202	-0.0302445			Rep13		1			1
		59.2322		63.4633					0.809611	0.875196				64	-0.0286344	0.493318	0.629692	0.0185963	0.0159918	-0.0613189	0.0962215	0.0303363	0.125068	0.201594	0.0624414	0.00771914	0.00306829	-0.030572	0.0351897	-0.0261234			Rep14			1		1
		60.7089		46.0226					0.554155	0.561639				66	-0.0153599	0.511347	0.660987	0.0169359	0.0189039	-0.0619366	0.0952122	0.0273654	0.142967	0.19902	0.0713768	0.0105995	0.00751991	-0.0299561	0.0267143	-0.022779			Rep15		1			1
		75.8987		54.8272					0.42981	0.472998				68	-0.000122899	0.528583	0.703475	0.00643086	0.0147726	-0.0630547	0.0817229	0.0261166	0.159221	0.182219	0.0771382	0.0151609	0.0129444	-0.0301208	0.0159817	-0.0192296			Rep16		1			1
		111.054		55.7226					1.51889	0.344012				70	0.0183571	0.547224	0.737099	0.0430186	0.0196355	-0.0645962	0.0697941	0.0261728	0.167946	0.171385	0.081808	0.0190919	0.0178532	-0.0292919	0.0162052	-0.0125173			Rep17
		117.187		60.0633					0.883218	0.202892				72	0.0387213	0.56429	0.757248	0.0580095	0.0228123	-0.0633713	0.0721158	0.0223783	0.173746	0.150899	0.0770089	0.020424	0.0234234	-0.0289381	0.0137713	-0.00560199			Total	0	9	3	0	16	0	3
		83.3036		57.7639					0.607372	0.143688				74	0.0615502	0.582607	0.779965	0.0779542	0.029786	-0.0618614	0.0555763	0.0202145	0.171979	0.136842	0.0887916	0.0248797	0.0240857	-0.0296268	0.0191486	0.00463391			Average	0	0.529412	0.176471	0	0.941176	0	0.176471
		74.898		53.6836					1.10773	0.267802				76	0.0865155	0.596555	0.81348	0.107309	0.0381601	-0.0599041	0.0460139	0.0187146	0.171354	0.11754	0.0957341	0.029596	0.0277201	-0.0295844	0.021487	0.0141815			P-value	1.073e-08	6.929e-08	0.0001131	1.073e-08	0.02893	NA	1
		52.4844		47.5085					1.06871	0.201594				78	0.110778	0.610341	0.822879	0.13656	0.0528112	-0.0461508	0.0398845	0.0172	0.185151	0.117904	0.0891973	0.0332931	0.0300087	-0.0256249	0.032973	0.0268708
		118.774		64.0221					1.31363	0.190049				80	0.136609	0.62536	0.837396	0.172225	0.0748262	-0.040231	0.0316335	0.0168872	0.18105	0.110243	0.0895371	0.035845	0.0333048	-0.0263775	0.0325576	0.0390189
		128.798		68.2161					0.499162	0.244679				82	0.162906	0.639107	0.854164	0.191324	0.104365	-0.0329053	0.0246691	0.0199687	0.177559	0.105167	0.0821628	0.0386949	0.0360568	-0.0255675	0.0176244	0.0494767
		75.3593		47.9192					0.430189	0.0461342				84	0.188856	0.650764	0.868816	0.253106	0.133967	-0.0351227	0.0204624	0.0217446	0.16888	0.102608	0.0844094	0.0403619	0.0366131	-0.0235733	0.0271669	0.0617402
		114.55							0.380725	0.156389				86	0.216513	0.661815	0.869301	0.293489	0.156414	-0.0316786	0.02112	0.0214146	0.139389	0.095849	0.108767	0.0395318	0.0394337	-0.0221394	0.0236669	0.0711984
		74.2428								0.182803				88	0.242038	0.670238	0.875196	0.305669	0.195721	-0.0234685	0.0165841	0.0221652	0.131447	0.0944974	0.10526	0.044004	0.0398794	-0.0216416	0.0216816	0.0797939
										0.11371				90	0.268499	0.677757	0.871119	0.388891	0.236413	-0.00403133	0.012843	0.0229602	0.128275	0.0782474	0.103477	0.0491066	0.040567	-0.0196151	0.0206354	0.0909708
														92	0.29438	0.68125	0.86268	0.41248	0.279789	0.00351694	0.00983479	0.0223659	0.117706	0.0972758	0.100801	0.0527849	0.0428765	-0.0177156	-0.00235473	0.0958756
	Fig. 1e													94	0.320816	0.68529	0.856511	0.429189	0.333572	0.0123647	0.0071657	0.0228978	0.0925638	0.102424	0.0994157	0.0601809	0.0440177	-0.0168858	-0.00659519	0.100856
	JAZ5													96	0.338631	0.689138	0.843925	0.454511	0.379218	0.0242858	0.00897642	0.0232199	0.0769947	0.0993118	0.0994066	0.0678831	0.0454895	-0.0142722	-0.00892486	0.105443
	Sample	Relative gene expression	Sample	Relative gene expression level										98	0.361616	0.687513	0.823447	0.458761	0.416797	0.034446	0.00884089	0.0233096	0.0721587	0.0947008	0.094732	0.0749664	0.0460395	-0.0118647	-0.0108406	0.110712
	Col-0_unwound	1.03536	pad2-1_unwound	0.833656										100	0.388308	0.681595	0.709604	0.507185	0.448106	0.0452105	0.00826359	0.0259243	0.0936072	0.0782992	0.0961087	0.0792298	0.0461342	-0.00763599	-0.0106012	0.11371
		0.990406		0.914509										102	0.412564	0.68469	0.737727	0.511972	0.465989	0.0542344	0.00776968	0.0249485	0.0994998	0.0725249	0.0967114	0.0875665	0.0454984	-0.00492223	-0.0110353	0.112775
		0.974234		1.25184										104	0.439047	0.684957	0.711793	0.525025	0.472998	0.0637992	0.00789298	0.0267964	0.10517	0.0793534	0.10013	0.0985383	0.0443744	-0.00101135	-0.0107776	0.11368
	Col-0_wound 6	433.351	pad2-1_wound 6	114.235										106	0.462719	0.683395	0.679567	0.536302	0.470211	0.0726953	0.00700067	0.0299271	0.109439	0.0794387	0.100222	0.111636	0.0437079	0.0016003	-0.0110249	0.109323
		389.016		147.185										108	0.498397	0.68062	0.642109	0.544598	0.465418	0.0791941	0.00671369	0.0226054	0.11247	0.0786087	0.0999967	0.125598	0.0427825	0.00573003	-0.0109217	0.108807
		548.379		240.519										110	0.521026	0.674286	0.600538	0.55064	0.471723	0.0858988	0.00820618	0.0434022	0.114953	0.0734112	0.0979145	0.138883	0.0412841	0.00925722	-0.00997922	0.109429
		402.496		239.905										112	0.541777	0.66343	0.557619	0.555241	0.449652	0.0922275	0.00873438	0.0320627	0.121029	0.0709767	0.0997545	0.149232	0.0398647	0.0125242	-0.0103205	0.109816
		494.93		251.508										114	0.564812	0.650617	0.513253	0.558131	0.418957	0.0937498	0.00976925	0.0336016	0.123813	0.0692583	0.0961568	0.155968	0.0384333	0.0173313	0.0116638	0.110001
		395.003		201.933										116	0.591362	0.639002	0.469427	0.560029	0.388909	0.0947356	0.0105634	0.0186802	0.126127	0.0671708	0.0961592	0.163815	0.0351596	0.0224411	0.0130342	0.108919
		650.168		130.426										118	0.60122	0.625089	0.425327	0.561639	0.357949	0.0954457	0.0112799	0.000846396	0.128873	0.0619443	0.102989	0.170883	0.0324887	0.0285655	0.00352735	0.10601
		230.091		251.078										120	0.616117	0.613413	0.385235	0.561044	0.327016	0.0916586	0.0115501	-0.00489978	0.129317	0.0555661	0.0965465	0.17735	0.0294946	0.034956	-0.0244236	0.106612
		333.394		313.5										122	0.639955	0.600978	0.344338	0.560598	0.304876	0.0976001	0.0107737	0.000700445	0.128816	0.0498163	0.0957535	0.1801	0.0275703	0.0423791	-0.0260346	0.103783
		622.176		298.537										124	0.653838	0.596684	0.304667	0.558159	0.283655	0.0998766	4.66697e-06	0.00873691	0.13177	0.0449645	0.0901754	0.181534	0.0248547	0.0511795	-0.0272636	0.1076
		377.82		245.869										126	0.668169	0.582507	0.269682	0.553254	0.266322	0.10343	0.000749158	0.0119788	0.133318	0.0438792	0.088801	0.180283	0.0213774	0.0594399	-0.0282224	0.106175
		351.93		183.358										128	0.675654	0.567443	0.253761	0.549385	0.243742	0.0990626	0.00359545	0.0258582	0.132555	0.0542058	0.0919155	0.18088	0.0184571	0.0695063	-0.028425	0.104691
		527.294		254.955										130	0.680386	0.549148	0.22382	0.523534	0.227496	0.0974278	-0.00858244	0.0430582	0.132317	0.0757218	0.0948405	0.179771	0.0167501	0.0787349	-0.029052	0.104715
		569.245		266.209										132	0.694623	0.529756	0.207298	0.514795	0.213242	0.089339	-0.00672361	0.0254888	0.129916	0.0671149	0.0972096	0.179707	0.0124249	0.0896186	-0.0275566	0.102114
		482.686		268.935										134	0.698248	0.527769	0.14893	0.505811	0.20027	0.106139	-0.00779698	0.020896	0.131096	0.0783439	0.106741	0.178503	0.00825138	0.100447	-0.00743186	0.0997802
		310.8		257.498										136	0.695552	0.507676	0.126558	0.535198	0.187207	0.114972	-0.0119013	0.025008	0.122743	0.0668246	0.0976561	0.179657	0.00504248	0.11038	-0.00932924	0.0993373
		305.154		252.005										138	0.680549	0.470411	0.107117	0.525428	0.175754	0.115382	-0.00992366	0.0209002	0.121839	0.0830219	0.093068	0.177415	0.00223636	0.120494	-0.0135088	0.0999905
		265.382		187.214										140	0.685503	0.474489	0.0880229	0.512977	0.165791	0.115526	-0.00759415	0.011565	0.125434	0.0627364	0.0959928	0.175988	0.00122795	0.129205	-0.029489	0.0974984
		502.026		203.607										142	0.66831	0.449749	0.0732862	0.497258	0.158957	0.107681	-0.00407669	0.013771	0.130647	0.082656	0.101751	0.175092	-0.00177426	0.137232	-0.0295436	0.0945176
		498.08		270.551										144	0.661341	0.430571	0.0585869	0.479744	0.151182	0.109295	-0.00287218	0.0160277	0.130835	0.0817631	0.0996806	0.173642	-0.00433422	0.147917	-0.0126633	0.0962188
		320.503		165.265										146	0.647647	0.412596	0.0463432	0.459992	0.145699	0.112475	0.0121709	0.0280443	0.132804	0.0809684	0.131086	0.170929	-0.0071507	0.151449	-0.0267789	0.0952216
		538.993												148	0.631754	0.393472	0.0339213	0.438191	0.139116	0.12925	0.0211727	0.0316049	0.222877	0.060933	0.0953659	0.174619	-0.00966152	0.153014	-0.0246973	0.0935813
		268.856												150	0.598762	0.37123	0.0241172	0.413535	0.13706	0.12979	0.00608056	0.0350759	0.230301	0.0859236	0.132493	0.175616	-0.00996736	0.156389	-0.00302509	0.0920893
														152	0.577152	0.377932	0.0191485	0.333969	0.132623	0.122694	0.00730521	0.0346468	0.233043	0.0852908	0.098147	0.173138	-0.0114468	0.154762	0.0193007	0.0930116
	Fig. 1e													154	0.555447	0.360584	0.0154619	0.307014	0.129153	0.1347	0.00841223	0.0251143	0.231558	0.0649386	0.1375	0.175948	-0.013645	0.154329	-0.002134	0.0910436
	JAZ7													156	0.535838	0.343033	0.00697204	0.281531	0.128073	0.135153	0.00976246	0.0429477	0.226678	0.0881943	0.134299	0.177521	-0.0142879	0.150385	0.0314888	0.0929351
	Sample	Relative gene expression	Sample	Relative gene expression level										158	0.518229	0.324023	-0.00614021	0.26549	0.127906	0.136277	0.011026	0.0435203	0.223712	0.0853894	0.122746	0.176929	-0.0153731	0.147938	0.0325435	0.0915325
	Col-0_unwound	0.659	pad2-1_unwound	0.88										160	0.515983	0.30746	-0.0120224	0.236757	0.12822	0.138085	0.0130121	0.0498957	0.222901	0.076429	0.120568	0.176822	-0.0170502	0.141333	0.0535243	0.0900639
		1.542		0.923										162	0.495542	0.291067	-0.0170908	0.234958	0.127627	0.1398	0.019318	0.0531493	0.22277	0.0860501	0.13145	0.175791	-0.0177782	0.132359	0.0579252	0.0894521
		0.798		1.197										164	0.477262	0.272384	-0.0189614	0.220775	0.126039	0.142666	0.0252981	0.054887	0.224092	0.0857434	0.133341	0.173029	-0.0186179	0.126037	0.068587	0.0891481
	Col-0_wound 6	2042.68	pad2-1_wound 6	297.324										166	0.452954	0.255409	-0.0156025	0.201093	0.128254	0.135558	0.0281389	0.0523608	0.224215	0.0839181	0.137051	0.174512	-0.0192631	0.117816	0.0826112	0.0884932
		1780.11		314.49										168	0.44327	0.239156	-0.0171139	0.167698	0.126687	0.146401	0.0795616	0.0422635	0.226017	0.0651486	0.132707	0.175524	-0.0207382	0.110108	0.111897	0.0901313
		1624.56		579.857										170	0.401946	0.223214	-0.0552157	0.165992	0.127781	0.150457	0.0789824	0.0313903	0.225887	0.0861216	0.115771	0.180404	-0.0231995	0.102543	0.128095	0.0904324
		1111.47		506.796										172	0.38654	0.208592	-0.0553561	0.152041	0.127878	0.168982	0.0760402	0.069638	0.229927	0.0711554	0.139099	0.180218	-0.0239469	0.0935371	0.141623	0.0880598
		1631.52		560.541										174	0.368292	0.194313	-0.0449009	0.124056	0.128233	0.168506	0.0732941	0.0623251	0.232454	0.0539605	0.141713	0.18254	-0.024399	0.08957	0.156676	0.0890961
		989.985		398.568										176	0.348984	0.180953	-0.0264441	0.11514	0.127474	0.161866	0.101942	0.0527267	0.231976	0.0560818	0.142683	0.180673	-0.0251963	0.0816028	0.167244	0.0878378
		1646.87		237.059										178	0.321495	0.167886	-0.0192019	0.0881506	0.128254	0.185915	0.112592	0.0747365	0.231523	0.0477529	0.142614	0.180319	-0.026403	0.0719935	0.176171	0.0899121
		1005.36		404.644										180	0.316343	0.156598	-0.0165166	0.102776	0.129299	0.189633	0.114446	0.0937152	0.232912	0.0286874	0.147839	0.183808	-0.0278795	0.0674578	0.182803	0.0936108
		1481.4		440.505										182	0.30022	0.144671	-0.0145383	0.0895673	0.129174	0.18759	0.116146	0.101679	0.23265	0.0474306	0.149573	0.186292	-0.0293735	0.0606119	0.132784	0.0930951
		947.079		599.004										184	0.285055	0.132838	-0.012621	0.0663388	0.129369	0.18451	0.122637	0.100288	0.236008	0.0522685	0.150265	0.191839	-0.0369057	0.0526832	0.133295	0.0934802
		1078.44		419.781										186	0.274312	0.121988	-0.0123595	0.0755351	0.12668	0.191705	0.103944	0.0781635	0.234381	0.0711197	0.147641	0.19369	-0.0365315	0.0501665	0.136614	0.0943205
		828.166		321.091										188	0.263693	0.111691	-0.0121428	0.0635103	0.12491	0.197055	0.126392	0.109809	0.231906	0.0831358	0.146138	0.194714	-0.0323758	0.0414878	0.136816	0.0928216
		936.63		511.627										190	0.253011	0.101947	-0.010628	0.0414312	0.123914	0.222558	0.131556	0.113826	0.240234	0.0861253	0.150416	0.142629	-0.0365088	0.0355017	0.148997	0.0923935
		1567.97		492.2										192	0.242015	0.0923885	-0.00741612	0.0514942	0.122904	0.219148	0.148289	0.136348	0.247228	0.0939576	0.150609	0.142968	-0.041341	0.0295585	0.163118	0.0980435
		973.455		468.727										194	0.229607	0.0838242	-0.0191063	0.0436633	0.123378	0.212252	0.154553	0.137365	0.254919	0.0945194	0.152645	0.159189	-0.0415769	0.0255502	0.156201	0.0969328
		793.642		512.814										196	0.218905	0.0758423	-0.0121139	0.0334554	0.123141	0.215629	0.159262	0.137904	0.235404	0.083906	0.153213	0.176134	-0.0351758	0.0217692	0.12189	0.0951713
		755.765		560.549										198	0.210358	0.0682427	0.0011364	0.034129	0.122388	0.221017	0.16209	0.138	0.196669	0.0873007	0.143112	0.170435	-0.0355837	0.0194269	0.115285	0.0949967
		532.756		275.039										200	0.199219	0.0600092	0.0069301	0.0201442	0.122019	0.228167	0.159733	0.138487	0.188857	0.0929014	0.151	0.164649	-0.0360691	0.0157252	0.148549	0.0972508
		895.839		274.469										202	0.189591	0.0536764	0.011394	0.0268489	0.122096	0.253135	0.16263	0.139379	0.193664	0.0989447	0.135622	0.159421	-0.0393305	0.0140331	0.100654	0.0967324
		1230.54		587.409										204	0.182853	0.0469212	0.0127099	0.0217338	0.12041	0.257366	0.164222	0.140197	0.204117	0.10241	0.167067	0.193019	-0.0428033	0.0115076	0.118601	0.0944408
		1014.98		292.548										206	0.173994	0.041289	0.0149959	0.0176301	0.120514	0.259153	0.163932	0.141375	0.214662	0.103105	0.172799	0.167476	-0.0371746	0.0065393	0.108252	0.09381
		997.754												208	0.166543	0.0342052	0.0187787	0.0140311	0.123635	0.264007	0.16849	0.131778	0.226497	0.105198	0.175016	0.168174	-0.0373908	0.00288106	0.0990094	0.0937464
		625.359												210	0.160516	0.0279768	0.0272763	0.0107106	0.126819	0.265648	0.173983	0.128615	0.237501	0.105899	0.177059	0.201614	-0.0399902	0.000539847	0.0878597	0.0947393
														212	0.155642	0.0230051	0.0300422	0.0063803	0.131647	0.271548	0.17701	0.129724	0.252419	0.104686	0.178004	0.188917	-0.0453519	-0.000899379	0.0778736	0.0943203
														214	0.149146	0.0192311	0.0308209	0.00429183	0.136963	0.272328	0.17706	0.130835	0.25358	0.10237	0.17869	0.194167	-0.0385645	-0.00249198	0.066707	0.0916523
														216	0.142796	0.0151295	0.0334766	0.00070935	0.141261	0.275499	0.184915	0.132201	0.246104	0.104329	0.157476	0.191137	-0.0384937	-0.00448095	0.0638376	0.0940074
														218	0.139604	0.0111577	0.0353644	-0.00213153	0.147413	0.279805	0.188355	0.132898	0.232731	0.104704	0.148607	0.193191	-0.0396739	-0.00564118	0.0616066	0.0934971
														220	0.134632	0.00685617	0.0373336	-0.00310061	0.148242	0.284797	0.190094	0.135234	0.226207	0.104413	0.183045	0.190987	-0.0373454	-0.00650983	0.0389399	0.095087
														222	0.131517	0.00303602	0.0403786	-0.00573559	0.151307	0.288535	0.190452	0.135921	0.226644	0.101612	0.162483	0.204953	-0.0429652	-0.0087949	0.0295473	0.0975766
														224	0.126516	-0.000569397	0.0379408	-0.00760927	0.153202	0.294397	0.191782	0.136954	0.231482	0.0976206	0.184397	0.215554	-0.0371523	-0.0110313	0.0212964	0.0956396
														226	0.121919	-0.00347295	0.0560962	-0.00874485	0.154596	0.298494	0.191946	0.13828	0.244437	0.0949033	0.182189	0.219324	-0.0473975	-0.0101564	0.0136305	0.0974452
														228	0.117785	-0.0074277	0.0603603	-0.00950758	0.15794	0.304052	0.193034	0.138523	0.19576	0.0907798	0.155623	0.222801	-0.0354215	-0.0123138	0.00577554	0.0977436
														230	0.113779	-0.0110253	0.0607997	-0.0100774	0.161263	0.311986	0.194487	0.139864	0.1947	0.0905515	0.174123	0.225932	-0.0350176	-0.0133959	-0.000729098	0.0990751
														232	0.108816	-0.0148098	0.0507271	-0.0101562	0.16398	0.270528	0.195534	0.142283	0.182177	0.0920178	0.175228	0.229364	-0.0358078	-0.0134903	-0.00290317	0.0973848
														234	0.1049	-0.0153389	0.0449278	-0.0113534	0.167512	0.280536	0.196534	0.141046	0.174167	0.0938026	0.164246	0.231289	-0.0440283	-0.0124249	-0.00854216	0.098643
														236	0.101252	-0.0159067	0.0474775	-0.0126168	0.169588	0.313253	0.19659	0.141256	0.195811	0.0951731	0.190049	0.233001	-0.0452255	-0.0126225	-0.0131216	0.097402
														238	0.098387	-0.0451392	0.0474214	-0.0129775	0.171476	0.329312	0.198085	0.141833	0.202569	0.0980236	0.162282	0.235184	-0.0444549	-0.0144842	-0.0192327	0.101933
														240	0.0938848	-0.0481319	0.0482087	-0.014217	0.171372	0.333324	0.197922	0.14307	0.218026	0.0980151	0.17211	0.238173	-0.0368617	-0.0147986	-0.0193968	0.102414
														242	0.0923422	-0.0497626	0.0490408	-0.014243	0.172486	0.336334	0.198756	0.143688	0.220749	0.0979144	0.178234	0.237179	-0.0495843	-0.0160099	-0.056293	0.104013
														244	0.089493	-0.0515783	0.0480601	-0.0157396	0.171539	0.339309	0.20088	0.141576	0.228309	0.0963747	0.167957	0.238239	-0.0364412	-0.0169583	-0.0595295	0.103692
														246	0.086233	-0.053129	0.0497292	-0.0159474	0.171671	0.341933	0.201923	0.142949	0.239514	0.0932761	0.178838	0.240523	-0.0365737	-0.0160561	-0.0649866	0.101389
														248	0.0839911	-0.0547993	0.0504141	-0.0157046	0.168878	0.343552	0.202892	0.143217	0.250775	0.0976101	0.161673	0.244121	-0.0366223	-0.0135835	-0.0725378	0.104647
														250	0.0832231	-0.0571102	0.0464542	-0.0149709	0.167826	0.344012	0.202117	0.142361	0.267802	0.10095	0.163016	0.244679	-0.0408843	-0.0129066	-0.0388565	0.103736
														Fig. 1g
														Quantitative measurement of [Ca2+]cyt levels in target leaf 6 after wounding leaf 1 of GCaMP3 plants
														Time (s)	Rep1	Rep2	Rep3	Rep4	Rep5	Rep6	Rep7	Rep8	Rep9	Rep10	Rep11	Rep12	Rep13	Rep14
														0	-0.0865031	-0.00201118	-0.0393215	-0.0781303	0.00894141	0.0180299	-9.4232e-05	-0.127373	0.0158682	0.023295	0.0243998	-0.0571886	-0.0315825	-0.0307095
														2	-0.016391	-0.00288629	-0.0384204	-0.0191294	0.00435759	0.0146694	-0.00310789	-0.0353591	0.0453973	-0.0195864	0.0489152	-0.0804776	-0.0135631	-0.039863
														4	-0.0116234	-0.00802057	-0.0379303	-0.0148417	0.0015053	0.01255	0.00862861	-0.0318225	0.0472343	0.0239459	0.0565243	-0.012102	-0.0277548	-0.0451713
														6	-0.0133502	-0.0258621	-0.0395411	-0.0188411	-0.00314101	0.00911207	-0.00113903	-0.0345725	0.0495576	-0.0178424	0.059771	-0.0173595	-0.0401119	-0.055013
														8	-0.0171119	-0.253731	-0.0428308	-0.021943	-0.00616244	0.0150122	-0.049373	-0.0469083	0.0518148	0.0289049	0.0555871	-0.0136162	-0.038268	-0.065105
														10	-0.0161874	-0.0568923	-0.0431621	-0.019614	-0.0392822	0.0184076	-0.0533758	-0.0498244	0.0540042	0.0284749	0.0517526	-0.0255413	-0.044236	-0.058019
														12	-0.016678	-0.0348457	-0.0463789	-0.0427267	-0.058378	0.0329316	-0.0484979	-0.0516236	0.0563402	0.0302838	0.0494615	-0.0201712	-0.0437754	-0.0554369
														14	-0.0132772	-0.0222004	-0.0466677	-0.0799979	-0.0610444	0.0281992	-0.0518527	-0.05107	0.0600847	0.0147077	0.0459295	-0.0498603	-0.0457818	-0.0528854
														16	-0.0117855	-0.0168893	-0.0483398	-0.083016	-0.0645636	0.0249608	-0.0447457	-0.0522524	0.062558	-0.010476	0.0415981	-0.0274162	-0.0478288	-0.0463431
														18	-0.0118399	-0.0105611	-0.0489787	-0.0838391	-0.0663023	0.0181962	-0.0414258	-0.0536948	0.0651495	-0.00602079	0.037603	-0.0373183	-0.0520855	-0.0214545
														20	-0.0119354	-0.00676638	-0.0507248	-0.0830453	-0.0685381	0.0135601	-0.0586447	-0.0592917	0.066528	0.0507298	0.0351886	-0.0519086	-0.0580422	-0.0184302
														22	-0.0110515	-0.00270494	-0.0520641	-0.0836294	-0.0725129	0.0147541	-0.0387995	-0.0478853	0.0674099	0.0580787	0.0352191	-0.0539979	-0.057122	-0.0516403
														24	-0.00417916	-0.00503995	-0.0512824	-0.0850748	-0.0754103	0.0138482	-0.0429859	-0.0415351	0.0709698	0.072664	0.0363812	-0.0563442	-0.0536162	-0.0344585
														26	0.00174255	-0.00621544	-0.0498777	-0.0847899	-0.0767634	0.0132408	-0.0401457	-0.0364699	0.0765843	0.111379	0.0379795	-0.0512268	-0.0528076	-0.0147703
														28	0.00757816	-0.0062156	-0.0480742	-0.0821424	-0.0773639	0.014079	-0.0609654	-0.00651395	0.0792297	0.155763	0.0440807	-0.0546524	-0.0512126	-0.0303649
														30	0.0120352	-0.00843663	-0.0444078	-0.0218615	-0.00919282	0.0151274	-0.0227584	-0.000503106	0.0815157	0.284978	0.0477823	-0.061588	-0.0505095	0.0207442
														32	0.017538	-0.00495726	-0.0410215	-0.0181881	-0.0134383	0.018623	-0.0178588	0.00503838	0.0855986	0.429109	0.0584256	-0.0507001	-0.0498984	0.0153251
														34	0.0247983	0.00177399	-0.0373718	-0.0144024	-0.0150001	0.0191075	-0.0104005	0.0213666	0.0887803	0.601135	0.0874018	-0.066481	-0.037642	0.0657806
														36	0.0364439	0.00810206	-0.0331142	-0.0100734	-0.019709	0.0409205	0.00320768	0.0740521	0.0927435	0.704223	0.147891	-0.0486709	-0.0265854	0.180203
														38	0.0505089	0.0150331	-0.0241051	-0.00539883	-0.0253511	0.0398558	0.0262164	0.163047	0.0954862	0.785417	0.248469	-0.0606739	-0.00301356	0.253283
														40	0.0759156	0.018131	-0.0111391	0.00456184	-0.0304571	0.039003	0.0724537	0.268583	0.0993038	0.845887	0.38009	-0.0479655	0.0346349	0.309157
														42	0.113076	0.0192096	0.00606112	0.019231	-0.0353263	0.0312993	0.147721	0.388887	0.104283	0.884196	0.567221	-0.0513864	0.091466	0.346183
														44	0.161695	0.00385704	0.0314875	0.0412744	-0.0518336	0.0465109	0.245146	0.497544	0.108503	0.898378	0.763811	-0.0557454	0.160494	0.369408
														46	0.21828	0.0168046	0.0702606	0.073663	-0.0595642	0.0571632	0.360439	0.569939	0.113142	0.896929	0.937295	-0.0580257	0.237196	0.380725
														48	0.270059	0.0450948	0.124012	0.111639	-0.031842	0.0628424	0.486082	0.607372	0.117043	0.879333	1.10134	-0.0336464	0.30973	0.377606
														50	0.319873	0.100958	0.194107	0.155362	-0.0582412	0.0722554	0.606878	0.605284	0.12187	0.830413	1.24057	-0.024368	0.368564	0.364172
														52	0.358221	0.190411	0.277075	0.204547	-0.059693	0.0582938	0.716509	0.581161	0.130667	0.771003	1.30553	-0.00861264	0.410963	0.339268
														54	0.37808	0.302906	0.370581	0.25564	-0.062438	0.0781969	0.748628	0.5469	0.146907	0.730486	1.31363	0.0149873	0.430189	0.30732
														56	0.383186	0.429042	0.470164	0.311528	-0.0580811	0.0941017	0.817815	0.521587	0.167263	0.683576	1.28099	0.0510846	0.429383	0.275067
														58	0.371143	0.536391	0.570551	0.32896	-0.0554032	0.15189	0.865284	0.46204	0.193277	0.712878	1.20576	0.0853309	0.413464	0.19785
														60	0.346697	0.62083	0.667039	0.375602	-0.0510735	0.254042	0.883218	0.392758	0.227095	0.672774	1.07986	0.132102	0.385248	0.165653
														62	0.321191	0.672953	0.738701	0.442215	-0.0301009	0.399355	0.871092	0.325003	0.272382	0.636747	0.958494	0.162731	0.34928	0.138625
														64	0.297862	0.68742	0.781363	0.500204	0.00532066	0.579275	0.843436	0.263934	0.333274	0.613103	0.852848	0.191076	0.308969	0.116953
														66	0.277811	0.674654	0.809409	0.531884	0.0609436	0.780433	0.817043	0.205469	0.40965	0.590667	0.738797	0.212778	0.272507	0.118941
														68	0.255216	0.638608	0.809611	0.549689	0.122562	0.987932	0.758061	0.163293	0.498332	0.570534	0.638233	0.232882	0.23618	0.141543
														70	0.245972	0.581946	0.782178	0.554155	0.193945	1.17593	0.699933	0.131435	0.592627	0.516532	0.55943	0.255766	0.203403	0.127248
														72	0.231757	0.526619	0.735989	0.546291	0.258308	1.32875	0.635987	0.101135	0.687332	0.522043	0.494283	0.282002	0.178288	0.116768
														74	0.222412	0.466878	0.679328	0.524487	0.310342	1.43401	0.58047	0.0826519	0.777829	0.530363	0.450711	0.27755	0.161231	0.108978
														76	0.210677	0.415049	0.623979	0.469606	0.355979	1.49899	0.532796	0.063891	0.855995	0.546969	0.423998	0.265826	0.1449	0.104284
														78	0.207006	0.374483	0.569605	0.447715	0.389836	1.51889	0.499012	0.0619534	0.910133	0.58326	0.401318	0.255269	0.128744	0.0972264
														80	0.200404	0.316856	0.531689	0.431195	0.411282	1.49857	0.464067	0.0508215	0.93588	0.661187	0.39729	0.226505	0.127833	0.0952761
														82	0.195118	0.283314	0.496024	0.356825	0.429277	1.50492	0.426441	0.0495236	0.929481	0.675205	0.408871	0.206278	0.119347	0.0954013
														84	0.191452	0.265761	0.472821	0.370473	0.42981	1.45696	0.398146	0.0462552	0.899367	0.690156	0.421334	0.190916	0.116618	0.0954617
														86	0.188511	0.266132	0.448897	0.300066	0.411324	1.39832	0.377243	0.0398047	0.852313	0.702797	0.426095	0.175976	0.108458	0.0939796
														88	0.191779	0.242274	0.442623	0.312121	0.409452	1.31855	0.359863	0.0470729	0.798003	0.714559	0.394352	0.163441	0.099403	0.0978962
														90	0.199413	0.241515	0.434453	0.295743	0.387064	1.22311	0.342649	0.0484714	0.73964	0.720512	0.411297	0.153346	0.0952101	0.100126
														92	0.20236	0.24503	0.424481	0.275882	0.358758	1.11593	0.333141	0.0486286	0.683097	0.732032	0.433148	0.204434	0.0989404	0.10272
														94	0.207054	0.252637	0.427295	0.251107	0.328409	1.04094	0.320295	0.0576634	0.628061	0.739273	0.455056	0.209394	0.0971158	0.10926
														96	0.206836	0.256596	0.429261	0.24812	0.297049	0.951894	0.330851	0.0681985	0.580458	0.74205	0.475622	0.204508	0.0963082	0.112355
														98	0.21147	0.267299	0.439079	0.236559	0.268366	0.871506	0.339574	0.0671376	0.538807	0.753012	0.492587	0.200691	0.0954078	0.11675
														100	0.212204	0.272586	0.447615	0.231062	0.247355	0.775375	0.332192	0.0739295	0.505017	0.767247	0.507438	0.200803	0.0928557	0.12041
														102	0.217838	0.286849	0.457959	0.200966	0.227757	0.729989	0.346601	0.0797208	0.483328	0.77702	0.523654	0.200313	0.0915291	0.124089
														104	0.21948	0.300236	0.464273	0.178411	0.206142	0.674954	0.370579	0.0838155	0.46868	0.786081	0.538304	0.202114	0.0966601	0.126099
														106	0.221876	0.312309	0.48196	0.235065	0.184396	0.631239	0.378394	0.0933824	0.459427	0.810427	0.554222	0.204502	0.0975881	0.127966
														108	0.23072	0.321482	0.494145	0.21883	0.162109	0.592901	0.389629	0.100265	0.447338	0.805925	0.570714	0.208173	0.102827	0.132965
														110	0.235476	0.330365	0.504134	0.18097	0.146769	0.550132	0.40134	0.107252	0.447029	0.820019	0.58653	0.211701	0.10486	0.13695
														112	0.241792	0.365513	0.514199	0.229995	0.133115	0.538582	0.408431	0.115488	0.448548	0.810919	0.603318	0.216577	0.117654	0.141636
														114	0.247216	0.378212	0.518963	0.193845	0.121524	0.548735	0.413049	0.113985	0.443704	0.858951	0.618247	0.221635	0.126901	0.145565
														116	0.252629	0.378523	0.515474	0.19086	0.10991	0.548039	0.418728	0.122313	0.450965	0.869535	0.633214	0.226344	0.131467	0.147918
														118	0.280397	0.397545	0.509301	0.261086	0.0995319	0.55413	0.406619	0.129869	0.466474	0.889589	0.653227	0.230221	0.137054	0.153061
														120	0.287335	0.417594	0.509912	0.262351	0.0890763	0.561504	0.367032	0.129332	0.474955	0.892019	0.661244	0.234705	0.14143	0.155121
														122	0.292167	0.432266	0.504226	0.252121	0.0828301	0.569247	0.360018	0.142177	0.484715	0.866891	0.675249	0.240997	0.146237	0.160187
														124	0.282097	0.447682	0.489177	0.226958	0.0690446	0.580595	0.362559	0.148896	0.499602	0.893307	0.699737	0.247013	0.151339	0.165533
														126	0.296272	0.455219	0.490633	0.235094	0.0515973	0.593606	0.439874	0.148789	0.52672	0.904928	0.735303	0.254467	0.15414	0.168991
														128	0.298866	0.432184	0.504369	0.273024	0.0475521	0.604058	0.444918	0.156543	0.547708	0.91538	0.747228	0.259542	0.159348	0.171441
														130	0.308002	0.43777	0.519806	0.302567	0.0431559	0.616979	0.453939	0.155154	0.562021	0.927013	0.759873	0.263842	0.163157	0.173145
														132	0.318237	0.444846	0.529496	0.311119	0.0400397	0.637907	0.459764	0.163757	0.590429	0.931743	0.771159	0.259788	0.168428	0.177546
														134	0.28441	0.447451	0.529123	0.316735	0.0381237	0.650129	0.46577	0.170815	0.605424	0.957688	0.780115	0.256281	0.173274	0.181703
														136	0.297944	0.490678	0.528041	0.319307	0.0378379	0.66151	0.472331	0.171824	0.625595	0.957586	0.789234	0.260413	0.178217	0.184922
														138	0.29653	0.488558	0.526795	0.324826	0.0376147	0.671468	0.479726	0.173687	0.642	0.952217	0.798289	0.263617	0.18229	0.186783
														140	0.288993	0.470892	0.519678	0.343821	0.036488	0.6801	0.486335	0.173227	0.652945	0.968877	0.797356	0.268059	0.186423	0.188927
														142	0.297596	0.492442	0.508186	0.352071	0.0368831	0.622286	0.492467	0.202952	0.67147	0.977	0.791369	0.274763	0.19024	0.190971
														144	0.300834	0.499683	0.4998	0.356004	0.0343885	0.625701	0.4959	0.211494	0.683437	0.992694	0.793466	0.278907	0.195298	0.190761
														146	0.307572	0.469716	0.493334	0.343371	0.0352612	0.717945	0.501037	0.215778	0.7157	0.995834	0.792726	0.283692	0.19888	0.192941
														148	0.306411	0.475896	0.483365	0.345973	0.0378905	0.719905	0.503679	0.222317	0.725466	0.971465	0.80142	0.287348	0.201153	0.196263
														150	0.304882	0.52464	0.483638	0.323581	0.0384641	0.646544	0.508007	0.230098	0.744559	0.996188	0.806312	0.290903	0.202742	0.197291
														152	0.307808	0.526737	0.485152	0.308737	0.0452904	0.656188	0.514038	0.228949	0.761629	0.975179	0.809958	0.296678	0.201796	0.198799
														154	0.312455	0.506714	0.477225	0.313449	0.0498785	0.754415	0.524201	0.230975	0.781764	0.976439	0.812766	0.302509	0.206863	0.199034
														156	0.313303	0.501635	0.472803	0.318459	0.0563207	0.73353	0.534648	0.230788	0.779954	1.02322	0.81638	0.306231	0.212349	0.20088
														158	0.320831	0.54307	0.467442	0.32472	0.0629374	0.743749	0.544824	0.23916	0.80325	1.02048	0.864249	0.311346	0.217989	0.204178
														160	0.323305	0.538934	0.45529	0.40926	0.0682709	0.745446	0.552752	0.258248	0.793427	1.01157	0.863978	0.316143	0.223721	0.205703
														162	0.323548	0.545427	0.450358	0.415156	0.075331	0.75689	0.56038	0.269459	0.815571	1.03166	0.937803	0.32203	0.229624	0.204172
														164	0.299939	0.54755	0.446477	0.415755	0.0778131	0.793983	0.567256	0.275511	0.841213	1.0323	0.931054	0.325189	0.234446	0.209996
														166	0.30326	0.54867	0.444759	0.416936	0.0811854	0.77078	0.573688	0.281816	0.847407	1.03828	0.926501	0.331969	0.238279	0.205954
														168	0.303656	0.551199	0.443058	0.404792	0.0852976	0.8122	0.581387	0.284312	0.833552	1.03394	0.923579	0.337928	0.237636	0.208281
														170	0.305743	0.553132	0.431675	0.420474	0.0873925	0.823165	0.590004	0.286733	0.874198	1.03479	0.923939	0.343474	0.242905	0.209539
														172	0.309452	0.557457	0.427236	0.428229	0.0884718	0.847456	0.600321	0.28854	0.889143	1.03512	0.922656	0.348426	0.245502	0.209687
														174	0.312134	0.557163	0.423882	0.433001	0.0901213	0.842535	0.611908	0.289112	0.904512	1.03235	0.925246	0.351354	0.24629	0.207628
														176	0.321078	0.512414	0.420464	0.434112	0.090533	0.823465	0.626547	0.287975	0.893898	1.04016	0.928673	0.353691	0.250646	0.209417
														178	0.32676	0.515901	0.41271	0.431807	0.089759	0.840725	0.637591	0.284292	0.926323	1.03947	0.930525	0.357567	0.251197	0.211625
														180	0.328139	0.534573	0.396381	0.411655	0.093438	0.827488	0.649422	0.282264	0.939992	1.05092	0.932573	0.359368	0.256023	0.21302
														182	0.331694	0.564577	0.382305	0.428992	0.0915367	0.903007	0.665642	0.229574	0.908264	1.0519	0.855853	0.359189	0.254722	0.214506
														184	0.320292	0.564621	0.384582	0.437829	0.0662969	0.880607	0.678786	0.235226	0.916573	1.05266	0.860637	0.356286	0.244838	0.217202
														186	0.322202	0.572674	0.378011	0.431045	0.082309	0.909732	0.688207	0.289739	0.921759	1.05629	0.86434	0.360876	0.25902	0.218144
														188	0.324181	0.579902	0.37393	0.429336	0.116101	0.875154	0.70198	0.261439	0.922987	1.05462	0.868627	0.366056	0.263073	0.219461
														190	0.322001	0.584288	0.369035	0.432365	0.114838	0.894813	0.717061	0.275287	0.928281	1.05603	0.868526	0.364181	0.268279	0.219753
														192	0.327719	0.586631	0.364543	0.411688	0.115131	0.889771	0.732026	0.281805	0.93499	1.05545	0.871765	0.363078	0.270042	0.220545
														194	0.329034	0.58866	0.358645	0.443074	0.0698408	0.914779	0.7459	0.277031	1.01408	1.0528	0.871453	0.367817	0.272839	0.22118
														196	0.333377	0.544176	0.354752	0.466989	0.104533	0.891125	0.754374	0.282519	1.01752	1.05486	0.867222	0.374384	0.276727	0.222409
														198	0.333004	0.535548	0.35375	0.472057	0.069796	0.915001	0.760508	0.272795	1.02117	1.04957	0.868148	0.379718	0.280725	0.223671
														200	0.335895	0.541036	0.351282	0.476057	0.0693931	0.888748	0.768752	0.265051	1.02464	1.05321	0.87074	0.386241	0.282354	0.227108
														202	0.337056	0.554943	0.351709	0.481026	0.110632	0.860072	0.780961	0.240337	1.02917	1.05441	0.872281	0.38989	0.286616	0.229979
														204	0.333799	0.589712	0.349514	0.486738	0.10748	0.906607	0.795359	0.224987	1.03121	1.05289	0.871336	0.396029	0.289134	0.228634
														206	0.333592	0.600172	0.342846	0.489966	0.110874	0.911525	0.809935	0.221633	1.03387	1.05204	0.992268	0.398629	0.289805	0.226484
														208	0.338002	0.606435	0.336468	0.492221	0.10837	0.898431	0.813685	0.225364	1.03455	1.05304	0.99488	0.403245	0.276296	0.228966
														210	0.336407	0.613381	0.33603	0.495924	0.114662	0.886447	0.821864	0.218278	1.03795	1.05622	0.99278	0.407426	0.275251	0.229589
														212	0.333031	0.604606	0.328662	0.500293	0.115655	0.882372	0.823235	0.217077	1.04162	1.05636	0.990273	0.411379	0.280689	0.233448
														214	0.338809	0.623755	0.333582	0.504969	0.111445	0.848199	0.816478	0.218978	1.04497	1.0565	0.987709	0.415862	0.308985	0.234361
														216	0.338142	0.635831	0.330787	0.506593	0.0765815	0.87634	0.81515	0.220418	1.04939	1.05412	0.986562	0.417639	0.310983	0.236286
														218	0.340213	0.640306	0.322379	0.504478	0.0655198	0.898935	0.81007	0.222252	1.05283	1.05528	0.984724	0.42215	0.284539	0.23709
														220	0.34254	0.644817	0.321778	0.507515	0.0711758	0.890633	0.800404	0.22434	1.05512	1.0571	0.982769	0.42742	0.283398	0.237023
														222	0.353386	0.649926	0.31603	0.512812	0.0706759	0.888892	0.788092	0.226659	1.05609	1.05755	0.980395	0.433598	0.286375	0.239183
														224	0.35862	0.654509	0.321404	0.516675	0.0702407	0.869517	0.78387	0.227552	1.06061	1.05643	0.980043	0.435074	0.288142	0.240631
														226	0.353107	0.661103	0.320269	0.517655	0.0718015	0.888872	0.77725	0.228575	1.06606	1.0559	0.984838	0.442183	0.293769	0.242895
														228	0.356099	0.663814	0.318595	0.519438	0.112421	0.873121	0.772401	0.239237	1.06965	1.05629	0.987929	0.446636	0.308257	0.243525
														230	0.364725	0.666019	0.316517	0.521707	0.133483	0.883085	0.761384	0.249031	1.07405	1.05511	0.991433	0.453505	0.294691	0.246173
														232	0.370709	0.667279	0.310568	0.521794	0.133023	0.88161	0.751885	0.25319	1.08333	1.05319	0.996606	0.464161	0.305566	0.245692
														234	0.37233	0.668924	0.316746	0.52121	0.132913	0.863401	0.740505	0.253759	1.08816	1.05638	1.00333	0.471808	0.311424	0.247669
														236	0.376951	0.672339	0.315021	0.522578	0.132398	0.883449	0.733437	0.256527	1.09301	1.06006	1.00239	0.476245	0.300764	0.2483
														238	0.381757	0.673347	0.30887	0.523334	0.130331	0.88269	0.725571	0.255145	1.09576	1.0617	0.993443	0.476847	0.302292	0.248545
														240	0.378671	0.67846	0.304864	0.525428	0.131201	0.884137	0.718798	0.253105	1.09729	1.06256	0.993232	0.476474	0.304322	0.251692
														242	0.380099	0.680598	0.304999	0.525306	0.0797273	0.884742	0.708096	0.247146	1.09835	1.06226	0.999481	0.480927	0.310059	0.254796
														244	0.389476	0.680924	0.305531	0.528077	0.132919	0.885126	0.694887	0.24798	1.10002	1.0611	1.00579	0.48419	0.304865	0.258179
														246	0.386606	0.676905	0.307154	0.528944	0.132547	0.885628	0.689457	0.222777	1.09941	1.06184	1.0141	0.490887	0.307708	0.252143
														248	0.387016	0.677283	0.305222	0.52966	0.130871	0.885475	0.68749	0.221723	1.10286	1.06465	1.02398	0.494279	0.310693	0.254403
														250	0.393595	0.662919	0.304727	0.52763	0.128436	0.886172	0.68064	0.244687	1.10773	1.06871	1.03359	0.499162	0.338369	0.257838

## Sheet: Figure 2
	Fig. 2c											Fig. 2c											Fig. 2c					Fig. 2d			Fig. 2g							Fig. 2g							Fig. 2h
	Quantitative measurement of [Ca2+]cyt levels in target leaf 6 after application of 100 mM GSH to leaf 1 of GCaMP3 plant											Quantitative measurement of [Ca2+]cyt levels in target leaf 6 after application of 100 mM Glu to leaf 1 of GCaMP3 plant											Quantitative measurement of [Ca2+]cyt levels in target leaf 6 after application of 100 mM sorbitol to leaf 1 of GCaMP3 plant					OPR3			Quantitative measurement of [Ca2+]cyt levels in target leaf 6 after application of 100 mM GSH to leaf 1 of GCaMP3 plant pretreated with silwet-L77							Quantitative measurement of [Ca2+]cyt levels in target leaf 6 after application of 100 mM GSH to leaf 1 of GCaMP3 plant pretreated with LaCl3							OPR3
	Time (s)	Rep1	Rep2	Rep3	Rep4	Rep5	Rep6	Rep7	Rep8	Rep9		Time (s)	Rep1	Rep2	Rep3	Rep4	Rep5	Rep6	Rep7	Rep8	Rep9		Time (s)	Rep1	Rep2	Rep3		Sample	Relative gene expression level		Time (s)	Rep1	Rep2	Rep3	Rep4	Rep5		Time (s)	Rep1	Rep2	Rep3	Rep4	Rep5		Sample	Relative gene expression level
																												0min-1	0.923406																0min-1	0.957346
	0	0.0177369	0.0378166	-0.0367062	0.0339129	-0.0219767	-0.0416759	0.0360266	-0.0799688	0.0103317		0	-0.0673097	-0.031663	-0.0605717	-0.0411235	-0.0333917	-0.0230776	-0.0436812	-0.0835904	-0.0475916		0	-0.00949126	-0.00042709	-0.0270131		0min-2	1.13946		0	0.0734214	0.0341236	-0.364571	-0.0222517	-0.0410031		0	-0.0373163	-0.0225082	-0.0245609	-0.0220156	-0.0239679		0min-2	0.997108
	2	0.0131003	0.0406172	-0.0251255	0.038205	-0.00912506	-0.0438749	0.0408515	-0.0718101	0.00647546		2	-0.0583697	-0.0449737	-0.0489827	-0.0350387	-0.181071	-0.0222649	-0.0265434	-0.071	-0.0406553		2	0.00340845	0.0055211	0.0273103		0min-3	0.937138		2	0.0771233	0.0398095	-0.245891	-0.0243846	-0.0441416		2	-0.0254513	-0.0295904	-0.0135486	-0.0145598	0.00185199		0min-3	1.04555
	4	0.00962354	0.0457985	-0.0137865	0.0372163	0.00220361	-0.0489935	0.0433353	-0.0730628	0.00685139		4	-0.0497473	-0.0209518	-0.0297118	-0.02075	-0.0198368	-0.0235072	-0.0209763	-0.0677448	-0.034609		4	0.00345995	0.00384639	0.0288234		sorbitol-30minin-1	1.09347		4	0.0800103	0.0715526	-0.135183	-0.0277774	-0.0456536		4	-0.0292783	-0.0291588	0.00277696	0.00056692	0.0124393		GSH-Silwet-30min-1	7.42531
	6	0.00256614	0.0476537	0.0129349	0.0322721	0.00813886	-0.052004	0.0450978	-0.0641974	0.00811907		6	-0.0430613	-0.0146373	-0.0236942	-0.0127003	-0.00991284	-0.0238042	-0.0127836	-0.0650937	-0.031299		6	0.00381451	0.00103458	0.0260345		sorbitol-30min-2	1.05817		6	0.0838624	0.0753405	-0.0243609	-0.0301707	-0.0479222		6	-0.0207634	-0.0316269	0.0154145	0.0100881	0.0126004		GSH-Silwet-30min-2	7.45372
	8	-0.00678988	0.0491376	0.0152162	0.0386644	0.00898911	-0.0547656	0.0459025	-0.0560914	0.00848563		8	-0.0406129	-0.0172378	-0.0172718	-0.0119115	-0.00349733	-0.0217772	0.00622419	-0.0619683	-0.0344621		8	0.00301989	-0.00454376	0.0320087		sorbitol-30min-3	1.06133		8	0.0883832	0.0822756	-0.0273203	-0.0322418	-0.0502231		8	-0.0116366	-0.0324489	0.025178	0.0167537	0.0128654		GSH-Silwet-30min-3	8.08534
	10	0.00672157	0.0488099	0.0157392	0.0426131	0.00821842	-0.0571415	0.0478576	-0.0467587	0.00795261		10	-0.0387065	-0.038154	-0.0145933	-0.014329	-0.00156819	-0.0190238	0.0195818	-0.0642272	-0.0402924		10	0.00440492	-0.0131043	0.0126494		Glu-30min-1	3.7105		10	0.0904925	0.0846405	-0.0305538	-0.0342123	-0.0527019		10	-0.0138001	-0.0298168	0.0318678	0.0190621	0.0124613		GSH-LaCl3-30min-1	1.75679
	12	0.00267401	0.0509039	0.0147189	0.0449283	0.00986638	-0.0568094	0.0489862	-0.0362892	0.00885595		12	-0.0398382	-0.0145917	-0.0146475	-0.0175384	-0.00167208	-0.0161521	0.0255938	-0.0625565	-0.0476943		12	0.0044155	-0.0136062	0.0360803		Glu-30min-2	4.3351		12	0.0951369	0.0883812	-0.0356076	-0.0359015	-0.0549965		12	-0.0136192	-0.0285246	0.0345996	0.0174705	0.011279		GSH-LaCl3-30min-2	1.82667
	14	0.00536314	0.051555	0.0154262	0.0439602	0.0131901	-0.0246336	0.0509657	0.0236128	0.00951065		14	-0.0430354	-0.0118819	-0.0167638	-0.0178159	-0.00320937	-0.016252	0.022161	-0.0654218	-0.0534024		14	0.00440748	-0.0237631	0.00202382		Glu-30min-3	4.02544		14	0.100589	0.0912983	-0.0403716	-0.0377167	-0.0567937		14	-0.00688602	-0.0288747	0.0371339	0.0168766	0.0103391		GSH-LaCl3-30min-3	2.63733
	16	0.00876516	0.0534613	0.0142131	0.0471627	0.0171825	-0.0247173	0.0537939	0.0251657	0.00968019		16	-0.0453218	-0.0118191	-0.0182152	-0.0169022	-0.00585779	-0.0166429	0.0155692	-0.0705965	-0.0569733		16	0.00468217	-0.027608	0.0300127		GSH-30min-1	4.7325		16	0.107224	0.0951907	-0.039074	-0.0399273	-0.058806		16	-0.00174809	-0.0295102	0.0393008	0.0186807	0.00990056
	18	0.00204005	0.0536823	0.0134583	0.0501118	0.0211154	-0.0280993	0.0567276	0.0271672	0.0101998		18	-0.0469935	-0.01264	-0.0196946	-0.0148433	-0.00816506	-0.0196046	0.0110453	-0.0780484	-0.0629922		18	0.00483777	-0.0476631	0.284678		GSH-30min-2	5.76826		18	0.11145	0.0997587	-0.0399394	-0.0415421	-0.0606077		18	0.00127533	-0.0304252	0.0405538	0.0208533	0.00812328		Fig. 2h
	20	-0.00518975	0.0520943	0.0143264	0.0534997	0.025979	-0.0298815	0.0599661	0.0290344	0.010389		20	-0.0484065	-0.0161922	-0.0215553	-0.0123318	-0.00975262	-0.0184597	0.0066288	-0.0839284	-0.0623012		20	0.00541399	-0.0492799	0.155229		GSH-30min-3	6.2399		20	0.117559	0.10189	-0.0447712	-0.0436495	-0.0621732		20	0.00371048	-0.0321484	0.042784	0.0233301	0.00682405		JAZ5
	22	0.0100305	0.0534758	0.0135036	0.0142631	0.0312281	-0.034051	0.0623178	0.0292748	0.00995046		22	-0.049916	-0.0186783	-0.0236449	-0.0101498	-0.0116854	-0.0184781	0.00343976	-0.0835767	-0.0597673		22	0.00609764	-0.050915	-0.00241516					22	0.121636	0.106583	-0.0460886	-0.0451523	-0.0635987		22	0.00698762	-0.0332735	0.0459871	0.0260406	0.00486164		Sample	Relative gene expression level
	24	0.00831769	0.0543496	0.0162108	0.00682791	0.0366313	-0.0426182	0.0657599	0.0289095	0.0099371		24	-0.0515635	-0.0174443	-0.0263123	-0.0084011	-0.0128712	-0.0184061	0.00544539	-0.0813449	-0.0559341		24	0.00690933	-0.0526573	-0.00169726		Fig. 2d			24	0.126461	0.112093	-0.0497833	-0.0474384	-0.0652846		24	0.0100327	-0.032783	0.0500735	0.0296688	0.00348752		0min-1	1.09323
	26	0.00627034	0.0561399	0.0136382	0.0058181	0.0420585	-0.0285383	0.0692767	0.0279268	0.00974802		26	-0.0529788	-0.011867	-0.0293761	-0.00652152	-0.0137736	-0.0195375	0.00735538	-0.0799505	-0.054148		26	0.00704158	-0.0535571	-0.00172567		JAZ5			26	0.1325	0.118797	-0.0525975	-0.0490444	-0.0666572		26	0.014239	-0.0325654	0.0538956	0.0327005	0.00250188		0min-2	0.964789
	28	0.0211558	0.0559982	0.00261477	0.00561226	0.0474619	-0.0331487	0.0715071	0.0228837	0.0104962		28	-0.0550209	-0.0169098	-0.0328707	-0.00516544	-0.0149061	-0.0200272	0.0115579	-0.0792864	-0.0528869		28	0.00641074	-0.0528397	0.00200457		Sample	Relative gene expression level		28	0.137052	0.123066	-0.055496	-0.0502681	-0.0680744		28	0.0175555	-0.0326063	0.0570945	0.035575	0.0015949		0min-3	0.941982
	30	0.0118088	0.0547157	0.0189938	0.0283587	0.0528505	-0.0482261	0.0752707	0.018667	0.0112726		30	-0.0562934	-0.0150171	-0.0350552	-0.00382694	-0.0148082	-0.0196784	0.0141171	-0.0861357	-0.054546		30	0.00502375	-0.0517995	0.00322863		0min-1	1.1424		30	0.140678	0.129239	-0.0576395	-0.0523289	-0.0695748		30	0.0196845	-0.032619	0.0609969	0.0381731	0.000703389		GSH-Silwet-30min-1	13.7936
	32	0.00900286	0.0494422	0.0213049	0.00854043	0.0588875	-0.0504095	0.0774452	0.0184981	0.0111772		32	-0.0579159	0.0325446	-0.0367309	-0.00244475	-0.0151926	-0.0194073	0.0163553	-0.090287	-0.0558763		32	0.0155063	-0.0501469	0.00252872		0min-2	0.900909		32	0.14467	0.133359	-0.0604721	-0.0543597	-0.0710734		32	0.0223233	-0.0351305	0.0639628	0.0396431	-0.00144841		GSH-Silwet-30min-2	15.8975
	34	0.0103764	0.048571	0.0241312	0.0521027	0.0668594	-0.0467814	0.0802079	0.0204081	0.0113989		34	-0.0597424	0.0322198	-0.0390036	-0.000719415	-0.0149992	-0.0183898	0.0176769	-0.0906147	-0.0554924		34	0.016012	-0.0502394	0.000517651		0min-3	0.956691		34	0.148955	0.138234	-0.0630235	-0.0556682	-0.0728446		34	0.0249334	-0.0412619	0.0662037	0.0419629	-0.00388504		GSH-Silwet-30min-3	14.0618
	36	0.012729	0.0471656	0.0265779	0.0109619	0.0781443	-0.0297245	0.0826002	0.0196693	0.0117411		36	-0.0628516	0.0150994	-0.0409618	0.00103056	-0.0154291	-0.0173225	0.0175343	-0.0878918	-0.0553615		36	0.0179457	-0.0474162	0.000567194		sorbitol-30minin-1	0.890212		36	0.154403	0.144336	-0.0664043	-0.057236	-0.0743556		36	0.0249774	-0.0397497	0.0681416	0.0446235	-0.00592894		GSH-LaCl3-30min-1	2.96574
	38	0.00231518	0.0477808	0.0293359	0.0111717	0.0874498	-0.0421251	0.0902505	0.019179	0.0124986		38	-0.0649865	0.0117955	-0.0430369	0.00205141	-0.0150233	-0.0169028	0.0148654	-0.0838465	-0.0559902		38	0.0166479	-0.0455408	0.00190391		sorbitol-30min-2	0.84517		38	0.159581	0.148936	-0.0691621	-0.058268	-0.0756618		38	0.0315511	-0.0488356	0.0704215	0.0471104	-0.00634851		GSH-LaCl3-30min-2	3.02234
	40	0.0300025	0.0497784	0.0304113	0.0571432	0.0962929	-0.0305506	0.0889879	0.0213689	0.0144264		40	-0.0675623	0.0143695	-0.0440448	0.00357462	-0.014891	-0.0162849	0.0136982	-0.0805475	-0.0561468		40	0.0159748	-0.044827	0.00256816		sorbitol-30min-3	1.00997		40	0.16409	0.1526	-0.0723552	-0.0600484	-0.0768636		40	0.0352916	-0.0508321	0.071684	0.04985	-0.00652112		GSH-LaCl3-30min-3	2.79806
	42	0.011256	0.0524877	0.0332905	0.0327982	0.110342	-0.0321853	0.0901004	0.0230161	0.0154417		42	-0.068594	0.0140004	-0.0452231	0.00472886	-0.0143157	-0.0152626	0.0147284	-0.0771228	-0.0550154		42	0.001482	-0.0457636	0.00218381		Glu-30min-1	6.92872		42	0.167563	0.156634	-0.0748581	-0.0610429	-0.077907		42	0.0377687	-0.0505457	0.0733677	0.0514413	-0.00770795
	44	0.0155427	0.0560409	0.0346233	0.0117951	0.120427	-0.0996635	0.0920097	0.0187698	0.016783		44	-0.0705219	0.0109983	-0.04582	0.00585269	-0.013586	-0.0147258	0.0174993	-0.0753152	-0.0535347		44	0.00157502	-0.044549	0.00277643		Glu-30min-2	6.83363		44	0.171812	0.160963	-0.0772409	-0.0621776	-0.0784665		44	0.0397952	-0.0477653	0.0759055	0.051097	-0.00804988		Fig. 2h
	46	0.00707388	0.0579421	0.0334137	0.00973647	0.140928	-0.108545	0.0925505	0.0210909	0.0170801		46	-0.0713783	0.00775262	-0.0472534	0.00642808	-0.013161	-0.0137341	0.0213967	-0.0749889	-0.0521035		46	0.00180356	-0.0432401	0.00550855		Glu-30min-3	5.75717		46	0.174367	0.166469	-0.0796442	-0.0625816	-0.0795338		46	0.0416127	-0.045634	0.0786618	0.0516022	-0.00808954		JAZ10
	48	-0.00279897	0.0589661	0.03353	0.029271	0.15242	-0.0633166	0.0936659	0.0155845	0.0175048		48	-0.0724071	0.00298712	-0.0484631	0.00666564	-0.0128268	-0.0130033	0.0258898	-0.0750794	-0.0510558		48	0.0028895	-0.0429342	0.00497809		GSH-30min-1	9.52563		48	0.177231	0.171701	-0.0825016	-0.0629054	-0.080542		48	0.0431262	-0.0485344	0.0806832	0.0517391	-0.00830511		Sample	Relative gene expression level
	50	0.0145468	0.058949	0.0360524	0.0158891	0.171661	-0.0431245	0.0952724	0.0358356	0.0176882		50	-0.0737882	-0.00057543	-0.0493803	0.00727851	-0.0124163	-0.0114824	0.0243556	-0.0740118	-0.051359		50	0.00350763	-0.0231668	0.00645649		GSH-30min-2	8.96475		50	0.180978	0.176257	-0.0845892	-0.0636616	-0.0815406		50	0.044693	-0.0445593	0.0827432	0.0541536	-0.00879131		0min-1	1.04158
	52	0.0193555	0.0598843	0.0380599	0.0482339	0.192092	-0.0821858	0.099207	0.0296031	0.0186314		52	-0.0747208	0.0486966	-0.0496253	0.00847808	-0.0123315	-0.0101418	0.0253071	-0.0729511	-0.0557216		52	0.005784	-0.0221521	0.00679603		GSH-30min-3	7.37996		52	0.182518	0.179766	-0.0871723	-0.0648377	-0.0825644		52	0.0469182	-0.0416692	0.0843848	0.0567224	-0.00887339		0min-2	1.03294
	54	0.00492274	0.0583133	0.0403087	0.00939374	0.216034	-0.0920238	0.102356	0.026707	0.0197457		54	-0.0748716	0.0501293	-0.0495806	0.00882394	-0.0119704	-0.00945581	0.0307026	-0.0715618	-0.0599507		54	0.0111336	-0.0206229	0.00583452					54	0.187821	0.18406	-0.089809	-0.0657943	-0.08321		54	0.0494725	-0.0386384	0.0864775	0.0599895	-0.00956827		0min-3	0.925489
	56	0.0266256	0.0592127	0.0447215	0.0571304	0.23966	-0.0777068	0.104097	0.0292712	0.0207303		56	-0.0761767	0.0525795	-0.0509536	0.00964	-0.0113874	-0.00841122	0.0333802	-0.0697526	-0.0599606		56	0.0104767	-0.0218562	0.00663068		Fig. 2d			56	0.191909	0.186641	-0.0923808	-0.0668202	-0.0839179		56	0.0514574	-0.0377915	0.0890594	0.0622651	-0.0103739		GSH-Silwet-30min-1	4.87403
	58	0.028197	0.0608092	0.0454429	0.0362614	0.26696	-0.105104	0.104435	0.0323287	0.0223942		58	-0.0759678	0.053879	-0.0610285	0.0102175	-0.0098411	-0.00683219	0.0307058	-0.0684055	-0.0567193		58	0.0122012	-0.0220574	0.0108393		JAZ10			58	0.193148	0.189535	-0.094744	-0.0687025	-0.0846866		58	0.0540825	-0.0364966	0.0926416	0.0650912	-0.0106725		GSH-Silwet-30min-2	5.14181
	60	0.0245487	0.0611395	0.0467604	0.0588343	0.292685	-0.106873	0.105294	0.0334015	0.0231419		60	-0.0771319	0.055404	-0.0621611	0.0111794	-0.00873965	-0.00635931	0.0322777	-0.0688537	-0.0531377		60	0.0122122	-0.0218869	0.00988158		Sample	Relative gene expression level		60	0.196731	0.193321	-0.0973601	-0.0703203	-0.0853739		60	0.0547654	-0.0315172	0.0962513	0.0665176	-0.0109766		GSH-Silwet-30min-3	5.21235
	62	0.032903	0.0616976	0.0472024	0.0553294	0.318787	-0.0485362	0.107721	0.0321242	0.0242381		62	-0.0757508	0.0574325	-0.0585852	0.0114861	-0.00834668	-0.00511542	0.0367326	-0.0775169	-0.0512033		62	0.0145224	-0.02188	0.00963103		0min-1	1.02457		62	0.20278	0.194878	-0.0999946	-0.0705346	-0.0859628		62	0.0559543	-0.0296859	0.100482	0.0665946	-0.0124278		GSH-LaCl3-30min-1	0.988672
	64	0.0160531	0.0639426	0.0494927	0.0524261	0.348707	-0.0531884	0.109966	0.0317077	0.0251726		64	-0.0752786	0.0604338	-0.0556456	0.0122914	-0.00783871	-0.00343111	0.0440153	-0.0761545	-0.0497377		64	0.0284014	-0.0193021	0.0101646		0min-2	1.01738		64	0.209817	0.200236	-0.101303	-0.0712167	-0.0862662		64	0.0560935	-0.0293906	0.10389	0.0669618	-0.0129234		GSH-LaCl3-30min-2	1.26447
	66	0.0335216	0.0651851	0.0504976	0.0511229	0.381227	-0.034724	0.113386	0.0326426	0.0264697		66	-0.073939	0.0634325	-0.0562219	0.0133658	-0.00676588	-0.000338713	0.0300358	-0.0738693	-0.0494009		66	0.024496	-0.0175403	0.0099043		0min-3	0.958054		66	0.215059	0.204366	-0.103364	-0.07165	-0.0872631		66	0.057137	-0.0308942	0.108227	0.0682287	-0.0138607		GSH-LaCl3-30min-3	1.19445
	68	0.0316575	0.0658873	0.0438192	0.0520022	0.416787	-0.082163	0.116071	0.0353405	0.026893		68	-0.0698594	0.0663239	-0.0559511	0.0144327	-0.00580029	0.00383116	0.0236211	-0.0714049	-0.0491485		68	0.0207581	-0.018229	0.00998666		sorbitol-30minin-1	1.0991		68	0.221602	0.205619	-0.105788	-0.0725912	-0.0878591		68	0.0578946	-0.0337412	0.111125	0.0692851	-0.0144177
	70	0.0392225	0.0660563	0.0444999	0.0530993	0.457327	-0.0837071	0.118789	0.0348197	0.0278365		70	-0.0636495	0.0691778	-0.0559959	0.0145981	-0.00480506	0.0116215	0.0273143	-0.0703086	-0.0485802		70	0.0181962	-0.0174867	0.00970676		sorbitol-30min-2	1.30716		70	0.229308	0.209239	-0.107513	-0.0735338	-0.0886116		70	0.0583195	-0.0321447	0.113678	0.0716784	-0.0146721
	72	0.0641798	0.0659633	0.0459078	0.0501658	0.502312	-0.033784	0.121106	0.0340908	0.0286741		72	-0.0551046	0.0719987	-0.0560582	0.0156961	-0.00334562	0.023401	0.0365791	-0.0681988	-0.0479259		72	0.0192519	-0.0160917	0.00831672		sorbitol-30min-3	1.15098		72	0.237213	0.215351	-0.109786	-0.0742788	-0.0893663		72	0.0592732	-0.0301232	0.116511	0.07295	-0.0151852
	74	0.0759042	0.0671596	0.0507244	0.00125463	0.547839	-0.0965042	0.123952	0.0343685	0.029683		74	-0.0439231	0.0743524	-0.0558286	0.0163461	-0.00164341	0.0403083	0.0514213	-0.0667573	-0.0487514		74	0.0203264	-0.0145927	0.00829463		Glu-30min-1	7.08071		74	0.245679	0.222462	-0.111262	-0.0742353	-0.0894883		74	0.0592454	-0.0269581	0.118329	0.0745033	-0.0157702
	76	0.092779	0.0674097	0.0549686	0.0508841	0.592183	-0.0919187	0.126411	0.0358144	0.0314249		76	-0.0293615	0.0757337	-0.0536307	0.0170536	0.00045934	0.0650083	0.0609319	-0.0648179	-0.0489964		76	0.0200927	-0.0140224	0.00837825		Glu-30min-2	8.42555		76	0.252711	0.227758	-0.11311	-0.074665	-0.090254		76	0.0571786	-0.0257405	0.118585	0.0755843	-0.0156894
	78	0.0984124	0.0680693	0.0586186	0.02126	0.640057	-0.0819164	0.128907	0.0358261	0.0327562		78	-0.0123725	0.0894254	-0.0463252	0.0182483	0.00400866	0.0932451	0.0672181	-0.0623324	-0.0456139		78	0.0274703	-0.0143442	0.0103549		Glu-30min-3	6.6803		78	0.262372	0.23437	-0.114828	-0.0751349	-0.0909019		78	0.0561823	-0.0261943	0.119498	0.0766764	-0.0153536
	80	0.0810387	0.0685702	0.0585902	-0.017527	0.689518	-0.0685579	0.131826	0.0360017	0.0335028		80	0.00586637	0.0914075	-0.030269	0.0198104	0.00977935	0.125165	0.074071	-0.0598668	-0.0423674		80	0.0241033	-0.0173908	0.0123351		GSH-30min-1	5.82361		80	0.26932	0.242156	-0.116765	-0.0748108	-0.091078		80	0.0564574	-0.0265497	0.120883	0.0782587	-0.0152141
	82	0.106172	0.068821	0.0646081	-0.0125832	0.743171	-0.0403416	0.134939	0.0361669	0.034834		82	0.0255037	0.0928625	0.000897135	0.0205	0.0170229	0.156196	0.0865129	-0.0576921	-0.0389855		82	0.0218676	-0.017301	0.0111135		GSH-30min-2	5.66412		82	0.280831	0.250145	-0.118619	-0.0742478	-0.0916242		82	0.0573036	-0.0275033	0.123501	0.0797924	-0.0152219
	84	0.103926	0.0711643	0.0693994	-0.010162	0.798226	-0.061795	0.137898	0.0361071	0.0368024		84	0.0437381	0.0941894	0.0495571	0.0219543	0.0252155	0.185097	0.104145	-0.0559309	-0.0371469		84	0.0219425	-0.0160954	0.0110006		GSH-30min-3	5.50537		84	0.292926	0.258698	-0.120724	-0.0736914	-0.0923145		84	0.0578547	-0.0289544	0.126521	0.080826	-0.0158805
	86	0.121292	0.0717232	0.0737654	-0.0113848	0.857667	-0.0369202	0.144405	0.0366002	0.0387045		86	0.0633335	0.096379	0.111665	0.0237619	0.0355055	0.21459	0.12123	-0.0532546	-0.0351669		86	0.0251208	-0.0178937	0.0119804					86	0.303638	0.265804	-0.122594	-0.0734795	-0.0926341		86	0.0595818	-0.0288557	0.129114	0.0812857	-0.016848
	88	0.155968	0.0724255	0.0706175	-0.0125747	0.920366	-0.0307568	0.149755	0.0377253	0.0404008		88	0.0814679	0.097624	0.178738	0.0245491	0.0462061	0.242278	0.135125	-0.0515781	-0.0334978		88	0.0234364	-0.0246681	0.0135355					88	0.317498	0.275566	-0.124429	-0.0720367	-0.0921995		88	0.0597017	-0.0275935	0.130273	0.0821252	-0.0178392
	90	0.154023	0.0733001	0.0717505	-0.0130727	0.985328	-0.0416844	0.150207	0.0386141	0.0427836		90	0.0976619	0.0969753	0.249312	0.0257094	0.0582174	0.26091	0.157204	-0.0493245	-0.0313857		90	0.0232789	-0.0270864	0.014454					90	0.327452	0.282587	-0.126322	-0.070519	-0.0917778		90	0.0607307	-0.0324473	0.132151	0.0830738	-0.0183988
	92	0.168671	0.0741457	0.0753196	-0.0136867	1.0506	-0.00812385	0.156751	0.0387713	0.0448397		92	0.114122	0.095134	0.316211	0.0265051	0.0693725	0.282559	0.18784	-0.0470788	-0.0281829		92	0.0206963	-0.0240145	0.0143493					92	0.342541	0.294218	-0.127837	-0.0685519	-0.0907124		92	0.0617291	-0.0265257	0.134972	0.0847359	-0.0186303
	94	0.183235	0.0756826	0.079553	-0.0143788	1.111	-0.0222895	0.163355	0.0396506	0.0477254		94	0.132296	0.0931107	0.37757	0.0272938	0.0809198	0.305588	0.217325	-0.0446772	-0.0242543		94	0.0209063	-0.0191426	0.0149779					94	0.359394	0.30644	-0.129776	-0.0658934	-0.0888196		94	0.0632981	-0.012496	0.137342	0.0862073	-0.0183388
	96	0.225063	0.078106	0.0832714	-0.0145404	1.16947	0.00627494	0.169558	0.0404154	0.0500001		96	0.149264	0.091253	0.43242	0.0276855	0.0916719	0.331392	0.244759	-0.0424816	-0.0216112		96	0.0246962	-0.016336	0.014401					96	0.376695	0.317263	-0.131993	-0.0620892	-0.0862941		96	0.0646984	-0.018422	0.140763	0.087124	-0.0186487
	98	0.243015	0.0794969	0.0868218	-0.0128867	1.22303	0.0237572	0.17456	0.0415182	0.0543358		98	0.168761	0.0890168	0.481914	0.0286236	0.102552	0.361072	0.270995	-0.0402626	-0.018411		98	0.0241192	-0.0136526	0.0143499					98	0.394473	0.331268	-0.134617	-0.0576629	-0.0833557		98	0.0659822	-0.044732	0.144762	0.0878511	-0.0189702
	100	0.252558	0.081887	0.0905875	-0.0107469	1.27582	0.00826664	0.178607	0.0422201	0.0591108		100	0.188583	0.0863408	0.525377	0.030097	0.112384	0.398988	0.308553	-0.0380791	-0.0169503		100	0.0248058	-0.0125705	0.0149277					100	0.409394	0.341326	-0.13586	-0.0528258	-0.0796308		100	0.0676185	-0.0504134	0.138575	0.0883971	-0.0191304
	102	0.271763	0.0849462	0.0942674	-0.00691297	1.31975	-0.0236624	0.177139	0.0427212	0.0649144		102	0.206816	0.0853056	0.560527	0.0314483	0.121661	0.43922	0.360494	-0.0353735	-0.0159234		102	0.0248298	-0.0106795	0.0144474					102	0.42596	0.356572	-0.137361	-0.0463938	-0.0749846		102	0.0679708	-0.004788	0.133045	0.0893413	-0.0194408
	104	0.302978	0.0899168	0.0971982	-0.0039105	1.36801	-0.00340434	0.178278	0.0429391	0.073028		104	0.222519	0.0791895	0.591007	0.034432	0.129947	0.490572	0.424828	-0.0335554	-0.0161196		104	0.0361259	-0.00764572	0.0131334					104	0.44233	0.373602	-0.138661	-0.0387095	-0.0686428		104	0.0707229	-0.00179183	0.13367	0.0903634	-0.020001
	106	0.331654	0.0919698	0.0985461	-0.000106377	1.4183	0.0611636	0.190008	0.0432306	0.0832729		106	0.237985	0.0847455	0.616226	0.0392995	0.138161	0.567988	0.487478	-0.0317982	-0.0175196		106	0.0356106	-0.00186772	0.0127838					106	0.46001	0.391084	-0.140197	-0.0287651	-0.0606306		106	0.0725202	-0.000726666	0.140013	0.0934167	-0.0201699
	108	0.349405	0.0978543	0.0884382	0.0057074	1.45222	0.0887283	0.202108	0.0445651	0.096226		108	0.251888	0.0839944	0.634994	0.0509527	0.14623	0.651791	0.54893	-0.0307445	-0.0194599		108	0.0351467	-0.000746713	0.0125282					108	0.474404	0.409048	-0.141813	-0.0175524	-0.0503528		108	0.0735767	-0.00172867	0.147239	0.0953788	-0.0202249
	110	0.347356	0.105167	0.0883031	0.00613465	1.48291	0.0403047	0.213706	0.0436972	0.111847		110	0.268336	0.0823553	0.647269	0.0739011	0.154447	0.716859	0.613491	-0.0298586	-0.0254211		110	0.0359902	-0.00133275	0.0134294					110	0.491734	0.424125	-0.143722	-0.00504859	-0.0378517		110	0.0734547	0.00144497	0.154023	0.0970359	-0.0197839
	112	0.391837	0.114453	0.0888621	0.0107947	1.50481	0.0484759	0.227295	0.0438339	0.131892		112	0.28429	0.083472	0.656356	0.112925	0.161367	0.765133	0.678299	-0.0285167	-0.0241095		112	0.0300793	-0.00239707	0.0149406					112	0.505205	0.440864	-0.145971	0.0104327	-0.0224515		112	0.0727633	0.00490701	0.158014	0.097882	-0.0196867
	114	0.420212	0.124723	0.0891297	0.0135062	1.52329	0.0588924	0.239898	0.043548	0.157696		114	0.302891	0.0880657	0.660937	0.171902	0.168535	0.804044	0.735148	-0.0262588	-0.0178899		114	0.0272542	-0.00233903	0.0149785					114	0.51952	0.457405	-0.147388	0.0282492	-0.0039266		114	0.0778404	0.00528261	0.160934	0.0981355	-0.0194695
	116	0.43925	0.13646	0.0900884	0.0156505	1.53829	0.0599168	0.252893	0.0428105	0.192548		116	0.32253	0.0644356	0.66345	0.246185	0.176069	0.833424	0.78402	-0.0226394	-0.00936474		116	0.027853	-0.000723878	0.0160391					116	0.539333	0.475269	-0.149295	0.0483267	0.0180414		116	0.0793629	0.00407855	0.162518	0.100028	-0.0198054
	118	0.470655	0.153248	0.0909143	0.0182914	1.5505	0.0819606	0.265376	0.0440821	0.240087		118	0.344144	0.0663139	0.664869	0.331928	0.184792	0.852121	0.825224	-0.0187537	-0.00153317		118	0.0273809	-0.00112944	0.0153859					118	0.558186	0.489815	-0.151149	0.0710654	0.0426131		118	0.0744858	0.00374258	0.163929	0.102307	-0.0200474
	120	0.493384	0.171844	0.0907942	0.024699	1.5618	0.109113	0.279821	0.0433316	0.303085		120	0.368721	0.0679703	0.663987	0.42355	0.19328	0.857148	0.862746	-0.0106568	0.00688622		120	0.0327635	-0.00217452	0.0155648					120	0.575364	0.507325	-0.153009	0.0970839	0.071789		120	0.0777832	0.00313999	0.164175	0.103312	-0.0195478
	122	0.520166	0.191521	0.0923285	0.0334331	1.56941	0.129264	0.294121	0.0444268	0.382852		122	0.399383	0.0678426	0.659455	0.51594	0.2008	0.851588	0.897669	0.00233067	0.0146148		122	0.0317208	-0.00225529	0.0155819					122	0.594027	0.520938	-0.154262	0.125152	0.104683		122	0.0814863	0.00221569	0.165611	0.103896	-0.0199553
	124	0.53549	0.217981	0.0944661	0.0421457	1.57503	0.107157	0.312358	0.0441998	0.472291		124	0.431167	0.0653017	0.655247	0.604085	0.208824	0.836172	0.922087	0.0209404	0.0277429		124	0.0342962	-0.00197065	0.0171294					124	0.610382	0.535402	-0.156239	0.15566	0.142752		124	0.0850065	0.00100699	0.168409	0.10496	-0.0203097
	126	0.578875	0.24486	0.0830474	0.0496426	1.57872	0.154801	0.3282	0.0451375	0.562391		126	0.466719	0.0648789	0.649442	0.683179	0.21548	0.813863	0.940851	0.0451376	0.0414942		126	0.0360361	-0.000528157	0.0162467					126	0.625596	0.555422	-0.157694	0.18941	0.18724		126	0.0875254	-0.0007332	0.170561	0.106367	-0.020815
	128	0.603819	0.271899	0.0832652	0.0507217	1.58288	0.159231	0.349433	0.0392418	0.648863		128	0.503286	0.093689	0.641577	0.74989	0.221905	0.796406	0.958331	0.0743437	0.0595708		128	0.0337371	0.0019678	0.0181647					128	0.641321	0.574472	-0.159596	0.224634	0.244284		128	0.0883151	-0.00150687	0.173472	0.106357	-0.0207223
	130	0.612555	0.30116	0.0852118	0.057026	1.58677	0.174578	0.371052	0.039294	0.730463		130	0.544123	0.0911754	0.631861	0.80617	0.229855	0.776425	0.997117	0.108816	0.0751751		130	0.0336476	0.00313167	0.0189416					130	0.660575	0.591829	-0.161392	0.262944	0.321582		130	0.0903603	-0.00287659	0.177081	0.107005	-0.0208395
	132	0.652593	0.336115	0.0864024	0.0596753	1.58777	0.202867	0.393762	0.0398434	0.807683		132	0.594239	0.0810939	0.62577	0.852578	0.237005	0.748853	1.03556	0.148804	0.0891965		132	0.0339164	0.00567486	0.0202174					132	0.678686	0.610688	-0.162844	0.302787	0.415319		132	0.0922088	-0.00333333	0.181888	0.107682	-0.0211868
	134	0.651048	0.372279	0.0872217	0.0624159	1.59013	0.213894	0.417683	0.0405668	0.879906		134	0.654093	0.0911309	0.623519	0.89003	0.246119	0.721543	1.07133	0.190065	0.102951		134	0.0329311	0.00615832	0.0264441					134	0.692629	0.627214	-0.164411	0.344448	0.510254		134	0.0923187	-0.00455334	0.184932	0.108876	-0.0216584
	136	0.695904	0.402365	0.0872445	0.069637	1.58921	0.287412	0.442638	0.0397537	0.948825		136	0.707686	0.0927629	0.615018	0.915757	0.256437	0.697577	1.0985	0.232847	0.116541		136	0.0317084	0.00764726	0.0267893					136	0.708155	0.642587	-0.166528	0.388115	0.599148		136	0.0926869	-0.00669343	0.188167	0.110369	-0.0214236
	138	0.722413	0.435687	0.0886595	0.0791385	1.59042	0.23679	0.466553	0.0406283	1.01555		138	0.759865	0.0936444	0.613351	0.933088	0.268889	0.675771	1.11049	0.274033	0.131595		138	0.0318884	0.00656326	0.0278609					138	0.72147	0.658476	-0.168117	0.432542	0.682903		138	0.0947886	-0.0101646	0.192268	0.110873	-0.0216635
	140	0.745661	0.472327	0.0895875	0.0900567	1.59038	0.256664	0.492332	0.0404765	1.07785		140	0.814038	0.0957933	0.609044	0.943007	0.284651	0.656365	1.11098	0.31499	0.146187		140	0.0325309	0.00566991	0.0275195					140	0.738376	0.677931	-0.170072	0.478243	0.760031		140	0.0979816	-0.00651112	0.196581	0.111712	-0.021372
	142	0.769319	0.509346	0.0907718	0.0979246	1.5894	0.244309	0.519331	0.0402508	1.13621		142	0.863837	0.0973877	0.607049	0.946837	0.302836	0.638726	1.12611	0.356324	0.161478		142	0.0332013	0.00609814	0.0275668					142	0.75472	0.696231	-0.171884	0.524213	0.830037		142	0.099959	-0.010227	0.200351	0.113516	-0.021494
	144	0.792042	0.543102	0.0887688	0.107608	1.58483	0.348472	0.546674	0.0399963	1.1921		144	0.924932	0.0982899	0.61053	0.944125	0.321842	0.628841	1.14086	0.394131	0.176507		144	0.0326455	0.00673243	0.0297925					144	0.770923	0.71032	-0.173926	0.571325	0.892289		144	0.103197	-0.010771	0.201559	0.115277	-0.0202816
	146	0.796298	0.581375	0.0892644	0.117115	1.58078	0.326673	0.575731	0.0406514	1.24434		146	0.989132	0.0985017	0.611251	0.939002	0.340835	0.621612	1.16303	0.432146	0.191455		146	0.0295225	0.00618537	0.0306928					146	0.789057	0.726008	-0.175124	0.619638	0.948493		146	0.105799	-0.0100445	0.20415	0.11602	-0.019817
	148	0.811468	0.614808	0.0946966	0.127687	1.58005	0.325235	0.606586	0.0403935	1.29345		148	1.04181	0.0986089	0.602566	0.931938	0.361695	0.617294	1.1818	0.465694	0.208887		148	0.0292837	0.00585006	0.0343129					148	0.803649	0.739462	-0.176551	0.672252	0.999045		148	0.108033	-0.00921481	0.208854	0.117072	-0.0197828
	150	0.819479	0.647678	0.0978286	0.137582	1.58569	0.333422	0.637309	0.0418809	1.3401		150	1.09255	0.0989127	0.602807	0.923795	0.383537	0.616175	1.20589	0.495535	0.228579		150	0.0245395	0.00626158	0.0361946					150	0.812587	0.756545	-0.178566	0.736563	1.04293		150	0.110402	-0.0113973	0.211876	0.118695	-0.0201591
	152	0.838625	0.686604	0.102769	0.150293	1.5933	0.326745	0.668952	0.0433429	1.38514		152	1.13122	0.097544	0.614696	0.915291	0.407231	0.611437	1.22394	0.520199	0.246203		152	0.0250769	0.00236621	0.0353302					152	0.82889	0.77306	-0.180366	0.80663	1.08024		152	0.112269	-0.00100706	0.216113	0.116309	-0.0202003
	154	0.82107	0.724734	0.106225	0.162499	1.59798	0.3839	0.701291	0.0447156	1.42863		154	1.1558	0.102078	0.622333	0.906835	0.433144	0.613437	1.23541	0.543138	0.262321		154	0.0280144	0.000347922	0.0368967					154	0.84074	0.789432	-0.181507	0.87558	1.11099		154	0.115583	-0.00155408	0.220418	0.107646	-0.0201499
	156	0.837024	0.763737	0.109513	0.17084	1.60139	0.39479	0.734923	0.0476573	1.47013		156	1.17155	0.10104	0.625939	0.899794	0.464889	0.618236	1.24157	0.563007	0.279202		156	0.0288847	0.00147242	0.0374666					156	0.853838	0.807755	-0.18288	0.943897	1.13563		156	0.118064	-0.000884884	0.223978	0.109874	-0.0194624
	158	0.827135	0.79917	0.113102	0.184786	1.60329	0.400348	0.773222	0.0476424	1.51217		158	1.17787	0.102276	0.627077	0.893892	0.500555	0.623448	1.24644	0.578727	0.295445		158	0.0264186	0.000959888	0.0373233					158	0.868947	0.822501	-0.184076	1.01357	1.15274		158	0.119534	-0.0473555	0.22739	0.117662	-0.0187598
	160	0.835671	0.836376	0.114452	0.19967	1.60759	0.392419	0.812644	0.0475551	1.55201		160	1.17292	0.0986631	0.625809	0.888432	0.537029	0.631117	1.24656	0.591708	0.315932		160	0.0424189	-6.80428e-05	0.0390081					160	0.882396	0.831532	-0.186072	1.08029	1.16423		160	0.121873	-0.0494996	0.231076	0.122263	-0.0187633
	162	0.832337	0.869803	0.117133	0.213119	1.61342	0.391207	0.849095	0.0502094	1.59283		162	1.16616	0.104568	0.618992	0.886288	0.573931	0.640823	1.24999	0.602172	0.336162		162	0.0506248	-0.00363045	0.040258					162	0.897415	0.848005	-0.187376	1.15126	1.17006		162	0.124956	0.00254842	0.2347	0.122047	-0.0190681
	164	0.860771	0.902102	0.118151	0.228052	1.61733	0.411918	0.881699	0.0530578	1.63014		164	1.14943	0.108605	0.627266	0.886069	0.609603	0.654127	1.25301	0.610521	0.35558		164	0.0367178	-0.00629305	0.0416654					164	0.906326	0.859979	-0.188934	1.22534	1.17111		164	0.126793	0.00277542	0.237192	0.125011	-0.0191669
	166	0.858812	0.935861	0.117946	0.242157	1.62174	0.404213	0.911147	0.0562023	1.66644		166	1.12868	0.108076	0.635159	0.886099	0.645919	0.667735	1.25764	0.617795	0.375609		166	0.0377376	0.0104323	0.0433919					166	0.916728	0.873214	-0.190179	1.29895	1.16823		166	0.129208	0.00275034	0.241873	0.128575	-0.0193763
	168	0.851299	0.95772	0.119799	0.25661	1.63154	0.370512	0.936704	0.0588299	1.69887		168	1.10103	0.111082	0.640846	0.877843	0.68152	0.677848	1.25807	0.625041	0.392525		168	0.0355648	0.0301062	0.0446279					168	0.919171	0.888481	-0.192063	1.36909	1.16082		168	0.131345	0.00485039	0.245606	0.131209	-0.0193948
	170	0.85486	0.981531	0.120779	0.272571	1.63416	0.37244	0.959382	0.0626095	1.72842		170	1.07365	0.11638	0.638093	0.877466	0.719718	0.694423	1.26267	0.629948	0.407085		170	0.0351787	0.0150601	0.0458782					170	0.919864	0.902071	-0.192651	1.43928	1.15064		170	0.13275	-0.0141125	0.248742	0.132323	-0.0195775
	172	0.831666	1.01123	0.122562	0.297421	1.64056	0.384936	0.980155	0.0687682	1.75576		172	1.04225	0.117885	0.634417	0.889361	0.756316	0.710218	1.26789	0.633129	0.421778		172	0.0354758	0.000319407	0.0473297					172	0.927868	0.917247	-0.193262	1.5072	1.137		172	0.135104	-0.0373748	0.252009	0.133775	-0.0190592
	174	0.828109	1.03776	0.124179	0.323919	1.65375	0.395108	1.00039	0.0759558	1.78053		174	1.01415	0.121212	0.637354	0.904418	0.79094	0.72235	1.27446	0.635721	0.436225		174	0.0372115	0.00279343	0.0486141					174	0.933423	0.926251	-0.193708	1.57086	1.12064		174	0.13719	0.00245948	0.254272	0.134715	-0.0191283
	176	0.820862	1.07236	0.126199	0.354337	1.66295	0.399209	1.01622	0.0840167	1.80355		176	0.988459	0.124772	0.644309	0.922123	0.824462	0.73682	1.28222	0.635831	0.450285		176	0.0372943	0.00422158	0.0470804					176	0.929656	0.936761	-0.194369	1.62944	1.10266		176	0.139748	-0.00494818	0.255043	0.135598	-0.0185702
	178	0.810831	1.09309	0.130339	0.385016	1.66627	0.415185	1.02904	0.0896198	1.82492		178	0.959583	0.126952	0.64878	0.939015	0.854753	0.75175	1.28113	0.637886	0.466272		178	0.0377443	0.00551997	0.0469731					178	0.934711	0.93923	-0.194702	1.67297	1.08397		178	0.140594	0.016064	0.259903	0.138338	-0.0178821
	180	0.795538	1.10527	0.133008	0.415914	1.66936	0.413056	1.03935	0.0990282	1.84271		180	0.91378	0.127953	0.650688	0.955322	0.881332	0.770044	1.26516	0.640963	0.481474		180	0.0359133	0.00520041	0.0474187					180	0.953492	0.93993	-0.194811	1.70413	1.06305		180	0.14275	0.0190512	0.261477	0.139481	-0.0178066
	182	0.788742	1.12768	0.139954	0.447419	1.66823	0.417422	1.04986	0.108204	1.86037		182	0.90478	0.132107	0.65231	0.970413	0.904408	0.788262	1.25188	0.644009	0.496749		182	0.0360112	0.00272026	0.0470972					182	0.972009	0.948018	-0.194413	1.72333	1.0414		182	0.14438	-0.0305833	0.264076	0.140947	-0.0183108
	184	0.794469	1.14102	0.139301	0.477136	1.66958	0.473881	1.05999	0.119499	1.87551		184	0.891464	0.140671	0.653343	0.983689	0.924911	0.805879	1.25706	0.649379	0.510748		184	0.0374884	0.00212719	0.0476342					184	0.980754	0.95363	-0.1933	1.73092	1.01833		184	0.14615	-0.0047424	0.266343	0.141891	-0.0182274
	186	0.777329	1.15372	0.148369	0.51307	1.67157	0.486731	1.06805	0.132643	1.8927		186	0.876473	0.154278	0.657635	0.994979	0.941396	0.817655	1.26895	0.65418	0.52292		186	0.0380414	0.00241391	0.0472164					186	0.989447	0.949824	-0.191457	1.72764	0.993772		186	0.147329	0.0178547	0.268173	0.14335	-0.0190108
	188	0.779495	1.16071	0.158111	0.546892	1.67148	0.502112	1.07579	0.146195	1.90518		188	0.860267	0.177089	0.658376	1.00897	0.95531	0.83184	1.2804	0.659219	0.534042		188	0.0381841	0.00395988	0.0464724					188	1.00139	0.954933	-0.188364	1.71959	0.968638		188	0.148548	0.0182675	0.269607	0.144367	-0.0189623
	190	0.777355	1.1742	0.170853	0.578152	1.67183	0.509031	1.08074	0.15977	1.91415		190	0.849157	0.214822	0.656018	1.02404	0.967042	0.846195	1.29111	0.665002	0.545067		190	0.0381721	0.00501577	0.0485289					190	1.01108	0.973909	-0.184982	1.69812	0.942408		190	0.149282	0.0140799	0.272516	0.145296	-0.0193628
	192	0.776654	1.18423	0.18513	0.608343	1.66461	0.517047	1.0852	0.175628	1.92191		192	0.829767	0.265162	0.660249	1.03626	0.974014	0.85723	1.29872	0.670601	0.557345		192	0.0400628	0.00546137	0.0487349					192	1.01815	0.99262	-0.180384	1.6721	0.91518		192	0.149787	0.00875399	0.275541	0.146163	-0.0191515
	194	0.770863	1.18819	0.200892	0.63718	1.66346	0.438493	1.08629	0.192659	1.92916		194	0.805208	0.330611	0.661509	1.04989	0.981991	0.862828	1.30979	0.676303	0.567157		194	0.041162	0.0078242	0.0482404					194	1.02749	1.00146	-0.174012	1.63874	0.889613		194	0.150493	0.0221434	0.277159	0.148061	-0.0193844
	196	0.762395	1.19992	0.213557	0.677453	1.66725	0.533785	1.08778	0.209064	1.9347		196	0.790331	0.407	0.664791	1.06265	0.985383	0.86647	1.31343	0.68227	0.577479		196	0.0416318	0.00945774	0.0468387					196	1.03706	1.01024	-0.165922	1.60444	0.862655		196	0.153054	0.0290924	0.276927	0.149182	-0.0194727
	198	0.763863	1.21094	0.228082	0.704934	1.66438	0.546287	1.08655	0.227673	1.9364		198	0.76501	0.492481	0.664042	1.07486	0.985742	0.873167	1.31339	0.688463	0.589459		198	0.0419385	0.0128276	0.0385019					198	1.04875	1.02231	-0.156171	1.56642	0.83609		198	0.155074	0.0304639	0.280054	0.150788	-0.0199508
	200	0.762418	1.21319	0.243841	0.744609	1.65799	0.554633	1.08683	0.244109	1.93421		200	0.742399	0.58508	0.665252	1.08763	0.985587	0.881171	1.31048	0.695285	0.60129		200	0.0430059	0.0148155	0.0306896					200	1.05787	1.0321	-0.1448	1.52757	0.809721		200	0.157592	0.0328113	0.281896	0.15257	-0.0196009
	202	0.746423	1.21495	0.262685	0.77345	1.65077	0.564334	1.08918	0.261899	1.92832		202	0.730566	0.682715	0.665502	1.10407	0.97973	0.886147	1.29398	0.7022	0.611902		202	0.0450135	0.0159386	0.0301838					202	1.06431	1.03924	-0.130844	1.48687	0.783259		202	0.158774	-0.0122972	0.283215	0.152393	-0.0185061
	204	0.738826	1.22678	0.285843	0.813114	1.64295	0.56955	1.08892	0.279761	1.92058		204	0.716493	0.768805	0.672005	1.11922	0.97546	0.889252	1.27866	0.708647	0.619913		204	0.103612	0.0177307	0.0293062					204	1.07062	1.04868	-0.115013	1.44802	0.756947		204	0.160926	0.0240428	0.284817	0.152323	-0.0185587
	206	0.731994	1.23163	0.313385	0.842102	1.63678	0.577865	1.09063	0.300088	1.90573		206	0.703855	0.861744	0.680165	1.13394	0.968636	0.894384	1.27901	0.714701	0.628515		206	0.110521	0.0191627	0.0273854					206	1.07832	1.05835	-0.0961038	1.403	0.730372		206	0.161321	0.0317078	0.287447	0.152594	-0.0184049
	208	0.721248	1.2341	0.349192	0.880858	1.6297	0.579228	1.0915	0.319991	1.89284		208	0.690222	0.951895	0.686064	1.14997	0.962697	0.897092	1.29026	0.720699	0.637215		208	0.114803	0.0167098	0.0268445					208	1.09383	1.07016	-0.073876	1.35572	0.70537		208	0.162395	0.0339784	0.28875	0.154361	-0.0178326
	210	0.746071	1.23013	0.382521	0.909814	1.62418	0.59663	1.09212	0.340301	1.88216		210	0.689512	1.03756	0.690931	1.16337	0.957104	0.895767	1.27327	0.727815	0.648792		210	0.117437	0.022163	0.0270433					210	1.10458	1.07938	-0.0474544	1.31109	0.680562		210	0.162892	0.0316477	0.292214	0.154691	-0.0173274
	212	0.722117	1.23965	0.414699	0.939077	1.61757	0.606624	1.09329	0.359901	1.86512		212	0.685283	1.11614	0.696717	1.17319	0.952224	0.891005	1.2782	0.735405	0.658364		212	0.117426	0.02611	0.0270042					212	1.11768	1.08589	-0.0156857	1.27274	0.655777		212	0.165684	0.0102132	0.293113	0.155836	-0.0172854
	214	0.733039	1.23286	0.466748	0.953503	1.61269	0.585171	1.09599	0.376279	1.84604		214	0.676973	1.19113	0.697286	1.18139	0.94485	0.887263	1.30481	0.744837	0.668477		214	0.119121	0.0269352	0.0253841					214	1.13057	1.09226	0.0236483	1.22784	0.632107		214	0.168129	-0.0233165	0.298867	0.156801	-0.0166062
	216	0.719202	1.22522	0.542506	0.965382	1.60862	0.592556	1.09629	0.397749	1.82798		216	0.67171	1.29925	0.7022	1.1921	0.936754	0.882101	1.32607	0.754504	0.680189		216	0.122086	0.0279491	0.0252169					216	1.1327	1.10004	0.0689383	1.18214	0.607493		216	0.169385	0.00152246	0.302046	0.158369	-0.0159558
	218	0.714208	1.22113	0.628687	0.985224	1.60104	0.638751	1.09796	0.416218	1.81011		218	0.668825	1.35585	0.7061	1.20384	0.932542	0.877517	1.33484	0.763612	0.690924		218	0.124997	0.031998	0.0246795					218	1.12382	1.11571	0.116454	1.13701	0.584477		218	0.172389	0.00966712	0.304187	0.159139	-0.015615
	220	0.725732	1.21182	0.714872	1.00817	1.59186	0.643749	1.09746	0.432208	1.78879		220	0.661133	1.40679	0.712797	1.21489	0.928245	0.870902	1.3347	0.771867	0.699955		220	0.121786	0.0342083	0.0246599					220	1.11235	1.12658	0.166651	1.09472	0.560982		220	0.175946	0.0126627	0.30512	0.159607	-0.0147139
	222	0.733917	1.21397	0.77644	1.02063	1.58031	0.657447	1.09753	0.447972	1.77145		222	0.657383	1.4505	0.719727	1.22376	0.925655	0.865509	1.34018	0.78132	0.712406		222	0.101126	0.0355579	0.0262364					222	1.10719	1.13982	0.218266	1.05226	0.537831		222	0.176728	0.02151	0.307946	0.160718	-0.0148446
	224	0.733503	1.2028	0.816056	1.02439	1.57016	0.668418	1.09987	0.46553	1.75066		224	0.655383	1.48924	0.727913	1.23403	0.923611	0.86568	1.33873	0.791069	0.725657		224	0.0897175	0.0387228	0.0249003					224	1.10574	1.15283	0.269951	1.01122	0.515845		224	0.177107	0.0257287	0.312585	0.159958	-0.0143629
	226	0.717585	1.19356	0.848781	1.04689	1.55983	0.642531	1.10385	0.482067	1.73125		226	0.65445	1.524	0.730837	1.2468	0.921079	0.864002	1.33315	0.802681	0.735174		226	0.0895037	0.0398735	0.0226182					226	1.11903	1.15499	0.322074	0.973009	0.493997		226	0.180105	0.0299857	0.315544	0.159438	-0.0146449
	228	0.719169	1.18699	0.88238	1.04415	1.55101	0.624451	1.10776	0.497006	1.70996		228	0.653085	1.55045	0.738932	1.25881	0.919626	0.861238	1.30838	0.813733	0.744482		228	0.088592	0.0401515	0.16927					228	1.13386	1.14601	0.371823	0.93525	0.473494		228	0.182587	0.0295381	0.316437	0.161276	-0.0146431
	230	0.730441	1.18304	0.917255	1.059	1.54117	0.611552	1.11523	0.513547	1.68748		230	0.650212	1.5716	0.743911	1.26843	0.919404	0.852915	1.28803	0.823083	0.753039		230	0.0873536	0.0449914	0.15464					230	1.14404	1.13442	0.421411	0.900394	0.452538		230	0.183702	0.0297087	0.320528	0.163074	-0.0145792
	232	0.70857	1.17916	0.943785	1.05773	1.52626	0.603304	1.12039	0.529259	1.66208		232	0.648153	1.5895	0.746105	1.27475	0.917783	0.844195	1.2869	0.831345	0.758938		232	0.0864422	0.0433036	0.0714562					232	1.14589	1.12922	0.467138	0.866307	0.432407		232	0.184411	0.0351726	0.320125	0.164195	-0.0150437
	234	0.701466	1.17409	0.958271	1.05879	1.51086	0.607522	1.12954	0.544662	1.6352		234	0.6473	1.60221	0.750879	1.27738	0.916937	0.836955	1.29384	0.837994	0.763017		234	0.0842903	0.0454276	0.0216084					234	1.15135	1.12774	0.512602	0.833363	0.412516		234	0.186701	0.0269014	0.326464	0.1662	-0.0148068
	236	0.689655	1.16421	0.967667	1.05697	1.49265	0.622803	1.13859	0.559293	1.60819		236	0.6472	1.60919	0.751095	1.27886	0.919863	0.828131	1.29762	0.845681	0.77049		236	0.0794121	0.0471688	0.0645502					236	1.16241	1.14118	0.556554	0.801424	0.393774		236	0.188578	0.026963	0.332467	0.167455	-0.0145386
	238	0.692492	1.15577	0.968991	1.05403	1.47506	0.632505	1.14771	0.572585	1.58254		238	0.645734	1.6137	0.755585	1.28147	0.922695	0.81944	1.31972	0.853935	0.779994		238	0.0750322	0.0487963	0.0727774					238	1.16324	1.15616	0.597296	0.770284	0.375057		238	0.190846	0.0258377	0.330773	0.16922	-0.0145345
	240	0.689299	1.14838	0.958555	1.04481	1.45539	0.644579	1.15613	0.586414	1.55359		240	0.653362	1.61364	0.75816	1.28258	0.923467	0.808982	1.31039	0.859774	0.786185		240	0.0713887	0.0492706	0.0775531					240	1.16815	1.16645	0.63426	0.741604	0.35718		240	0.191453	0.0291326	0.335976	0.169632	-0.0136367
	242	0.701255	1.14202	0.933624	1.03663	1.43719	0.665847	1.16967	0.600325	1.5269		242	0.65187	1.60998	0.760515	1.28376	0.924741	0.796563	1.28968	0.86501	0.791809		242	0.070424	0.0503041	0.0843752					242	1.1719	1.16832	0.667392	0.712595	0.339137		242	0.193913	0.0295599	0.336131	0.169972	-0.0129933
	244	0.681209	1.13185	0.899234	1.02188	1.4223	0.667416	1.18092	0.613439	1.49769		244	0.64276	1.59803	0.757941	1.28349	0.925396	0.787246	1.29052	0.870012	0.796088		244	0.0697437	0.0505411	0.0860038					244	1.17197	1.17384	0.700632	0.686238	0.321803		244	0.194314	0.017293	0.33826	0.169807	-0.012784
	246	0.683593	1.11713	0.864309	1.01112	1.4053	0.681861	1.19446	0.626241	1.46858		246	0.636356	1.58483	0.760023	1.28276	0.927214	0.783262	1.30357	0.874424	0.799129		246	0.0674734	0.0518402	0.0849142					246	1.17523	1.18501	0.733176	0.659766	0.304615		246	0.195961	0.0224983	0.34035	0.170965	-0.0121923
	248	0.681988	1.10388	0.832759	1.00277	1.38833	0.702378	1.20655	0.635913	1.44194		248	0.636895	1.52579	0.761969	1.28308	0.931749	0.776428	1.31152	0.879805	0.803164		248	0.0673372	0.0535495	0.0846706					248	1.18372	1.18585	0.762937	0.635149	0.288544		248	0.197184	0.0350725	0.344666	0.172641	-0.0111732
	250	0.686861	1.0924	0.797885	0.988232	1.37285	0.721983	1.2183	0.64637	1.41511		250	0.643197	1.50447	0.770987	1.28018	0.934785	0.768918	1.30929	0.883268	0.80837		250	0.0697977	0.0526599	0.0854847					250	1.1919	1.19081	0.79145	0.610772	0.272302		250	0.200396	0.0181605	0.346217	0.174346	-0.0106706
	252	0.67253	1.08349	0.758828	0.973482	1.35628	0.738948	1.22755	0.656378	1.38836		252	0.656085	1.49651	0.77236	1.27848	0.935718	0.761866	1.32181	0.887594	0.81652		252	0.0688846	0.0532603	0.0836627					252	1.19528	1.1946	0.816398	0.587313	0.257447		252	0.201275	0.0300974	0.351544	0.175033	-0.00952777
	254	0.679787	1.07581	0.719886	0.958607	1.33736	0.748454	1.23963	0.672439	1.36143		254	0.671431	1.49077	0.775323	1.27407	0.937584	0.752565	1.34162	0.891827	0.821476		254	0.0679191	0.0534716	0.0830363					254	1.19333	1.19467	0.839158	0.565699	0.242885		254	0.203394	0.00411677	0.352989	0.17572	-0.00889197
	256	0.687724	1.07524	0.697055	0.935081	1.32424	0.76361	1.25097	0.688692	1.33449		256	0.687108	1.4794	0.774264	1.27064	0.939226	0.746458	1.33891	0.895342	0.824895		256	0.0678364	0.0539725	0.0866908					256	1.19469	1.19796	0.859674	0.545216	0.229157		256	0.205343	0.025288	0.359199	0.176946	-0.00781142
	258	0.686487	1.06642	0.67193	0.920122	1.30809	0.777152	1.26193	0.702923	1.30656		258	0.702906	1.46653	0.777123	1.269	0.941299	0.73432	1.33573	0.899257	0.829226		258	0.067069	0.0542304	0.0859697					258	1.20083	1.20654	0.881646	0.52482	0.215792		258	0.207355	0.0187905	0.361992	0.177972	-0.00768507
	260	0.672909	1.04501	0.649809	0.903013	1.29196	0.783582	1.27492	0.71443	1.28108		260	0.708892	1.44962	0.774737	1.26622	0.941366	0.721382	1.33052	0.902804	0.833547		260	0.0667379	0.0544709	0.0893986					260	1.20788	1.21481	0.902054	0.505618	0.202743		260	0.208668	0.0206213	0.355936	0.178213	-0.00778824
	262	0.665598	1.03069	0.628878	0.888827	1.27797	0.826187	1.28948	0.72395	1.25603		262	0.717768	1.43301	0.769454	1.26801	0.942003	0.713713	1.32908	0.906512	0.837036		262	0.0657058	0.054757	0.0907085					262	1.20571	1.21822	0.918825	0.486842	0.189717		262	0.210351	0.0272337	0.338769	0.179795	-0.00667474
	264	0.683677	1.03033	0.613107	0.873846	1.26121	0.872256	1.30486	0.735497	1.22995		264	0.721246	1.41402	0.767883	1.26642	0.942652	0.703283	1.32473	0.910595	0.840786		264	0.0830636	0.0562465	0.0840735					264	1.20486	1.21626	0.937085	0.468421	0.176919		264	0.214404	0.0198644	0.334242	0.181363	-0.00672974
	266	0.668309	1.03079	0.607097	0.854492	1.25143	0.885396	1.32444	0.746879	1.2057		266	0.724454	1.39344	0.766498	1.26422	0.942111	0.694597	1.32336	0.913872	0.846466		266	0.080587	0.056808	0.0880408					266	1.20839	1.21763	0.951631	0.451595	0.164742		266	0.216408	0.0386127	0.336786	0.182556	-0.0064669
	268	0.674086	1.0275	0.602389	0.839373	1.24045	0.89996	1.34077	0.756869	1.18186		268	0.717708	1.37715	0.7691	1.26203	0.945031	0.682943	1.31304	0.917773	0.850502		268	0.0822479	0.0574846	0.0846469					268	1.20464	1.22383	0.963812	0.435053	0.152749		268	0.217577	0.0431669	0.348786	0.184324	-0.00614025
	270	0.65182	1.02063	0.600601	0.818746	1.22942	0.915018	1.35692	0.768032	1.15951		270	0.694824	1.36014	0.772201	1.2579	0.947436	0.672077	1.30356	0.921521	0.854147		270	0.0853051	0.0575076	0.0895009					270	1.20215	1.23096	0.977335	0.418118	0.140786		270	0.219325	0.0318362	0.363761	0.185949	-0.00545286
	272	0.650871	1.01614	0.595008	0.797311	1.22356	0.927669	1.37325	0.777236	1.1372		272	0.678866	1.34202	0.769166	1.25283	0.949267	0.66348	1.29983	0.924737	0.857488		272	0.0867928	0.0580736	0.0894027					272	1.19694	1.22877	0.995219	0.402374	0.129815		272	0.221294	-0.00199347	0.37672	0.188226	-0.00534316
	274	0.650063	1.01452	0.588462	0.781806	1.21565	0.937709	1.3866	0.786585	1.11321		274	0.689363	1.32514	0.766329	1.24519	0.946196	0.65577	1.31469	0.928189	0.859165		274	0.0884197	0.0585307	0.0861657					274	1.19503	1.2279	1.01188	0.38716	0.119199		274	0.222791	0.0561321	0.386561	0.189241	-0.00447729
	276	0.652726	1.0153	0.578193	0.763402	1.20557	0.952414	1.40555	0.794843	1.08907		276	0.707421	1.30618	0.766301	1.23891	0.944939	0.649163	1.31991	0.934457	0.860589		276	0.0912418	0.0606501	0.0897726					276	1.18816	1.23147	1.02288	0.371935	0.109571		276	0.223299	0.0564309	0.390537	0.18999	-0.00455571
	278	0.654585	1.00612	0.574672	0.743845	1.19461	0.966931	1.41978	0.801914	1.06655		278	0.722761	1.2816	0.761414	1.22981	0.941546	0.643285	1.31213	0.939245	0.861996		278	0.0982053	0.0479531	0.0678042					278	1.17849	1.22768	1.03177	0.358002	0.0995907		278	0.224154	0.0550044	0.391445	0.189956	-0.00384723
	280	0.640665	1.0017	0.575059	0.729606	1.18581	0.974307	1.43157	0.808935	1.04428		280	0.730772	1.26446	0.759493	1.22149	0.937024	0.63082	1.33912	0.942524	0.86323		280	0.111991	0.0556829	0.0656079					280	1.17755	1.22517	1.04171	0.345109	0.0902106		280	0.225498	0.0465516	0.391505	0.190622	-0.0037763
	282	0.648069	0.998132	0.550209	0.708348	1.17701	0.979392	1.43859	0.814291	1.02479		282	0.733242	1.2482	0.766436	1.21235	0.935328	0.618185	1.3565	0.945526	0.865274		282	0.112524	0.0456192	0.0547776					282	1.17344	1.2199	1.04692	0.332417	0.0810599		282	0.227	0.0471431	0.397011	0.19218	-0.00320736
	284	0.634402	0.999538	0.538403	0.687916	1.16934	0.984589	1.4483	0.820161	1.00352		284	0.732966	1.23063	0.771722	1.20253	0.93139	0.612767	1.3565	0.948355	0.870573		284	0.114182	0.0563093	0.0877874					284	1.1731	1.21797	1.0477	0.31975	0.0723576		284	0.229094	0.0446427	0.399075	0.193707	-0.00298478
	286	0.629279	0.994954	0.543588	0.673638	1.16027	0.993595	1.45405	0.823677	0.983924		286	0.720888	1.20801	0.770937	1.19196	0.928765	0.616938	1.35603	0.951713	0.875524		286	0.111013	0.0533891	0.0771937					286	1.16492	1.21103	1.04645	0.308244	0.0639863		286	0.23086	-0.00130931	0.400421	0.19579	-0.00290839
	288	0.630844	0.992656	0.541121	0.657172	1.1529	1.01736	1.45959	0.831289	0.963009		288	0.706645	1.1879	0.778351	1.18193	0.924656	0.612453	1.34876	0.954438	0.878914		288	0.0934322	0.0536781	0.070583					288	1.16141	1.20126	1.0474	0.297029	0.0554335		288	0.233675	0.000103699	0.40618	0.197351	-0.00192994
	290	0.635208	0.992739	0.543488	0.638528	1.14404	1.02422	1.46382	0.838073	0.942711		290	0.692593	1.169	0.775989	1.17134	0.920623	0.606291	1.3421	0.957388	0.881434		290	0.0932799	0.0556858	0.0747361					290	1.158	1.20031	1.04466	0.286147	0.047478		290	0.235716	0.00144954	0.408802	0.199462	-0.00173354
	292	0.63158	1.00336	0.546954	0.624041	1.13516	1.04693	1.46797	0.845185	0.923468		292	0.676612	1.14452	0.77058	1.16181	0.917084	0.597065	1.33228	0.959817	0.882321		292	0.0935306	0.0558216	0.0727102					292	1.15673	1.19615	1.04171	0.275584	0.0398009		292	0.236871	0.00563206	0.410737	0.200852	-0.00137334
	294	0.610113	0.996943	0.554935	0.607872	1.12783	1.06002	1.47215	0.852178	0.90479		294	0.664562	1.09062	0.779414	1.15339	0.914829	0.585326	1.30185	0.964332	0.883747		294	0.0941093	0.0549337	0.076342					294	1.1514	1.19582	1.0352	0.265097	0.031883		294	0.237763	0.060194	0.412045	0.202419	-0.000336353
	296	0.617221	1.00169	0.56277	0.588161	1.12133	1.06586	1.47566	0.858817	0.886387		296	0.643597	1.06728	0.780329	1.14325	0.911852	0.57533	1.27377	0.966879	0.883863		296	0.111442	0.0548241	0.0711921					296	1.14591	1.18755	1.02822	0.256145	0.0244349		296	0.239742	0.0518257	0.419154	0.203171	0.000283874
	298	0.613133	1.00623	0.563919	0.576194	1.11475	1.07603	1.47985	0.864761	0.867603		298	0.624618	1.04912	0.775165	1.13033	0.904561	0.566884	1.24766	0.969335	0.883012		298	0.112152	0.0549289	0.0438807					298	1.13328	1.184	1.02364	0.247674	0.0173717		298	0.240731	0.018943	0.419322	0.203284	0.00108162
	300	0.613208	1.01561	0.57033	0.562219	1.10452	1.08871	1.48233	0.870762	0.84943		300	0.59603	1.02824	0.776827	1.11857	0.898493	0.558915	1.2454	0.970946	0.882596		300	0.127405	0.0557822	0.0578893					300	1.12101	1.18055	1.01913	0.239224	0.0107894		300	0.242184	0.0638942	0.426575	0.205103	0.00110942
	302	0.612705	1.01467	0.571324	0.549	1.09687	1.09725	1.48501	0.87754	0.833146		302	0.561266	1.0093	0.77631	1.1041	0.891042	0.548652	1.27177	0.972243	0.885643		302	0.125787	0.0573148	0.0704508					302	1.11046	1.17927	1.00826	0.230461	0.00412624		302	0.243585	0.0720072	0.430561	0.206478	0.00154913
	304	0.605577	1.01932	0.567049	0.533105	1.09037	1.10993	1.48616	0.883329	0.815817		304	0.53884	0.994307	0.772186	1.09037	0.883647	0.539443	1.27704	0.974887	0.893056		304	0.128465	0.056621	0.107188					304	1.09723	1.17388	0.996178	0.221735	-0.00222291		304	0.244718	0.0704746	0.430095	0.208032	0.0022651
	306	0.604577	1.0141	0.566449	0.524118	1.08812	1.11174	1.48909	0.888511	0.799909		306	0.527677	0.979489	0.765527	1.07396	0.879176	0.532345	1.29062	0.977178	0.895023		306	0.100913	0.0564152	0.130352					306	1.08722	1.16834	0.982429	0.214423	-0.00876454		306	0.245858	0.0415901	0.432592	0.208942	0.00301108
	308	0.611101	1.01674	0.557381	0.512759	1.08509	1.12047	1.48893	0.893351	0.785168		308	0.525628	0.964308	0.760439	1.0579	0.874485	0.526038	1.29159	0.978572	0.898454		308	0.101481	0.0579431	0.138886					308	1.07883	1.15558	0.970803	0.206382	-0.0146923		308	0.247848	0.0661055	0.44003	0.210897	0.00283787
	310	0.620658	1.01824	0.556376	0.500326	1.07992	1.13435	1.48825	0.899326	0.768429		310	0.521806	0.950787	0.757071	1.04108	0.867238	0.518422	1.2898	0.979833	0.896424		310	0.131371	0.0606574	0.139616					310	1.07051	1.14317	0.957891	0.198891	-0.0202424		310	0.249551	0.0633349	0.436554	0.212569	0.00316548
	312	0.581216	1.02321	0.561336	0.48373	1.07683	1.142	1.48617	0.905828	0.75513		312	0.516453	0.937318	0.753464	1.02467	0.863179	0.513183	1.30088	0.979992	0.89632		312	0.106847	0.0606428	0.136375					312	1.06114	1.13252	0.944692	0.191916	-0.0255051		312	0.252122	0.0508476	0.438347	0.213206	0.00402422
	314	0.590559	1.03098	0.56305	0.4734	1.07592	1.14534	1.48403	0.912637	0.74074		314	0.510658	0.922653	0.749167	1.00653	0.857805	0.506674	1.30727	0.980746	0.894805		314	0.123454	0.0613406	0.143685					314	1.05364	1.11915	0.929351	0.184497	-0.0307526		314	0.256447	0.0480925	0.437526	0.215794	0.00497152
	316	0.595216	1.03738	0.566714	0.464595	1.07489	1.16536	1.47962	0.916929	0.726317		316	0.500195	0.908065	0.74694	0.989489	0.853752	0.501279	1.30718	0.982689	0.896534		316	0.133857	0.0606719	0.108866					316	1.04936	1.10904	0.914132	0.177318	-0.0359168		316	0.258281	0.0496862	0.440842	0.218675	0.00490118
	318	0.590116	1.04048	0.571476	0.456044	1.0756	1.16865	1.47699	0.921325	0.713865		318	0.486267	0.895359	0.745368	0.970384	0.850191	0.496812	1.30454	0.983551	0.897394		318	0.133828	0.0588404	0.103115					318	1.04072	1.10056	0.905898	0.17083	-0.0409803		318	0.262318	0.051694	0.440291	0.221735	0.00601923
	320	0.577734	1.04288	0.578467	0.447576	1.07622	1.17544	1.47057	0.927317	0.700094		320	0.472954	0.897525	0.745276	0.953099	0.843517	0.491327	1.3003	0.984693	0.899296		320	0.133008	0.0784548	0.150599					320	1.02977	1.09215	0.892606	0.164001	-0.0454442		320	0.264458	0.0528719	0.445142	0.223192	0.00699307
	322	0.576495	1.0491	0.581578	0.435601	1.07562	1.18073	1.46382	0.933778	0.688333		322	0.461271	0.894379	0.744706	0.935481	0.838949	0.48479	1.2989	0.985799	0.901092		322	0.132249	0.0776781	0.14264					322	1.01631	1.08268	0.876444	0.157909	-0.0501275		322	0.26657	0.0447129	0.442486	0.224794	0.00823718
	324	0.570502	1.04741	0.580196	0.430775	1.07552	1.18458	1.45494	0.939601	0.676541		324	0.446576	0.885072	0.744585	0.918483	0.834476	0.479054	1.29729	0.986531	0.901485		324	0.109241	0.0751935	0.133628					324	1.0037	1.0751	0.860044	0.15148	-0.0541708		324	0.269836	0.037393	0.443655	0.22594	0.00875351
	326	0.559161	1.03744	0.569136	0.426278	1.07481	1.18423	1.44712	0.942623	0.666044		326	0.434476	0.871836	0.74606	0.900999	0.828916	0.474781	1.28175	0.985885	0.898659		326	0.109327	0.0788261	0.10104					326	0.992526	1.07078	0.843887	0.145706	-0.0579949		326	0.272752	0.0372208	0.442088	0.228041	0.00966156
	328	0.548121	1.03453	0.557852	0.415215	1.07389	1.18576	1.43779	0.946324	0.655332		328	0.424293	0.863416	0.745948	0.884199	0.823144	0.469537	1.28026	0.983335	0.88873		328	0.131524	0.0828282	0.126736					328	0.980676	1.06205	0.8291	0.139752	-0.0611927		328	0.273754	0.04508	0.43451	0.230051	0.0101909
	330	0.549714	1.03623	0.562593	0.408426	1.07111	1.18524	1.42848	0.951903	0.644578		330	0.415049	0.853448	0.746058	0.867903	0.815978	0.464119	1.26991	0.981939	0.882302		330	0.136154	0.0814221	0.125739					330	0.964999	1.05099	0.81265	0.134652	-0.0650045		330	0.274678	0.050666	0.429575	0.230824	0.00974059
	332	0.550883	1.03765	0.571464	0.401381	1.06994	1.1821	1.42027	0.957234	0.635867		332	0.406839	0.845355	0.748878	0.851483	0.810525	0.458998	1.26822	0.979871	0.886003		332	0.140061	0.0873057	0.116932					332	0.956202	1.03738	0.794187	0.129656	-0.0684146		332	0.277499	0.0477995	0.429941	0.232534	0.0103443
	334	0.530051	1.03553	0.578544	0.397354	1.0685	1.17806	1.41262	0.962175	0.625911		334	0.400888	0.839308	0.747694	0.835397	0.803863	0.45378	1.26383	0.977906	0.891188		334	0.145228	0.0877435	0.0962362					334	0.947621	1.02464	0.774767	0.124352	-0.0715885		334	0.27724	0.0673747	0.433169	0.233581	0.011487
	336	0.538652	1.02675	0.584482	0.391401	1.06643	1.17351	1.40645	0.967419	0.617902		336	0.3933	0.832723	0.753303	0.821137	0.796433	0.448862	1.24888	0.974474	0.89614		336	0.144204	0.0916962	0.1237					336	0.939181	1.01335	0.758973	0.120335	-0.0747112		336	0.279033	0.0649414	0.439502	0.234874	0.0119208
	338	0.538726	1.03169	0.591652	0.384843	1.06473	1.16777	1.39761	0.970177	0.609462		338	0.388458	0.827344	0.757015	0.805766	0.789147	0.444363	1.24538	0.972138	0.899723		338	0.14352	0.0880355	0.125674					338	0.930224	1.00138	0.743807	0.115294	-0.0777001		338	0.280401	0.0363411	0.442185	0.236491	0.011409
	340	0.512754	1.02901	0.593388	0.383077	1.0623	1.16261	1.39177	0.974131	0.600754		340	0.383283	0.824408	0.757565	0.792386	0.783048	0.438375	1.25603	0.96921	0.901927		340	0.143682	0.0978826	0.111853					340	0.919859	0.985537	0.725055	0.110492	-0.0803689		340	0.283451	0.0245728	0.445157	0.237486	0.0128865
	342	0.529418	1.02226	0.587062	0.378485	1.06002	1.15814	1.38503	0.977489	0.592748		342	0.380212	0.822461	0.758494	0.778541	0.777503	0.433819	1.25621	0.966396	0.900869		342	0.145551	0.0959124	0.127321					342	0.909485	0.976648	0.708825	0.107139	-0.0833367		342	0.284523	0.0760954	0.445077	0.238965	0.0138175
	344	0.511671	1.02179	0.589771	0.373342	1.05594	1.15085	1.37861	0.981315	0.584152		344	0.373697	0.815161	0.761028	0.766814	0.771874	0.431729	1.255	0.96315	0.901336		344	0.146203	0.0987455	0.117351					344	0.898543	0.967977	0.692084	0.103846	-0.0862675		344	0.287256	0.0783048	0.446295	0.239573	0.017689
	346	0.504645	1.02232	0.584215	0.368633	1.05293	1.14803	1.37675	0.984347	0.577227		346	0.369915	0.807864	0.752614	0.755161	0.765367	0.428673	1.24999	0.95974	0.900947		346	0.18739	0.0997107	0.107216					346	0.885819	0.959449	0.671584	0.0994564	-0.0883299		346	0.290284	0.0783848	0.448385	0.241649	0.019511
	348	0.504185	1.0151	0.586113	0.368906	1.0517	1.14137	1.37291	0.990126	0.570121		348	0.366563	0.804674	0.739984	0.744885	0.763179	0.423807	1.24783	0.955962	0.899677		348	0.188762	0.100651	0.111414					348	0.877427	0.950398	0.649673	0.0950111	-0.0911157		348	0.289985	0.0232728	0.450991	0.243524	0.0203974
	350	0.487193	1.00898	0.58706	0.36599	1.055	1.13602	1.36698	0.994177	0.562792		350	0.363753	0.802963	0.741288	0.738658	0.758075	0.420034	1.24702	0.951556	0.896456		350	0.190781	0.103961	0.13213					350	0.869739	0.939925	0.627592	0.0915354	-0.093149		350	0.292846	0.0119878	0.45048	0.245783	0.0211547
	352	0.486334	1.00219	0.594595	0.362482	1.06038	1.11031	1.35879	0.999218	0.554907		352	0.360165	0.804543	0.74372	0.728957	0.750793	0.416377	1.23911	0.947183	0.895039		352	0.192315	0.104289	0.120815					352	0.865723	0.929442	0.605698	0.0877548	-0.0950039		352	0.295429	0.0495136	0.454672	0.2476	0.0223078
	354	0.481885	0.998112	0.609968	0.362959	1.06084	1.06651	1.35062	1.00209	0.547951		354	0.358527	0.805959	0.751221	0.720672	0.745198	0.411365	1.22592	0.942932	0.893984		354	0.192383	0.107898	0.102831					354	0.859248	0.918386	0.583038	0.0842323	-0.0972664		354	0.296047	0.0751816	0.453388	0.248405	0.024176
	356	0.480216	0.988021	0.623804	0.358878	1.05843	1.0322	1.3419	1.00817	0.542002		356	0.355204	0.806003	0.753775	0.713227	0.739865	0.406836	1.22617	0.938009	0.893222		356	0.193343	0.10768	0.097897					356	0.84966	0.905529	0.566847	0.0810932	-0.0992849		356	0.299477	0.0791334	0.453413	0.248986	0.0244304
	358	0.488241	0.976137	0.628647	0.358998	1.05408	0.999692	1.33212	1.0127	0.537185		358	0.355822	0.808717	0.755778	0.70416	0.735291	0.404676	1.22487	0.932195	0.890391		358	0.194945	0.104136	0.097193					358	0.840356	0.897049	0.547727	0.0773195	-0.101377		358	0.301372	0.0742098	0.458002	0.24379	0.024904
	360	0.473615	0.969903	0.630719	0.357745	1.05069	0.983253	1.32355	1.01715	0.530934		360	0.356491	0.811792	0.753032	0.695438	0.726968	0.403436	1.22099	0.927344	0.890177		360	0.197597	0.108936	0.0954877					360	0.833268	0.889282	0.527813	0.0734436	-0.103203		360	0.302681	0.064664	0.458151	0.240173	0.0260271
	362	0.465772	0.966664	0.629185	0.356348	1.05396	0.978702	1.31433	1.02065	0.526474		362	0.352577	0.816046	0.746722	0.691428	0.71976	0.400269	1.21396	0.922857	0.890749		362	0.20035	0.116349	0.133231					362	0.826032	0.885223	0.508644	0.0690583	-0.105295		362	0.303463	0.0768126	0.462202	0.247513	0.0287246
	364	0.461309	0.957856	0.630791	0.354617	1.05432	0.977394	1.30636	1.02556	0.520953		364	0.352581	0.817206	0.743247	0.689948	0.709097	0.396438	1.20718	0.91695	0.89027		364	0.202502	0.125317	0.138712					364	0.818388	0.878681	0.487337	0.0659178	-0.106552		364	0.304093	0.0697106	0.469664	0.252952	0.0308885
	366	0.45973	0.949588	0.630417	0.356248	1.05527	0.972031	1.29695	1.02792	0.515927		366	0.352787	0.814656	0.740838	0.689891	0.706245	0.38909	1.20214	0.911487	0.8876		366	0.204645	0.116026	0.148551					366	0.813531	0.868992	0.46802	0.0627663	-0.108346		366	0.306178	0.0448051	0.470767	0.258053	0.0318336
	368	0.471003	0.94029	0.627085	0.355313	1.05694	0.973384	1.28752	1.02993	0.511759		368	0.350406	0.795974	0.731556	0.690131	0.711848	0.382457	1.20585	0.906094	0.884922		368	0.206947	0.130062	0.135653					368	0.809741	0.859591	0.448857	0.0605212	-0.1098		368	0.305466	0.079806	0.475131	0.261518	0.0325551
	370	0.45634	0.934948	0.616686	0.354915	1.06051	0.999072	1.27923	1.03111	0.507747		370	0.353193	0.789895	0.724436	0.688284	0.717022	0.380203	1.20624	0.90232	0.882483		370	0.206464	0.124709	0.158923					370	0.802874	0.852429	0.429928	0.058245	-0.111534		370	0.307761	0.0546896	0.471865	0.259763	0.032883
	372	0.463007	0.92609	0.61251	0.354635	1.05937	1.00375	1.27092	1.0304	0.503714		372	0.352714	0.788567	0.718387	0.686386	0.717848	0.381113	1.20572	0.897078	0.880198		372	0.205421	0.118826	0.145725					372	0.798767	0.845117	0.410001	0.0556294	-0.112866		372	0.309037	0.0953288	0.475168	0.25917	0.0331028
	374	0.460039	0.909569	0.608803	0.355029	1.05734	0.994653	1.26225	1.03476	0.500458		374	0.353983	0.806345	0.714147	0.662949	0.715635	0.378592	1.20239	0.892594	0.878353		374	0.205088	0.12972	0.156869					374	0.794343	0.837393	0.391166	0.0531684	-0.114194		374	0.310844	0.0898005	0.474814	0.259652	0.0354323
	376	0.461261	0.899511	0.606665	0.3546	1.05634	0.984075	1.25367	1.03679	0.497317		376	0.352692	0.806031	0.712974	0.636879	0.711918	0.374532	1.19589	0.889963	0.877242		376	0.204355	0.125878	0.148888					376	0.790259	0.832485	0.372315	0.051068	-0.115625		376	0.311553	0.0798581	0.480116	0.260041	0.0357233
	378	0.457011	0.891644	0.603912	0.356229	1.05673	0.959468	1.24522	1.01017	0.493276		378	0.348501	0.826509	0.709412	0.647709	0.70831	0.371079	1.1877	0.884298	0.874126		378	0.159751	0.127497	0.161415					378	0.786124	0.828656	0.355005	0.0486437	-0.116924		378	0.315915	0.068935	0.476959	0.26238	0.0373144
	380	0.457277	0.885104	0.606393	0.360654	1.05984	0.962503	1.2361	1.0137	0.48945		380	0.350475	0.835706	0.704874	0.666383	0.704375	0.358438	1.18467	0.877833	0.872341		380	0.159362	0.129233	0.121202					380	0.781001	0.821717	0.337805	0.0468214	-0.118417		380	0.317306	0.0405691	0.478191	0.264206	0.038457
	382	0.451682	0.872161	0.608022	0.361298	1.06523	0.946224	1.22906	1.02065	0.486499		382	0.352105	0.838837	0.697931	0.680924	0.700722	0.353951	1.17992	0.871224	0.869986		382	0.159533	0.120152	0.166011					382	0.777784	0.817567	0.322227	0.044308	-0.119312		382	0.319709	0.0828944	0.477129	0.267114	0.0384494
	384	0.442377	0.861924	0.60997	0.365496	1.06739	0.923544	1.21756	1.02553	0.484464		384	0.353388	0.837989	0.699349	0.688477	0.69816	0.35802	1.09522	0.865077	0.867866		384	0.162133	0.121343	0.137156					384	0.772259	0.813097	0.30592	0.0417357	-0.120503		384	0.32092	0.0556449	0.471273	0.268965	0.0386254
	386	0.44387	0.852512	0.608003	0.36723	1.06136	0.91762	1.20182	1.02908	0.481003		386	0.355348	0.843268	0.698852	0.692475	0.695827	0.359817	1.10537	0.858186	0.866178		386	0.164705	0.100562	0.135595					386	0.766146	0.80897	0.291495	0.0399136	-0.121503		386	0.321909	0.045274	0.470083	0.270287	0.0390076
	388	0.452383	0.847258	0.603649	0.368204	1.05651	0.904141	1.18811	1.02004	0.478771		388	0.35847	0.848629	0.692997	0.693188	0.694484	0.359818	1.12373	0.85116	0.864089		388	0.167023	0.100615	0.162888					388	0.764132	0.804792	0.276827	0.0377351	-0.12261		388	0.320943	0.0756858	0.478055	0.272026	0.0390036
	390	0.443075	0.835858	0.601969	0.366579	1.05458	0.890959	1.18216	1.05374	0.476342		390	0.362149	0.849817	0.688328	0.693363	0.694737	0.356866	1.13755	0.843677	0.861178		390	0.200752	0.130733	0.130611					390	0.761398	0.799616	0.261276	0.0355322	-0.123544		390	0.322547	0.060357	0.472348	0.27416	0.0395662
	392	0.432238	0.824266	0.600797	0.36768	1.05281	0.862292	1.17488	1.05443	0.474125		392	0.363932	0.851656	0.677189	0.691415	0.694983	0.356544	1.14397	0.836648	0.86057		392	0.216378	0.132635	0.169273					392	0.757252	0.796365	0.247481	0.0337664	-0.124502		392	0.322017	0.0561047	0.474179	0.275939	0.0408561
	394	0.448502	0.815836	0.597393	0.37121	1.05477	0.848881	1.16846	1.0537	0.472328		394	0.364287	0.854823	0.676321	0.689142	0.694612	0.355988	1.14631	0.829287	0.85762		394	0.219909	0.133168	0.140305					394	0.753906	0.790782	0.233401	0.0321482	-0.125828		394	0.323612	0.10988	0.478523	0.27722	0.0415627
	396	0.440505	0.808872	0.597165	0.372988	1.05937	0.905453	1.16217	1.00639	0.470015		396	0.366035	0.855483	0.677256	0.688486	0.695165	0.351078	1.14185	0.821788	0.854703		396	0.22136	0.133331	0.161949					396	0.7509	0.784605	0.220083	0.0304318	-0.126824		396	0.324176	0.095961	0.477236	0.278519	0.0429466
	398	0.421843	0.78692	0.60117	0.37302	1.06301	0.856096	1.15534	1.00608	0.467456		398	0.367766	0.853229	0.680162	0.691243	0.695372	0.348574	1.13303	0.814832	0.851636		398	0.223302	0.133221	0.141368					398	0.746608	0.78257	0.207623	0.0283505	-0.127439		398	0.324118	0.0920696	0.477569	0.281292	0.0437367
	400	0.422485	0.774202	0.603504	0.381148	1.06817	0.763471	1.14912	1.00627	0.465064		400	0.36801	0.848469	0.682278	0.696647	0.695454	0.344765	1.12654	0.808469	0.848977		400	0.225467	0.129511	0.150626					400	0.742279	0.779807	0.195784	0.0270192	-0.128501		400	0.3255	0.0566212	0.477577	0.283082	0.0450834
	402	0.429829	0.764743	0.603012	0.379399	1.07221	0.746698	1.14134	1.03607	0.463073		402	0.369112	0.843376	0.680684	0.704245	0.696451	0.340385	1.12281	0.801815	0.845432		402	0.227338	0.126554	0.158193					402	0.736105	0.775619	0.183588	0.0252854	-0.129203		402	0.326409	0.0547417	0.479059	0.284392	0.0458824
	404	0.430235	0.753018	0.60408	0.384752	1.07577	0.734097	1.13443	1.00994	0.461382		404	0.372407	0.840774	0.675217	0.70949	0.697938	0.338084	1.11919	0.795651	0.842624		404	0.228759	0.124457	0.153624					404	0.733891	0.772237	0.170849	0.0236921	-0.129565		404	0.328051	0.0516402	0.476731	0.28478	0.0464728
	406	0.418997	0.745343	0.606888	0.386429	1.08098	0.722889	1.129	1.00353	0.46027		406	0.374926	0.837756	0.669761	0.71292	0.698255	0.334884	1.11365	0.788961	0.842459		406	0.230321	0.120077	0.163065					406	0.731119	0.7692	0.158481	0.0224052	-0.130033		406	0.331298	0.0883357	0.475802	0.285792	0.047519
	408	0.411418	0.739213	0.607019	0.393556	1.08508	0.711086	1.12076	1.05091	0.459055		408	0.378601	0.830702	0.670568	0.714727	0.699068	0.334587	1.10867	0.781572	0.836637		408	0.231191	0.119596	0.161872					408	0.728143	0.764863	0.145451	0.0211302	-0.130713		408	0.332276	0.123756	0.474081	0.289201	0.0486478
	410	0.417902	0.731243	0.607625	0.393354	1.08584	0.709453	1.11519	1.05146	0.458624		410	0.380908	0.82387	0.665508	0.712407	0.698506	0.331478	1.10276	0.775724	0.83082		410	0.232275	0.106359	0.136172					410	0.72246	0.760489	0.132423	0.0198174	-0.13115		410	0.331488	0.128699	0.473516	0.290351	0.0500188
	412	0.415316	0.721127	0.60709	0.399994	1.08892	0.703559	1.10825	1.04922	0.457509		412	0.384232	0.818994	0.664911	0.705944	0.700518	0.327699	1.09641	0.768198	0.827476		412	0.233	0.10604	0.170692					412	0.720327	0.75425	0.121387	0.0184011	-0.131936		412	0.333882	0.118417	0.470565	0.29289	0.050765
	414	0.406595	0.708437	0.609506	0.401197	1.09567	0.710493	1.10315	1.04657	0.456561		414	0.387158	0.816159	0.657364	0.706938	0.70252	0.320261	1.08926	0.763921	0.821923		414	0.232941	0.108892	0.142115					414	0.714353	0.752014	0.10934	0.0172498	-0.132633		414	0.33221	0.148069	0.47202	0.294805	0.0516196
	416	0.408431	0.69974	0.606485	0.40491	1.10312	0.710404	1.09509	0.988643	0.455527		416	0.390889	0.809594	0.641443	0.711093	0.705269	0.317976	1.08195	0.758064	0.815579		416	0.233635	0.110364	0.173985					416	0.71286	0.749212	0.0991907	0.0157762	-0.13268		416	0.334024	0.13849	0.474621	0.296098	0.0532504
	418	0.40395	0.691262	0.603846	0.407171	1.10984	0.709046	1.08744	0.988449	0.454322		418	0.391935	0.803512	0.645714	0.715557	0.707236	0.316141	1.07135	0.751063	0.810828		418	0.233919	0.110721	0.14466					418	0.706729	0.746205	0.0894966	0.0139918	-0.132897		418	0.335661	0.100428	0.476505	0.297003	0.054812
	420	0.407525	0.683908	0.606013	0.411935	1.11405	0.712109	1.08152	0.990159	0.453642		420	0.39405	0.797793	0.657975	0.717758	0.7087	0.313889	1.06633	0.745401	0.807456		420	0.233195	0.115196	0.146914					420	0.70138	0.740463	0.0803079	0.0123431	-0.133123		420	0.335175	0.101633	0.476576	0.298787	0.0560114
	422	0.403073	0.674079	0.607006	0.412281	1.11564	0.715446	1.07462	1.04245	0.452568		422	0.396896	0.792397	0.663201	0.72285	0.708885	0.31282	1.0609	0.741195	0.803844		422	0.232344	0.117514	0.158835					422	0.664391	0.738307	0.0711318	0.0110662	-0.133205		422	0.336428	0.106724	0.475758	0.301267	0.0574219
	424	0.400485	0.673545	0.61165	0.417971	1.1252	0.710471	1.06807	1.04256	0.451743		424	0.399228	0.788019	0.667334	0.724533	0.708747	0.311901	1.05499	0.734005	0.798004		424	0.227874	0.122075	0.157141					424	0.639558	0.732271	0.0632412	0.00967139	-0.13274		424	0.337986	0.110594	0.475874	0.303165	0.0591648
	426	0.399247	0.66735	0.611242	0.418808	1.13036	0.70449	1.06353	1.04179	0.450594		426	0.402327	0.783994	0.672555	0.724371	0.710328	0.312267	1.04901	0.727134	0.794185		426	0.238547	0.123774	0.155666					426	0.652502	0.730763	0.0554792	0.00860049	-0.133351		426	0.340277	0.11566	0.48059	0.303329	0.0597686
	428	0.392904	0.659765	0.614208	0.421007	1.13473	0.702711	1.05701	1.0396	0.449417		428	0.405943	0.779566	0.670209	0.717716	0.70825	0.312669	1.04186	0.718475	0.789162		428	0.240503	0.125277	0.180385					428	0.671567	0.724568	0.0476333	0.00757767	-0.133521		428	0.339376	0.112692	0.475825	0.303639	0.0606581
	430	0.408367	0.658553	0.615893	0.423224	1.14026	0.695147	1.05095	1.03737	0.4484		430	0.40959	0.773747	0.664791	0.715498	0.707756	0.310828	1.0341	0.714971	0.783425		430	0.243251	0.127961	0.17869					430	0.683386	0.719162	0.0389361	0.00666236	-0.133535		430	0.339597	0.115705	0.477429	0.299839	0.0615847
	432	0.403385	0.647409	0.613685	0.421843	1.14484	0.684686	1.04434	1.03383	0.447472		432	0.410079	0.768787	0.657565	0.722135	0.709033	0.306748	1.03029	0.71001	0.776655		432	0.243959	0.130157	0.187995					432	0.691714	0.681787	0.0305901	0.00549813	-0.133895		432	0.340015	0.108711	0.475619	0.298599	0.0622243
	434	0.402835	0.643523	0.609504	0.430828	1.15274	0.678311	1.03706	1.03165	0.447415		434	0.413981	0.760507	0.649358	0.727375	0.709189	0.304824	1.02191	0.707213	0.770728		434	0.245184	0.133495	0.160787					434	0.699064	0.656694	0.0229868	0.00490466	-0.133662		434	0.344036	0.150926	0.473392	0.304296	0.0637961
	436	0.390948	0.639945	0.606426	0.431183	1.15611	0.668777	1.02733	1.02888	0.447448		436	0.417161	0.752097	0.646102	0.731528	0.708345	0.30126	0.991581	0.706449	0.765336		436	0.213611	0.134203	0.183346					436	0.701627	0.669774	0.0154369	0.00471649	-0.133798		436	0.343423	0.1722	0.467275	0.308125	0.0645589
	438	0.393988	0.636582	0.600996	0.434886	1.15858	0.668394	1.02001	1.01129	0.44765		438	0.420034	0.746724	0.642099	0.733832	0.707842	0.297577	0.978537	0.702337	0.759674		438	0.191602	0.136159	0.160803					438	0.705314	0.689038	0.00855205	0.00383947	-0.133432		438	0.344257	0.167742	0.469649	0.311598	0.0658719
	440	0.406608	0.633789	0.601745	0.439949	1.15668	0.67045	1.01188	0.993552	0.447642		440	0.422077	0.738729	0.640847	0.732013	0.709529	0.295136	0.975239	0.695791	0.751269		440	0.190407	0.136979	0.158135					440	0.709454	0.700981	0.0014775	0.00239337	-0.133387		440	0.345144	0.178231	0.47919	0.315182	0.0669904
	442	0.391308	0.63238	0.596754	0.44112	1.15261	0.666934	1.00475	0.985813	0.447095		442	0.425846	0.729924	0.636466	0.732811	0.711435	0.295644	0.97642	0.686818	0.746618		442	0.190064	0.138237	0.162358					442	0.712163	0.709395	-0.00532858	0.00212124	-0.133085		442	0.344783	0.186975	0.480892	0.318236	0.0680044
	444	0.395149	0.630651	0.59296	0.441466	1.14712	0.660156	0.997827	1.02217	0.44703		444	0.43038	0.721804	0.636619	0.735737	0.711991	0.294639	0.97029	0.680192	0.741104		444	0.187863	0.139632	0.162665					444	0.714172	0.716822	-0.0114458	0.00141118	-0.133015		444	0.344497	0.194714	0.478268	0.320866	0.068893
	446	0.395318	0.629531	0.589321	0.450498	1.13827	0.647239	0.990598	1.017	0.447447		446	0.432757	0.711385	0.634138	0.741079	0.711335	0.292372	0.972038	0.674891	0.735254		446	0.187991	0.142384	0.161817					446	0.715278	0.719412	-0.0178245	-0.000153672	-0.132895		446	0.346433	0.145778	0.475755	0.322346	0.0696271
	448	0.390732	0.623325	0.590981	0.456828	1.13682	0.633636	0.983002	0.977325	0.448351		448	0.434948	0.710361	0.630483	0.747776	0.712416	0.29135	0.980181	0.665882	0.729595		448	0.189172	0.158659	0.157181					448	0.716786	0.723137	-0.0235656	-0.00102787	-0.132552		448	0.348443	0.143902	0.470794	0.323685	0.0706511
	450	0.384092	0.617838	0.597258	0.460256	1.13491	0.608451	0.976472	0.962813	0.449047		450	0.437771	0.704176	0.622965	0.753443	0.711727	0.290371	0.9839	0.658005	0.721921		450	0.191494	0.160359	0.156597					450	0.718176	0.727321	-0.0290911	-0.00220586	-0.132337		450	0.347811	0.143301	0.468876	0.32468	0.0712944
	452	0.399793	0.613813	0.604323	0.464718	1.13667	0.598333	0.96863	1.00946	0.45018		452	0.440996	0.697425	0.622023	0.757263	0.709683	0.288741	0.981397	0.648383	0.715608		452	0.193708	0.161059	0.157407					452	0.715628	0.730058	-0.0348753	-0.00286046	-0.13206		452	0.349708	0.140576	0.470915	0.325877	0.0729141
	454	0.388763	0.60863	0.596219	0.468725	1.13667	0.598234	0.961308	0.987767	0.45016		454	0.443443	0.688011	0.616374	0.761015	0.7096	0.286903	0.980283	0.638407	0.709762		454	0.195869	0.162076	0.160106					454	0.714224	0.732088	-0.0391849	-0.00336006	-0.131449		454	0.348392	0.144497	0.479674	0.327428	0.0744616
	456	0.418172	0.59749	0.575197	0.472582	1.13643	0.586004	0.95385	0.990472	0.451749		456	0.444514	0.679306	0.616474	0.765137	0.709947	0.285077	0.976426	0.628763	0.707386		456	0.198808	0.163544	0.190692					456	0.712388	0.733206	-0.0436138	-0.00398106	-0.131338		456	0.348258	0.149123	0.488036	0.328997	0.0771332
	458	0.394147	0.59797	0.561447	0.473071	1.13741	0.578032	0.947767	0.99433	0.453296		458	0.447636	0.670031	0.611675	0.769353	0.711247	0.284968	0.967719	0.61953	0.699557		458	0.199563	0.162702	0.20335					458	0.708083	0.73473	-0.0478546	-0.00495694	-0.130965		458	0.348112	0.162229	0.490914	0.329679	0.0788868
	460	0.411508	0.595611	0.555351	0.483012	1.14074	0.568733	0.942566	0.93002	0.453288		460	0.45015	0.658505	0.614442	0.772044	0.712266	0.282967	0.959278	0.611086	0.693221		460	0.199905	0.163069	0.206462					460	0.701027	0.736134	-0.0519095	-0.00544176	-0.130726		460	0.351027	0.167204	0.498422	0.330758	0.0803806
	462	0.411862	0.589245	0.551013	0.488463	1.14129	0.565158	0.939064	0.978108	0.4544		462	0.454232	0.656241	0.614821	0.77887	0.713446	0.281177	0.950631	0.604449	0.68818		462	0.199611	0.162923	0.167489					462	0.691951	0.73356	-0.0545334	-0.00653225	-0.130147		462	0.352863	0.178865	0.501344	0.333239	0.0819208
	464	0.412559	0.587018	0.550218	0.490115	1.14143	0.55807	0.933767	0.91912	0.454342		464	0.455366	0.648127	0.606942	0.782338	0.712277	0.278895	0.943781	0.598391	0.683507		464	0.199788	0.163863	0.191167					464	0.688595	0.732141	-0.0573504	-0.00748361	-0.129984		464	0.353966	0.205492	0.501757	0.334708	0.0842015
	466	0.406724	0.586262	0.550244	0.490933	1.14259	0.584054	0.930584	0.905783	0.454182		466	0.456913	0.638206	0.589822	0.78891	0.712464	0.276917	0.935964	0.591219	0.677835		466	0.199259	0.163591	0.166815					466	0.691268	0.730286	-0.0607254	-0.00815071	-0.129693		466	0.354016	0.298897	0.498831	0.335695	0.0856362
	468	0.386689	0.578185	0.550237	0.491199	1.14303	0.587367	0.925606	0.90285	0.456309		468	0.461255	0.628599	0.589208	0.793877	0.712002	0.277596	0.923247	0.585457	0.670671		468	0.198036	0.162733	0.203354					468	0.695672	0.725935	-0.0637412	-0.00856845	-0.129424		468	0.356078	0.300561	0.502167	0.335084	0.0884068
	470	0.387584	0.571361	0.550998	0.492457	1.14444	0.56942	0.921366	0.965969	0.456528		470	0.46248	0.620096	0.5924	0.796596	0.710892	0.277174	0.916707	0.579486	0.664894		470	0.197031	0.162287	0.202643					470	0.698078	0.718806	-0.0658305	-0.00838533	-0.128405		470	0.356191	0.300027	0.505266	0.335431	0.0891759
	472	0.396068	0.56559	0.551957	0.493374	1.15066	0.548514	0.916013	0.938637	0.456955		472	0.465063	0.611713	0.593353	0.797659	0.710432	0.277362	0.912474	0.574898	0.657218		472	0.197082	0.166163	0.170397					472	0.695754	0.709635	-0.0679428	-0.00866954	-0.127621		472	0.356395	0.298666	0.506801	0.336325	0.0904259
	474	0.384626	0.566481	0.549399	0.503759	1.15256	0.524077	0.911629	0.944624	0.457809		474	0.469627	0.603506	0.594564	0.799154	0.711127	0.276836	0.90919	0.569804	0.649811		474	0.195899	0.16709	0.19113					474	0.694831	0.706244	-0.0708724	-0.00878697	-0.126873		474	0.356266	0.280379	0.508146	0.338826	0.0916709
	476	0.385955	0.55958	0.55157	0.505223	1.15543	0.577191	0.907179	0.962767	0.4581		476	0.47385	0.597866	0.592623	0.802221	0.710329	0.276262	0.905021	0.565757	0.640419		476	0.196774	0.162572	0.18337					476	0.693526	0.708945	-0.0730836	-0.00885759	-0.126434		476	0.357642	0.271158	0.505687	0.342485	0.0933994
	478	0.372571	0.557638	0.550256	0.507987	1.16094	0.502826	0.902904	0.933232	0.458719		478	0.474619	0.589254	0.590932	0.805045	0.71156	0.276562	0.898279	0.561948	0.636266		478	0.198744	0.160027	0.168562					478	0.691031	0.713394	-0.074189	-0.00882411	-0.12585		478	0.356235	0.263058	0.509275	0.345227	0.0944307
	480	0.379334	0.554101	0.548894	0.50852	1.16591	0.49807	0.897308	0.960666	0.458848		480	0.480152	0.582235	0.584213	0.807894	0.712265	0.276095	0.887149	0.557154	0.628316		480	0.199238	0.158422	0.190782					480	0.692597	0.715826	-0.0762047	-0.00839669	-0.125139		480	0.356139	0.247264	0.506827	0.347537	0.0952854
	482	0.380471	0.55559	0.549759	0.515685	1.16843	0.551719	0.892831	0.955787	0.459693		482	0.484168	0.575963	0.582886	0.812035	0.711258	0.274313	0.879505	0.552085	0.617915		482	0.199552	0.156857	0.180696					482	0.694441	0.713478	-0.0790237	-0.00872417	-0.124867		482	0.359577	0.219272	0.510068	0.348397	0.0964363
	484	0.368878	0.555404	0.552647	0.519032	1.17274	0.569929	0.887201	0.951074	0.460795		484	0.48556	0.569942	0.582012	0.81599	0.705581	0.272547	0.87326	0.549417	0.607992		484	0.201338	0.153653	0.160678					484	0.693586	0.712545	-0.0810719	-0.00920075	-0.124039		484	0.359683	0.214418	0.510839	0.350153	0.0974878
	486	0.360208	0.553033	0.553139	0.52605	1.17426	0.566251	0.883118	0.93394	0.460066		486	0.488645	0.563487	0.577761	0.821059	0.697822	0.271846	0.865087	0.5458	0.605889		486	0.201464	0.130201	0.17248					486	0.690765	0.711226	-0.0841696	-0.00994628	-0.123791		486	0.360737	0.218488	0.512171	0.351806	0.0989182
	488	0.37975	0.549834	0.552643	0.53115	1.17479	0.567849	0.878537	0.947225	0.460766		488	0.491287	0.557543	0.574163	0.823614	0.69393	0.272225	0.849112	0.543617	0.602384		488	0.201591	0.127535	0.200835					488	0.688667	0.708705	-0.08599	-0.0104473	-0.123294		488	0.363684	0.221711	0.517032	0.352975	0.100032
	490	0.377163	0.546639	0.554011	0.534076	1.1757	0.525986	0.874552	0.942715	0.460623		490	0.493329	0.54933	0.569493	0.826999	0.695457	0.271678	0.832163	0.539516	0.598957		490	0.201471	0.125412	0.169852					490	0.688102	0.710288	-0.0880732	-0.010597	-0.123158		490	0.364306	0.229969	0.516762	0.354496	0.100901
	492	0.384057	0.541361	0.557846	0.534732	1.17723	0.481779	0.870445	0.940216	0.460516		492	0.491546	0.543005	0.569564	0.828951	0.699724	0.270086	0.835766	0.537361	0.592099		492	0.201855	0.121768	0.157709					492	0.687434	0.712151	-0.0893468	-0.0103232	-0.122465		492	0.366042	0.228156	0.513086	0.355121	0.102294
	494	0.395034	0.54328	0.560647	0.53951	1.17831	0.481944	0.865945	0.910746	0.460617		494	0.494301	0.536754	0.563502	0.831593	0.70563	0.271412	0.837974	0.535818	0.588305		494	0.192924	0.122604	0.190196					494	0.687024	0.711287	-0.0910863	-0.0103559	-0.122122		494	0.367427	0.226458	0.510102	0.356198	0.10344
	496	0.390526	0.542197	0.558405	0.539948	1.17918	0.482108	0.862243	0.93117	0.46164		496	0.497934	0.532195	0.562543	0.831939	0.711634	0.26963	0.841024	0.53004	0.585513		496	0.193619	0.127295	0.201673					496	0.688525	0.708437	-0.0926008	-0.0100771	-0.121794		496	0.366732	0.235331	0.50698	0.357732	0.103724
	498	0.392785	0.545784	0.558186	0.54891	1.18034	0.473385	0.859459	0.90205	0.46115		498	0.50451	0.5279	0.5618	0.833538	0.717722	0.270254	0.835031	0.524013	0.576806		498	0.193886	0.128929	0.2018					498	0.688296	0.706317	-0.094697	-0.0110376	-0.121769		498	0.369445	0.235064	0.504674	0.359946	0.10576
	500	0.382977	0.541474	0.558251	0.551283	1.1784	0.47302	0.855373	0.913226	0.461219		500	0.509054	0.521794	0.559174	0.835507	0.721049	0.268834	0.831863	0.525296	0.571483		500	0.194085	0.128609	0.164856					500	0.686507	0.705746	-0.0961389	-0.0110422	-0.121115		500	0.369765	0.229947	0.50769	0.362266	0.106258

## Sheet: Figure 3
	Fig. 3d
	CYP94C1 relative expression level
	0 h			1 h
	1.13752	0.897861	0.964618	3.13488	2.73354	2.44283
	JAZ13 relative expression level
	0 h			1 h
	1.05296	0.811934	1.13511	3.27952	3.03266	2.94208
	LOX4 relative expression level
	0 h			1 h
	0.936845	1.08567	0.977485	7.2402	7.47218	6.75472

## Sheet: Figure 4
	Fig. 4b							Fig. 4b											Fig. 4b (GSH-induced GCaMP3 data from Fig. 2c are reproduced to aid in comparison)												Fig. 4c
	Quantitative measurement of [Ca2+]cyt levels in target leaf 6 after application of 100 mM GSH to leaf 1 of GCaMP3/glr3.3 plant							Quantitative measurement of [Ca2+]cyt levels in target leaf 6 after application of 100 mM GSH to leaf 1 of GCaMP3/glr3.6 plant											Quantitative measurement of [Ca2+]cyt levels in target leaf 6 after application of 100 mM GSH to leaf 1 of GCaMP3 plant												OPR3
	Time (s)	Rep1	Rep2	Rep3	Rep4	Rep5		Time (s)	Rep1	Rep2	Rep3	Rep4	Rep5	Rep6	Rep7	Rep8	Rep9		Time (s)	Rep1	Rep2	Rep3	Rep4	Rep5	Rep6	Rep7	Rep8	Rep9			Sample Name	Relative gene expression level
																															GCaMP3-0min-1	1.051
	0	-0.0355728	-0.0277436	-0.0578794	-0.0721591	-0.0599146		0	-0.00927299	-0.0359849	-0.0224843	-0.00331149	0.0407254	-0.0453577	-0.0655888	-0.0692874	-0.0123122		0	0.0177369	0.0378166	-0.0367062	0.0339129	-0.0219767	-0.0416759	0.0360266	-0.0799688	0.0103317			GCaMP3-0min-2	0.995
	2	-0.0300827	-0.0329681	-0.0406185	-0.0610556	-0.0458146		2	-0.00483615	-0.0303154	-0.0085725	0.00359488	0.0425007	-0.0361172	-0.0426348	-0.0639623	-0.00446742		2	0.0131003	0.0406172	-0.0251255	0.038205	-0.00912506	-0.0438749	0.0408515	-0.0718101	0.00647546			GCaMP3-0min-3	0.954
	4	-0.0266633	-0.0265481	-0.0300467	-0.0542755	-0.0320928		4	-0.000612939	-0.00636215	-0.0113402	0.00529876	0.0506357	-0.0363804	-0.0330403	-0.0661867	0.0106762		4	0.00962354	0.0457985	-0.0137865	0.0372163	0.00220361	-0.0489935	0.0433353	-0.0730628	0.00685139			GCaMP3-30min-GSH-1	4.674
	6	-0.0132417	-0.0291734	-0.0240467	-0.0513374	-0.026809		6	0.00943746	-0.00483326	-0.0133972	0.00457944	0.0542921	-0.0405339	-0.0281881	-0.0708714	0.015756		6	0.00256614	0.0476537	0.0129349	0.0322721	0.00813886	-0.052004	0.0450978	-0.0641974	0.00811907			GCaMP3-30min-GSH-2	5.138
	8	0.00228282	-0.0332074	-0.0214429	-0.0504454	-0.026007		8	0.00996385	-0.0367937	-0.021549	0.00312368	0.0600484	-0.0405171	-0.0254904	-0.0820232	0.0191047		8	-0.00678988	0.0491376	0.0152162	0.0386644	0.00898911	-0.0547656	0.0459025	-0.0560914	0.00848563			GCaMP3-30min-GSH-3	4.429
	10	0.0057627	-0.0252855	-0.0204496	-0.0515325	-0.0272263		10	0.00407654	-0.0371093	-0.0305637	0.0059615	0.0620005	-0.0431058	-0.0281261	-0.0812515	0.023516		10	0.00672157	0.0488099	0.0157392	0.0426131	0.00821842	-0.0571415	0.0478576	-0.0467587	0.00795261			GCaMP3/glr3.3-0min-1	0.89
	12	-0.000330895	-0.016687	-0.0199607	-0.0529714	-0.0378427		12	-0.00190175	-0.0255639	-0.0393064	0.00137609	0.0661535	-0.0417921	-0.0383675	-0.0792492	0.0235792		12	0.00267401	0.0509039	0.0147189	0.0449283	0.00986638	-0.0568094	0.0489862	-0.0362892	0.00885595			GCaMP3/glr3.3-0min-2	1.14
	14	-0.00923145	-0.0141159	-0.0204538	-0.0601661	-0.0416815		14	0.00533364	-0.0339956	-0.0417339	0.00381223	0.0691448	-0.0411329	-0.0372209	-0.0852479	0.0245977		14	0.00536314	0.051555	0.0154262	0.0439602	0.0131901	-0.0246336	0.0509657	0.0236128	0.00951065			GCaMP3/glr3.3-0min-3	0.97
	16	-0.0102601	-0.0150529	-0.0196885	-0.0634162	-0.0397247		16	0.00689739	-0.0359319	-0.0441316	-0.0133795	0.0714885	-0.0375174	-0.0385706	-0.0912786	0.0107386		16	0.00876516	0.0534613	0.0142131	0.0471627	0.0171825	-0.0247173	0.0537939	0.0251657	0.00968019			GCaMP3/glr3.3-30min-GSH-1	1.414
	18	-0.0205497	-0.0253836	-0.0215869	-0.0637684	-0.0326823		18	0.00754431	-0.0337546	-0.0451077	-0.0130411	0.0730983	-0.0393176	-0.0314865	-0.0955495	0.0294995		18	0.00204005	0.0536823	0.0134583	0.0501118	0.0211154	-0.0280993	0.0567276	0.0271672	0.0101998			GCaMP3/glr3.3-30min-GSH-2	1.514
	20	0.00651559	-0.0250181	-0.0224061	-0.0632063	-0.0324214		20	0.00877389	-0.0329519	-0.0466427	-0.0122595	0.0735696	-0.0415839	-0.034035	-0.0964366	0.0458645		20	-0.00518975	0.0520943	0.0143264	0.0534997	0.025979	-0.0298815	0.0599661	0.0290344	0.010389			GCaMP3/glr3.3-30min-GSH-3	1.618
	22	0.00622576	-0.020921	-0.025342	-0.0663101	-0.0322144		22	0.00780044	-0.0358133	-0.045274	-0.0109145	0.0732547	-0.0437644	-0.0374341	-0.10513	0.0442167		22	0.0100305	0.0534758	0.0135036	0.0142631	0.0312281	-0.034051	0.0623178	0.0292748	0.00995046			GCaMP3/glr3.6-0min-1	1.196
	24	0.00146402	-0.0259681	-0.0280331	-0.0682161	-0.0345383		24	0.00852933	-0.0372548	-0.0445136	-0.0117098	0.0713551	-0.0458545	-0.0407074	-0.105388	0.0539684		24	0.00831769	0.0543496	0.0162108	0.00682791	0.0366313	-0.0426182	0.0657599	0.0289095	0.0099371			GCaMP3/glr3.6-0min-1	0.936
	26	-0.0347895	-0.0274465	-0.0311932	-0.0714917	-0.0362018		26	0.0120548	-0.0429955	-0.0546485	-0.0124278	0.0708702	-0.0482629	-0.0360741	-0.10524	0.0592452		26	0.00627034	0.0561399	0.0136382	0.0058181	0.0420585	-0.0285383	0.0692767	0.0279268	0.00974802			GCaMP3/glr3.6-0min-1	0.868
	28	-0.0204042	-0.0174032	-0.0424598	-0.0743061	-0.0380484		28	0.0114527	-0.0423578	-0.0558425	-0.012649	0.0732873	-0.0463607	-0.0331925	-0.104999	0.0689655		28	0.0211558	0.0559982	0.00261477	0.00561226	0.0474619	-0.0331487	0.0715071	0.0228837	0.0104962			GCaMP3/glr3.6-30min-GSH-1	5.289
	30	-0.0356716	-0.0162373	-0.0548057	-0.0763402	-0.0392064		30	0.00998837	-0.0376938	-0.0582122	-0.0139317	0.075864	-0.0498016	-0.0350285	-0.107451	0.0711254		30	0.0118088	0.0547157	0.0189938	0.0283587	0.0528505	-0.0482261	0.0752707	0.018667	0.0112726			GCaMP3/glr3.6-30min-GSH-2	3.933
	32	-0.00335585	-0.0201255	-0.0649803	-0.0789002	-0.0406563		32	0.00921409	-0.0425859	-0.051461	-0.0170887	0.0642403	-0.0520743	-0.035273	-0.109638	0.0690733		32	0.00900286	0.0494422	0.0213049	0.00854043	0.0588875	-0.0504095	0.0774452	0.0184981	0.0111772			GCaMP3/glr3.6-30min-GSH-3	4.761
	34	-0.0424953	-0.0155505	-0.0619325	-0.0822618	-0.045387		34	0.00734047	-0.0535484	-0.0506265	-0.0194784	0.0839466	-0.0544317	-0.0333965	-0.112446	0.0778557		34	0.0103764	0.048571	0.0241312	0.0521027	0.0668594	-0.0467814	0.0802079	0.0204081	0.0113989
	36	-0.0122779	-0.0122227	-0.0623283	-0.0839648	-0.0538127		36	0.00545998	-0.0503111	-0.0538006	-0.017656	0.0383942	-0.0529695	-0.0339524	-0.114073	0.0782491		36	0.012729	0.0471656	0.0265779	0.0109619	0.0781443	-0.0297245	0.0826002	0.0196693	0.0117411			Fig. 4c
	38	-0.00814804	-0.0119723	-0.0640322	-0.0849634	-0.0496836		38	0.00476995	-0.0437757	-0.0567396	-0.017291	0.047323	-0.0584635	-0.0338928	-0.114072	0.0790118		38	0.00231518	0.0477808	0.0293359	0.0111717	0.0874498	-0.0421251	0.0902505	0.019179	0.0124986			JAZ5
	40	-0.0117059	-0.0107917	-0.0647319	-0.0844039	-0.0625562		40	0.00701504	-0.0341455	-0.0558301	-0.0130712	0.0506113	-0.0614991	-0.0337659	-0.123186	0.08374		40	0.0300025	0.0497784	0.0304113	0.0571432	0.0962929	-0.0305506	0.0889879	0.0213689	0.0144264			Sample Name	Relative gene expression level
	42	-0.0143168	-0.00823565	-0.0634237	-0.0852821	-0.0728784		42	0.00563987	-0.0492981	-0.040546	-0.0118426	0.0458232	-0.0635771	-0.0321615	-0.130064	0.0841835		42	0.011256	0.0524877	0.0332905	0.0327982	0.110342	-0.0321853	0.0901004	0.0230161	0.0154417			GCaMP3-0min-1	1.036
	44	-0.0145409	-0.00881535	-0.0669288	-0.0856586	-0.075041		44	0.00282775	-0.0385725	-0.0387757	-0.0106282	0.0480824	-0.0641081	-0.0309786	-0.130921	0.0727081		44	0.0155427	0.0560409	0.0346233	0.0117951	0.120427	-0.0996635	0.0920097	0.0187698	0.016783			GCaMP3-0min-2	0.959
	46	-0.0156882	-0.00885231	-0.0724217	-0.0878259	-0.069073		46	9.64238e-05	-0.0371221	-0.0402411	-0.00897292	0.0501389	-0.0695893	-0.0306319	-0.134424	0.03675		46	0.00707388	0.0579421	0.0334137	0.00973647	0.140928	-0.108545	0.0925505	0.0210909	0.0170801			GCaMP3-0min-3	1.005
	48	-0.0153084	-0.00746876	-0.0765372	-0.0884805	-0.0640231		48	0.00106996	-0.034081	-0.0340996	-0.0114097	0.0519128	-0.0564429	-0.0308325	-0.137742	0.0898286		48	-0.00279897	0.0589661	0.03353	0.029271	0.15242	-0.0633166	0.0936659	0.0155845	0.0175048			GCaMP3-30min-GSH-1	6.081
	50	-0.0164015	-0.00911341	-0.078177	-0.0890947	-0.0633554		50	0.00517207	-0.0326084	-0.0334183	-0.012351	0.0328483	-0.0737318	-0.0295424	-0.139558	0.0353015		50	0.0145468	0.058949	0.0360524	0.0158891	0.171661	-0.0431245	0.0952724	0.0358356	0.0176882			GCaMP3-30min-GSH-2	8.913
	52	-0.0167191	-0.00883832	-0.0776206	-0.089822	-0.064358		52	0.00809238	-0.0448383	-0.0451309	-0.0117828	0.0584975	-0.0584229	-0.0285586	-0.140679	0.0960306		52	0.0193555	0.0598843	0.0380599	0.0482339	0.192092	-0.0821858	0.099207	0.0296031	0.0186314			GCaMP3-30min-GSH-3	7.285
	54	-0.01857	-0.00893284	-0.0765893	-0.0900474	-0.0306476		54	0.00579942	-0.0302368	-0.0579686	-0.0114178	0.033738	-0.083759	-0.0295713	-0.140464	0.0966216		54	0.00492274	0.0583133	0.0403087	0.00939374	0.216034	-0.0920238	0.102356	0.026707	0.0197457			GCaMP3/glr3.3-0min-1	0.945
	56	-0.0212372	-0.056786	-0.073533	-0.0910408	-0.0316892		56	0.00658556	-0.0374653	-0.053455	-0.0105052	0.0623207	-0.056011	-0.0284979	-0.141633	0.099105		56	0.0266256	0.0592127	0.0447215	0.0571304	0.23966	-0.0777068	0.104097	0.0292712	0.0207303			GCaMP3/glr3.3-0min-2	0.987
	58	-0.023366	-0.0574607	-0.073102	-0.0916252	-0.0402378		58	0.00762518	-0.0409608	-0.0578509	-0.00915693	0.0579204	-0.0847347	-0.0260184	-0.123168	0.101326		58	0.028197	0.0608092	0.0454429	0.0362614	0.26696	-0.105104	0.104435	0.0323287	0.0223942			GCaMP3/glr3.3-0min-3	1.068
	60	-0.0254652	-0.0586646	-0.075511	-0.0918913	-0.0657287		60	0.00951598	-0.0250954	-0.0526872	-0.0101927	0.0638867	-0.0550596	-0.0234773	-0.0794447	0.102217		60	0.0245487	0.0611395	0.0467604	0.0588343	0.292685	-0.106873	0.105294	0.0334015	0.0231419			GCaMP3/glr3.3-30min-GSH-1	1.38
	62	-0.0261765	-0.0583026	-0.0820159	-0.0924979	-0.0730868		62	0.0125774	-0.0232594	-0.0424843	-0.0102688	0.0426504	-0.0804247	-0.0175084	-0.0814895	0.104225		62	0.032903	0.0616976	0.0472024	0.0553294	0.318787	-0.0485362	0.107721	0.0321242	0.0242381			GCaMP3/glr3.3-30min-GSH-2	1.534
	64	-0.0282621	-0.060198	-0.0758957	-0.0926737	-0.0665685		64	0.0212213	-0.0420254	-0.0368008	-0.0112892	0.0741154	-0.0834047	-0.0120944	-0.0826495	0.108769		64	0.0160531	0.0639426	0.0494927	0.0524261	0.348707	-0.0531884	0.109966	0.0317077	0.0251726			GCaMP3/glr3.3-30min-GSH-3	1.48
	66	-0.0290635	-0.0609049	-0.075485	-0.0922188	-0.056174		66	0.0256338	-0.0446268	-0.0355025	-0.0113283	0.0733979	-0.0862967	-0.00258641	-0.085371	0.109394		66	0.0335216	0.0651851	0.0504976	0.0511229	0.381227	-0.034724	0.113386	0.0326426	0.0264697			GCaMP3/glr3.6-0min-1	0.829
	68	-0.0293575	-0.0644577	-0.0749674	-0.091346	-0.049202		68	0.029982	-0.0410042	-0.0373451	-0.0117035	0.0711205	-0.0872979	0.0101457	-0.0886568	0.109662		68	0.0316575	0.0658873	0.0438192	0.0520022	0.416787	-0.082163	0.116071	0.0353405	0.026893			GCaMP3/glr3.6-0min-1	1.218
	70	-0.0290564	-0.0660636	-0.0752948	-0.091939	-0.0111891		70	0.0389274	-0.0157459	-0.0392807	-0.0126595	0.0671998	-0.0928504	0.0301888	-0.089578	0.110654		70	0.0392225	0.0660563	0.0444999	0.0530993	0.457327	-0.0837071	0.118789	0.0348197	0.0278365			GCaMP3/glr3.6-0min-1	0.952
	72	-0.0303374	-0.0677282	-0.0716179	-0.0915788	-0.0276112		72	0.0498543	-0.0167197	-0.0460666	-0.0112937	0.0678847	-0.0624048	0.0576681	-0.0917361	0.109095		72	0.0641798	0.0659633	0.0459078	0.0501658	0.502312	-0.033784	0.121106	0.0340908	0.0286741			GCaMP3/glr3.6-30min-GSH-1	7.565
	74	-0.0315931	-0.0694532	-0.0731257	-0.0913336	-0.0208137		74	0.0793192	-0.0372122	-0.0446183	-0.0115043	0.0736196	-0.0947463	0.0946164	-0.0934284	0.108596		74	0.0759042	0.0671596	0.0507244	0.00125463	0.547839	-0.0965042	0.123952	0.0343685	0.029683			GCaMP3/glr3.6-30min-GSH-2	5.873
	76	-0.0315912	-0.0706344	-0.0745313	-0.0912465	-0.00931805		76	0.103273	-0.0293786	-0.0390717	-0.0125375	0.0747835	-0.0587777	0.142859	-0.0946781	0.10731		76	0.092779	0.0674097	0.0549686	0.0508841	0.592183	-0.0919187	0.126411	0.0358144	0.0314249			GCaMP3/glr3.6-30min-GSH-3	8.68
	78	-0.0337392	-0.0719384	-0.0722281	-0.0914361	-0.0144064		78	0.13115	-0.0122443	-0.0356989	-0.0134215	0.107327	-0.0502289	0.201606	-0.0995618	0.106802		78	0.0984124	0.0680693	0.0586186	0.02126	0.640057	-0.0819164	0.128907	0.0358261	0.0327562
	80	-0.0335357	-0.0724768	-0.0727386	-0.0903602	-0.0212793		80	0.157753	-0.0166323	-0.0362779	-0.0143477	0.106035	-0.0873843	0.267316	-0.101545	0.104822		80	0.0810387	0.0685702	0.0585902	-0.017527	0.689518	-0.0685579	0.131826	0.0360017	0.0335028			Fig. 4c
	82	-0.0320267	-0.0699579	-0.0729993	-0.0902722	-0.0182882		82	0.191463	-0.0237641	-0.0478419	-0.0152629	0.103108	-0.0889207	0.334971	-0.104769	0.0777843		82	0.106172	0.068821	0.0646081	-0.0125832	0.743171	-0.0403416	0.134939	0.0361669	0.034834			JAZ10
	84	-0.0320379	-0.0707292	-0.0733015	-0.0905586	0.00261124		84	0.22864	-0.00483168	-0.0411484	-0.0151418	0.0618408	-0.0530542	0.406086	-0.107312	0.0602712		84	0.103926	0.0711643	0.0693994	-0.010162	0.798226	-0.061795	0.137898	0.0361071	0.0368024			Sample Name	Relative gene expression level
	86	-0.0333468	-0.0715944	-0.0742342	-0.0906212	0.00560691		86	0.26933	-0.00345215	-0.0420394	-0.0158748	0.104431	-0.0617867	0.474755	-0.110149	0.0776222		86	0.121292	0.0717232	0.0737654	-0.0113848	0.857667	-0.0369202	0.144405	0.0366002	0.0387045			GCaMP3-0min-1	0.861
	88	-0.0340747	-0.0723656	-0.0784467	-0.0899389	0.00697809		88	0.312711	-0.0116534	-0.0390578	-0.0155614	0.0989094	-0.0830122	0.543448	-0.112139	0.0790671		88	0.155968	0.0724255	0.0706175	-0.0125747	0.920366	-0.0307568	0.149755	0.0377253	0.0404008			GCaMP3-0min-2	0.856
	90	-0.0346904	-0.0746788	-0.0798504	-0.0889548	0.00771367		90	0.356786	-0.00582264	-0.0484945	-0.0161614	0.0678797	-0.0831021	0.608217	-0.11387	0.0993653		90	0.154023	0.0733001	0.0717505	-0.0130727	0.985328	-0.0416844	0.150207	0.0386141	0.0427836			GCaMP3-0min-3	1.282
	92	-0.0340593	-0.0753868	-0.0766525	-0.0881899	0.0048629		92	0.401582	0.000814739	-0.034647	-0.0174106	0.106375	-0.0806984	0.672104	-0.113342	0.101459		92	0.168671	0.0741457	0.0753196	-0.0136867	1.0506	-0.00812385	0.156751	0.0387713	0.0448397			GCaMP3-30min-GSH-1	6.471
	94	-0.0342109	-0.0744325	-0.0744956	-0.0899539	-0.00474981		94	0.448161	0.00140729	-0.0253221	-0.0188671	0.084389	-0.0513311	0.727126	-0.116166	0.105822		94	0.183235	0.0756826	0.079553	-0.0143788	1.111	-0.0222895	0.163355	0.0396506	0.0477254			GCaMP3-30min-GSH-2	5.526
	96	-0.0319118	-0.07431	-0.0743806	-0.089395	0.0103018		96	0.494193	0.00473223	-0.0274928	-0.0199753	0.0740681	-0.0852925	0.776701	-0.119137	0.108497		96	0.225063	0.078106	0.0832714	-0.0145404	1.16947	0.00627494	0.169558	0.0404154	0.0500001			GCaMP3-30min-GSH-3	4.461
	98	-0.0332749	-0.0736256	-0.0724829	-0.0891622	-0.00607687		98	0.536841	0.00438701	-0.0352135	-0.0209276	0.0932716	-0.0834795	0.817017	-0.120063	0.110003		98	0.243015	0.0794969	0.0868218	-0.0128867	1.22303	0.0237572	0.17456	0.0415182	0.0543358			GCaMP3/glr3.3-0min-1	1.149
	100	-0.0337355	-0.0726078	-0.070425	-0.0878243	0.0052693		100	0.581075	0.00479664	-0.0239982	-0.0209265	0.100556	-0.0430716	0.86229	-0.119749	0.110246		100	0.252558	0.081887	0.0905875	-0.0107469	1.27582	0.00826664	0.178607	0.0422201	0.0591108			GCaMP3/glr3.3-0min-2	0.935
	102	-0.0345389	-0.0735016	-0.0802148	-0.0866673	-0.0288216		102	0.623246	0.00471333	-0.0391796	-0.0212369	0.102784	-0.0378154	0.903235	-0.118851	0.110246		102	0.271763	0.0849462	0.0942674	-0.00691297	1.31975	-0.0236624	0.177139	0.0427212	0.0649144			GCaMP3/glr3.3-0min-3	0.917
	104	-0.0335835	-0.0740152	-0.0682867	-0.0863879	-0.0335849		104	0.662426	0.00438284	-0.0220349	-0.0229418	0.0753187	-0.0362123	0.933934	-0.118012	0.109856		104	0.302978	0.0899168	0.0971982	-0.0039105	1.36801	-0.00340434	0.178278	0.0429391	0.073028			GCaMP3/glr3.3-30min-GSH-1	1.767
	106	-0.0328324	-0.0734186	-0.0664319	-0.0840534	-0.0180657		106	0.702259	0.004466	-0.0302095	-0.0240619	0.0932357	-0.0332723	0.952168	-0.116201	0.109059		106	0.331654	0.0919698	0.0985461	-0.000106377	1.4183	0.0611636	0.190008	0.0432306	0.0832729			GCaMP3/glr3.3-30min-GSH-2	1.995
	108	-0.032089	-0.0734254	-0.0646333	-0.0828588	0.00768931		108	0.741479	0.00586767	-0.0373863	-0.0233112	0.0747667	-0.0297206	0.965138	-0.118628	0.105685		108	0.349405	0.0978543	0.0884382	0.0057074	1.45222	0.0887283	0.202108	0.0445651	0.096226			GCaMP3/glr3.3-30min-GSH-3	1.305
	110	-0.0325705	-0.0727159	-0.0635869	-0.0861634	0.0511822		110	0.77798	0.00391449	-0.0270079	-0.0241572	0.0891287	-0.0363561	0.976489	-0.118331	0.102296		110	0.347356	0.105167	0.0883031	0.00613465	1.48291	0.0403047	0.213706	0.0436972	0.111847			GCaMP3/glr3.6-0min-1	0.985
	112	-0.0333694	-0.0714549	-0.0634808	-0.0841922	0.0570495		112	0.81783	0.0043216	-0.0282492	-0.0238326	0.0678004	-0.061945	0.988938	-0.118683	0.0997339		112	0.391837	0.114453	0.0888621	0.0107947	1.50481	0.0484759	0.227295	0.0438339	0.131892			GCaMP3/glr3.6-0min-1	1.131
	114	-0.0338643	-0.0705911	-0.0617122	-0.0830761	0.0587172		114	0.855478	0.00810591	-0.0378136	-0.0234196	0.0684478	-0.0486514	0.996762	-0.117818	0.0881564		114	0.420212	0.124723	0.0891297	0.0135062	1.52329	0.0588924	0.239898	0.043548	0.157696			GCaMP3/glr3.6-0min-1	0.884
	116	-0.0332246	-0.07145	-0.0648718	-0.0828711	0.0623775		116	0.889369	0.00752421	-0.0400961	-0.0231702	0.0919823	-0.0369625	1.00255	-0.114209	0.0517707		116	0.43925	0.13646	0.0900884	0.0156505	1.53829	0.0599168	0.252893	0.0428105	0.192548			GCaMP3/glr3.6-30min-GSH-1	3.724
	118	-0.0339409	-0.0714149	-0.0702259	-0.0825335	0.0231305		118	0.919677	0.00489626	-0.0215441	-0.0223725	0.148803	-0.0150407	0.995565	-0.114686	0.0501024		118	0.470655	0.153248	0.0909143	0.0182914	1.5505	0.0819606	0.265376	0.0440821	0.240087			GCaMP3/glr3.6-30min-GSH-2	5.943
	120	-0.0336367	-0.0712017	-0.059917	-0.0809469	0.0263388		120	0.950892	0.00585049	-0.02423	-0.0227997	0.148242	0.00390282	0.984271	-0.115037	0.0496797		120	0.493384	0.171844	0.0907942	0.024699	1.5618	0.109113	0.279821	0.0433316	0.303085			GCaMP3/glr3.6-30min-GSH-3	3.344
	122	-0.0334171	-0.0694312	-0.0585858	-0.0804774	0.0288722		122	0.979233	0.00549679	-0.0262341	-0.0240066	0.147208	0.0259331	0.969922	-0.115943	0.0520551		122	0.520166	0.191521	0.0923285	0.0334331	1.56941	0.129264	0.294121	0.0444268	0.382852
	124	-0.0343785	-0.0662442	-0.056211	-0.080623	0.0327118		124	1.00608	0.00689702	-0.0356616	-0.0267107	0.151581	0.0905721	0.954189	-0.117448	0.0529204		124	0.53549	0.217981	0.0944661	0.0421457	1.57503	0.107157	0.312358	0.0441998	0.472291
	126	-0.0349933	-0.0627039	-0.0564881	-0.0789645	0.0368761		126	1.03199	0.00970222	-0.0295557	-0.026018	0.14987	0.118755	0.938031	-0.118105	0.0527309		126	0.578875	0.24486	0.0830474	0.0496426	1.57872	0.154801	0.3282	0.0451375	0.562391
	128	-0.0333441	-0.0640425	-0.0556694	-0.0768364	0.0403976		128	1.05551	0.0136904	-0.045419	-0.0252904	0.145165	0.101756	0.9269	-0.11948	0.0492218		128	0.603819	0.271899	0.0832652	0.0507217	1.58288	0.159231	0.349433	0.0392418	0.648863
	130	-0.0328824	-0.0655274	-0.0564908	-0.0767964	0.0423986		130	1.07354	0.014798	-0.0390815	-0.0270175	0.143325	0.133828	0.918694	-0.120429	0.050857		130	0.612555	0.30116	0.0852118	0.057026	1.58677	0.174578	0.371052	0.039294	0.730463
	132	-0.0338435	-0.0667639	-0.0554901	-0.0764183	0.0421057		132	1.09089	0.0144702	-0.0425072	-0.0267513	0.0838186	0.172918	0.898596	-0.133527	0.0516574		132	0.652593	0.336115	0.0864024	0.0596753	1.58777	0.202867	0.393762	0.0398434	0.807683
	134	-0.03452	-0.067315	-0.0545024	-0.0754715	0.0422719		134	1.10095	0.014644	-0.0457464	-0.0255412	0.0877238	0.252082	0.870618	-0.133263	0.052692		134	0.651048	0.372279	0.0872217	0.0624159	1.59013	0.213894	0.417683	0.0405668	0.879906
	136	-0.0352087	-0.0661562	-0.0532744	-0.0743988	0.0411875		136	1.11338	0.0142187	-0.0371603	-0.0251099	0.141373	0.243015	0.853333	-0.121618	0.053097		136	0.695904	0.402365	0.0872445	0.069637	1.58921	0.287412	0.442638	0.0397537	0.948825
	138	-0.0401784	-0.0667245	-0.0523205	-0.0725225	0.0400796		138	1.12027	0.0155751	-0.0334243	-0.0243866	0.138682	0.289516	0.832711	-0.125505	0.0553095		138	0.722413	0.435687	0.0886595	0.0791385	1.59042	0.23679	0.466553	0.0406283	1.01555
	140	-0.0664202	-0.0668846	-0.0515173	-0.0691967	0.0358485		140	1.12265	0.016466	-0.0447169	-0.0252115	0.146414	0.398021	0.813124	-0.132708	0.055143		140	0.745661	0.472327	0.0895875	0.0900567	1.59038	0.256664	0.492332	0.0404765	1.07785
	142	-0.0658683	-0.06745	-0.0509907	-0.0676291	0.0263621		142	1.12328	0.0182755	-0.0257908	-0.0261411	0.14729	0.387372	0.793604	-0.125719	0.0548418		142	0.769319	0.509346	0.0907718	0.0979246	1.5894	0.244309	0.519331	0.0402508	1.13621
	144	-0.0658761	-0.05675	-0.0499034	-0.0647418	0.0246303		144	1.11992	0.0185895	-0.0297251	-0.0279104	0.143921	0.437625	0.77713	-0.126698	0.0535053		144	0.792042	0.543102	0.0887688	0.107608	1.58483	0.348472	0.546674	0.0399963	1.1921
	146	-0.0643247	-0.0530948	-0.0479946	-0.0638882	0.0275902		146	1.11387	0.0192659	-0.028421	-0.0289871	0.164817	0.482556	0.761096	-0.128232	0.0544012		146	0.796298	0.581375	0.0892644	0.117115	1.58078	0.326673	0.575731	0.0406514	1.24434
	148	-0.06365	-0.0502221	-0.0468294	-0.062066	0.0290079		148	1.10447	0.0208443	-0.0260286	-0.0301687	0.184393	0.600756	0.751019	-0.128148	0.0524643		148	0.811468	0.614808	0.0946966	0.127687	1.58005	0.325235	0.606586	0.0403935	1.29345
	150	-0.0636204	-0.055829	-0.0450774	-0.061991	0.0283242		150	1.09292	0.0208796	-0.0252354	-0.0289748	0.180229	0.59173	0.737669	-0.127356	0.0524881		150	0.819479	0.647678	0.0978286	0.137582	1.58569	0.333422	0.637309	0.0418809	1.3401
	152	-0.0633773	-0.0811998	-0.0423678	-0.0611803	0.0255325		152	1.07867	0.0227561	-0.0254177	-0.0264108	0.234912	0.670305	0.722515	-0.126207	0.0542229		152	0.838625	0.686604	0.102769	0.150293	1.5933	0.326745	0.668952	0.0433429	1.38514
	154	-0.0629407	-0.0834168	-0.0335426	-0.0597536	0.0117026		154	1.06059	0.0239784	-0.0271489	-0.0239333	0.313914	0.784494	0.70525	-0.125881	0.054464		154	0.82107	0.724734	0.106225	0.162499	1.59798	0.3839	0.701291	0.0447156	1.42863
	156	-0.062619	-0.0836766	-0.0372865	-0.0565215	0.00248929		156	1.03355	0.0261979	0.00648676	-0.0230654	0.363002	0.909519	0.693554	-0.125312	0.056116		156	0.837024	0.763737	0.109513	0.17084	1.60139	0.39479	0.734923	0.0476573	1.47013
	158	-0.0628256	-0.0660666	-0.0446308	-0.0797291	0.00721492		158	1.014	0.0269365	0.0089844	-0.0248634	0.417678	1.06291	0.680526	-0.125948	0.0609122		158	0.827135	0.79917	0.113102	0.184786	1.60329	0.400348	0.773222	0.0476424	1.51217
	160	-0.0635291	-0.0730862	-0.0339754	-0.077647	0.0147504		160	0.996189	0.0334418	0.0107837	-0.0219836	0.484926	1.18055	0.666916	-0.127688	0.0638168		160	0.835671	0.836376	0.114452	0.19967	1.60759	0.392419	0.812644	0.0475551	1.55201
	162	-0.0655814	-0.0810705	-0.0311314	-0.0763177	0.0188916		162	0.976808	0.0340431	0.0187941	-0.0144857	0.55255	1.26926	0.65632	-0.139273	0.0646291		162	0.832337	0.869803	0.117133	0.213119	1.61342	0.391207	0.849095	0.0502094	1.59283
	164	-0.0646882	-0.0810952	-0.0314407	-0.074922	0.0233268		164	0.953958	0.034163	0.0106022	-0.00086054	0.653673	1.29936	0.646119	-0.184574	0.0678335		164	0.860771	0.902102	0.118151	0.228052	1.61733	0.411918	0.881699	0.0530578	1.63014
	166	-0.0653795	-0.0789656	-0.0298671	-0.0715272	0.0262866		166	0.931984	0.0356698	0.00749401	0.0133009	0.781262	1.28745	0.633455	-0.180204	0.0677711		166	0.858812	0.935861	0.117946	0.242157	1.62174	0.404213	0.911147	0.0562023	1.66644
	168	-0.0643356	-0.0794549	-0.0301518	-0.0696765	0.0253924		168	0.909482	0.0375471	-0.00288778	0.024433	0.896624	1.22719	0.621354	-0.15485	0.0675251		168	0.851299	0.95772	0.119799	0.25661	1.63154	0.370512	0.936704	0.0588299	1.69887
	170	-0.0625298	-0.0816106	-0.0456752	-0.065706	0.024663		170	0.891759	0.0390648	0.00498872	0.0409211	0.932568	1.15857	0.612392	-0.153331	0.0683857		170	0.85486	0.981531	0.120779	0.272571	1.63416	0.37244	0.959382	0.0626095	1.72842
	172	-0.0618275	-0.0830753	-0.0464635	-0.0433346	0.0246537		172	0.875989	0.0416258	-0.0072984	0.0690523	0.992385	1.07469	0.601618	-0.153762	0.0713266		172	0.831666	1.01123	0.122562	0.297421	1.64056	0.384936	0.980155	0.0687682	1.75576
	174	-0.061927	-0.082547	-0.0427304	-0.0396327	0.0248453		174	0.858832	0.0445874	-0.0139616	0.100325	1.19882	0.989327	0.592053	-0.153682	0.0764754		174	0.828109	1.03776	0.124179	0.323919	1.65375	0.395108	1.00039	0.0759558	1.78053
	176	-0.062775	-0.083668	-0.0412551	-0.0369857	0.0195149		176	0.836497	0.0472986	-0.0152367	0.136465	1.28196	0.928925	0.587076	-0.153481	0.0828613		176	0.820862	1.07236	0.126199	0.354337	1.66295	0.399209	1.01622	0.0840167	1.80355
	178	-0.0626096	-0.083642	-0.039974	-0.0355141	0.0209402		178	0.819073	0.04621	-0.0148008	0.175743	1.34063	0.875229	0.577727	-0.153113	0.0887363		178	0.810831	1.09309	0.130339	0.385016	1.66627	0.415185	1.02904	0.0896198	1.82492
	180	-0.0631894	-0.0839835	-0.039084	-0.0313698	0.0205777		180	0.805582	0.0468753	-0.0143124	0.221411	1.40811	0.829923	0.567833	-0.15378	0.0989842		180	0.795538	1.10527	0.133008	0.415914	1.66936	0.413056	1.03935	0.0990282	1.84271
	182	-0.0629336	-0.085604	-0.0390915	-0.0274026	0.0230365		182	0.794901	0.0578554	-0.011799	0.273467	1.45665	0.7786	0.559734	-0.154662	0.111484		182	0.788742	1.12768	0.139954	0.447419	1.66823	0.417422	1.04986	0.108204	1.86037
	184	-0.063635	-0.080341	-0.0382669	-0.0255168	0.0196784		184	0.782045	0.0655386	-0.0104772	0.330501	1.47295	0.727908	0.553176	-0.155053	0.129242		184	0.794469	1.14102	0.139301	0.477136	1.66958	0.473881	1.05999	0.119499	1.87551
	186	-0.0609407	-0.0776956	-0.0373871	-0.0221518	0.0193522		186	0.765563	0.0783202	-0.00912534	0.393155	1.45895	0.674698	0.545431	-0.15436	0.153481		186	0.777329	1.15372	0.148369	0.51307	1.67157	0.486731	1.06805	0.132643	1.8927
	188	-0.0586988	-0.0747568	-0.0372145	-0.0202457	0.0114517		188	0.756441	0.0873012	-0.00522569	0.471896	1.48904	0.630262	0.532957	-0.154884	0.184489		188	0.779495	1.16071	0.158111	0.546892	1.67148	0.502112	1.07579	0.146195	1.90518
	190	-0.058788	-0.0736528	-0.037005	-0.0181787	0.0101488		190	0.755261	0.0993573	0.0035621	0.530409	1.52164	0.607509	0.523972	-0.154296	0.218915		190	0.777355	1.1742	0.170853	0.578152	1.67183	0.509031	1.08074	0.15977	1.91415
	192	-0.0591643	-0.0724821	-0.0370334	-0.0158896	0.0130951		192	0.73789	0.105736	0.0311844	0.611203	1.52687	0.587142	0.523247	-0.153947	0.256057		192	0.776654	1.18423	0.18513	0.608343	1.66461	0.517047	1.0852	0.175628	1.92191
	194	-0.0590594	-0.0752689	-0.0351497	-0.0143736	0.0169898		194	0.724479	0.122855	0.0549334	0.672827	1.54091	0.568041	0.51912	-0.152965	0.298273		194	0.770863	1.18819	0.200892	0.63718	1.66346	0.438493	1.08629	0.192659	1.92916
	196	-0.0599062	-0.0742736	-0.0346259	-0.0115013	0.0198805		196	0.683213	0.141395	0.0739299	0.748706	1.53831	0.550792	0.520437	-0.152915	0.343915		196	0.762395	1.19992	0.213557	0.677453	1.66725	0.533785	1.08778	0.209064	1.9347
	198	-0.0598272	-0.070705	-0.0344032	-0.0103069	0.0219954		198	0.669783	0.161134	0.0995699	0.824523	1.52346	0.536193	0.516061	-0.152103	0.393002		198	0.763863	1.21094	0.228082	0.704934	1.66438	0.546287	1.08655	0.227673	1.9364
	200	-0.0598315	-0.0690541	-0.0334999	-0.0105437	0.0213185		200	0.667975	0.173099	0.130909	0.910428	1.57313	0.529785	0.511058	-0.151597	0.444313		200	0.762418	1.21319	0.243841	0.744609	1.65799	0.554633	1.08683	0.244109	1.93421
	202	-0.0593869	-0.0662315	-0.0324065	-0.00794626	0.0218101		202	0.670026	0.208903	0.165078	0.999527	1.55703	0.514024	0.511073	-0.150864	0.4939		202	0.746423	1.21495	0.262685	0.77345	1.65077	0.564334	1.08918	0.261899	1.92832
	204	-0.0594334	-0.0670535	-0.0313028	-0.00630793	0.0214611		204	0.673722	0.231817	0.204535	1.06751	1.55547	0.509664	0.510194	-0.148906	0.542895		204	0.738826	1.22678	0.285843	0.813114	1.64295	0.56955	1.08892	0.279761	1.92058
	206	-0.059688	-0.0668863	-0.0306409	-0.00391516	0.0245361		206	0.683437	0.267771	0.249016	1.13572	1.56398	0.504063	0.509144	-0.148611	0.594607		206	0.731994	1.23163	0.313385	0.842102	1.63678	0.577865	1.09063	0.300088	1.90573
	208	-0.0590837	-0.0633831	-0.0324046	-0.00212621	0.027255		208	0.680627	0.288646	0.298688	1.20452	1.56415	0.496236	0.505395	-0.148196	0.647425		208	0.721248	1.2341	0.349192	0.880858	1.6297	0.579228	1.0915	0.319991	1.89284
	210	-0.0596889	-0.0599011	-0.0330885	-0.000762379	0.028139		210	0.681972	0.326573	0.347356	1.28564	1.55989	0.483546	0.501687	-0.146883	0.695929		210	0.746071	1.23013	0.382521	0.909814	1.62418	0.59663	1.09212	0.340301	1.88216
	212	-0.0616196	-0.0603564	-0.0328025	0.00125777	0.0282556		212	0.684046	0.344773	0.395763	1.32946	1.54245	0.477766	0.500079	-0.146368	0.74084		212	0.722117	1.23965	0.414699	0.939077	1.61757	0.606624	1.09329	0.359901	1.86512
	214	-0.0645981	-0.060968	-0.0315914	0.00550261	0.0276632		214	0.681788	0.390419	0.447477	1.36421	1.52041	0.470002	0.504156	-0.145653	0.789815		214	0.733039	1.23286	0.466748	0.953503	1.61269	0.585171	1.09599	0.376279	1.84604
	216	-0.0601813	-0.0591902	-0.0294113	0.00828712	0.0209331		216	0.681944	0.401132	0.501523	1.41683	1.49991	0.466569	0.50483	-0.14434	0.830622		216	0.719202	1.22522	0.542506	0.965382	1.60862	0.592556	1.09629	0.397749	1.82798
	218	-0.0593993	-0.0608555	-0.0263052	0.00962085	0.0245394		218	0.681611	0.421641	0.543113	1.42464	1.4926	0.465071	0.507702	-0.143479	0.868369		218	0.714208	1.22113	0.628687	0.985224	1.60104	0.638751	1.09796	0.416218	1.81011
	220	-0.0598108	-0.0619047	-0.0233387	0.0105038	0.0293863		220	0.717833	0.451259	0.613586	1.45086	1.4817	0.462093	0.509554	-0.143596	0.899662		220	0.725732	1.21182	0.714872	1.00817	1.59186	0.643749	1.09746	0.432208	1.78879
	222	-0.0578556	-0.0601606	-0.0202254	0.0123371	0.0328243		222	0.691968	0.456763	0.684297	1.47137	1.46887	0.455736	0.509387	-0.143883	0.93197		222	0.733917	1.21397	0.77644	1.02063	1.58031	0.657447	1.09753	0.447972	1.77145
	224	-0.0513928	-0.0621859	-0.0167632	0.0127825	0.0346455		224	0.685644	0.506549	0.771023	1.4641	1.45973	0.454236	0.508465	-0.146493	0.957468		224	0.733503	1.2028	0.816056	1.02439	1.57016	0.668418	1.09987	0.46553	1.75066
	226	-0.0543504	-0.0620245	-0.0140848	0.0151501	0.0355166		226	0.689558	0.529739	0.887261	1.51842	1.42775	0.454055	0.510197	-0.149289	0.974932		226	0.717585	1.19356	0.848781	1.04689	1.55983	0.642531	1.10385	0.482067	1.73125
	228	-0.0480599	-0.0616711	-0.0107338	0.0166451	0.0361049		228	0.712117	0.528797	1.01859	1.50343	1.41789	0.456653	0.515651	-0.151206	0.994246		228	0.719169	1.18699	0.88238	1.04415	1.55101	0.624451	1.10776	0.497006	1.70996
	230	-0.0527434	-0.0622401	-0.00943125	0.019544	0.03061		230	0.728316	0.543932	1.20633	1.50044	1.40142	0.452306	0.51899	-0.15207	1.00694		230	0.730441	1.18304	0.917255	1.059	1.54117	0.611552	1.11523	0.513547	1.68748
	232	-0.0526162	-0.0616462	-0.00926659	0.0206755	0.0264093		232	0.728755	0.555302	1.37958	1.51349	1.34107	0.450093	0.519186	-0.152993	1.01247		232	0.70857	1.17916	0.943785	1.05773	1.52626	0.603304	1.12039	0.529259	1.66208
	234	-0.0521383	-0.061293	-0.00800592	0.0232659	0.0133085		234	0.731701	0.577727	1.50041	1.49734	1.33905	0.449007	0.525935	-0.154389	1.02462		234	0.701466	1.17409	0.958271	1.05879	1.51086	0.607522	1.12954	0.544662	1.6352
	236	-0.0510837	-0.0599562	-0.00631249	0.0242911	0.0164673		236	0.706985	0.630639	1.56656	1.50517	1.3298	0.44944	0.527107	-0.154371	1.02771		236	0.689655	1.16421	0.967667	1.05697	1.49265	0.622803	1.13859	0.559293	1.60819
	238	-0.048894	-0.0575953	-0.00411701	0.027967	0.0237996		238	0.700467	0.635254	1.61403	1.50391	1.31315	0.449211	0.534626	-0.15149	1.02901		238	0.692492	1.15577	0.968991	1.05403	1.47506	0.632505	1.14771	0.572585	1.58254
	240	-0.0458821	-0.0562465	-0.00244889	0.0298655	0.0280428		240	0.693873	0.643862	1.64728	1.48512	1.30616	0.442252	0.540097	-0.152743	1.02667		240	0.689299	1.14838	0.958555	1.04481	1.45539	0.644579	1.15613	0.586414	1.55359
	242	-0.0372118	-0.0565582	-0.000764415	0.0309688	0.03334		242	0.696539	0.655136	1.65112	1.46952	1.36063	0.438164	0.546506	-0.152007	1.02539		242	0.701255	1.14202	0.933624	1.03663	1.43719	0.665847	1.16967	0.600325	1.5269
	244	-0.0358554	-0.0548027	0.00224395	0.0301952	0.0355553		244	0.698354	0.670263	1.67304	1.45388	1.35324	0.433472	0.550905	-0.151525	1.02698		244	0.681209	1.13185	0.899234	1.02188	1.4223	0.667416	1.18092	0.613439	1.49769
	246	-0.0332834	-0.0573101	0.00548416	0.0326272	0.0348238		246	0.702694	0.662164	1.68232	1.3802	1.36418	0.436166	0.557539	-0.148864	1.03085		246	0.683593	1.11713	0.864309	1.01112	1.4053	0.681861	1.19446	0.626241	1.46858
	248	-0.0306146	-0.0597369	0.00981388	0.0338854	0.0286616		248	0.705925	0.690671	1.69335	1.43466	1.35892	0.441045	0.56328	-0.146878	1.02783		248	0.681988	1.10388	0.832759	1.00277	1.38833	0.702378	1.20655	0.635913	1.44194
	250	-0.027847	-0.0587316	0.012688	0.0367615	0.0183908		250	0.705295	0.70006	1.68239	1.43738	1.35495	0.44586	0.568153	-0.148133	1.02481		250	0.686861	1.0924	0.797885	0.988232	1.37285	0.721983	1.2183	0.64637	1.41511
	252	-0.0288119	-0.0556427	0.0151063	0.0396246	0.0159626		252	0.702717	0.715641	1.68236	1.41125	1.36071	0.445449	0.576059	-0.146674	1.02363		252	0.67253	1.08349	0.758828	0.973482	1.35628	0.738948	1.22755	0.656378	1.38836
	254	-0.0262137	-0.0573163	0.0179359	0.0423889	0.0178025		254	0.702184	0.711671	1.67826	1.39117	1.35838	0.446726	0.58075	-0.146532	1.0226		254	0.679787	1.07581	0.719886	0.958607	1.33736	0.748454	1.23963	0.672439	1.36143
	256	-0.02434	-0.0583733	0.0211746	0.043031	0.0258908		256	0.701231	0.681478	1.65952	1.29376	1.35702	0.442382	0.583175	-0.146802	1.03307		256	0.687724	1.07524	0.697055	0.935081	1.32424	0.76361	1.25097	0.688692	1.33449
	258	-0.0247876	-0.0566143	0.0237725	0.0447613	0.0304113		258	0.698291	0.682192	1.64547	1.37381	1.35561	0.436598	0.588688	-0.172936	1.03524		258	0.686487	1.06642	0.67193	0.920122	1.30809	0.777152	1.26193	0.702923	1.30656
	260	-0.0249045	-0.0534293	0.0266268	0.0486104	0.0311841		260	0.694269	0.712967	1.63115	1.32583	1.35814	0.429971	0.59175	-0.15901	1.03361		260	0.672909	1.04501	0.649809	0.903013	1.29196	0.783582	1.27492	0.71443	1.28108
	262	-0.0245448	-0.054572	0.0286297	0.0517704	0.0341045		262	0.695243	0.709918	1.61323	1.22399	1.36345	0.427102	0.594738	-0.144477	1.02332		262	0.665598	1.03069	0.628878	0.888827	1.27797	0.826187	1.28948	0.72395	1.25603
	264	-0.0240673	-0.0544015	0.0303541	0.0515663	0.0409073		264	0.694583	0.672477	1.58665	1.25561	1.31838	0.428917	0.593344	-0.14457	1.0238		264	0.683677	1.03033	0.613107	0.873846	1.26121	0.872256	1.30486	0.735497	1.22995
	266	-0.0236099	-0.0551892	0.0330629	0.0550792	0.0408712		266	0.692336	0.664635	1.55256	1.31091	1.4155	0.437155	0.601732	-0.143436	1.01979		266	0.668309	1.03079	0.607097	0.854492	1.25143	0.885396	1.32444	0.746879	1.2057
	268	-0.0167436	-0.0549607	0.0361015	0.056749	0.0376668		268	0.684034	0.684188	1.50591	1.23241	1.52317	0.440644	0.608855	-0.142965	1.01836		268	0.674086	1.0275	0.602389	0.839373	1.24045	0.89996	1.34077	0.756869	1.18186
	270	-0.0140387	-0.0549432	0.0434079	0.0573825	0.0413355		270	0.681883	0.718317	1.44835	1.20727	1.49562	0.44313	0.61543	-0.141992	1.01062		270	0.65182	1.02063	0.600601	0.818746	1.22942	0.915018	1.35692	0.768032	1.15951
	272	-0.0122001	-0.0552706	0.0492974	0.0580954	0.0410569		272	0.693296	0.715629	1.37844	1.28134	1.47869	0.446644	0.62231	-0.141228	1.00994		272	0.650871	1.01614	0.595008	0.797311	1.22356	0.927669	1.37325	0.777236	1.1372
	274	-0.00640458	-0.0546542	0.0482722	0.0612434	0.044832		274	0.70337	0.719236	1.33725	1.1663	1.42261	0.447332	0.622265	-0.13975	1.0187		274	0.650063	1.01452	0.588462	0.781806	1.21565	0.937709	1.3866	0.786585	1.11321
	276	-0.00221843	-0.0536506	0.0543562	0.0619639	0.0515023		276	0.702243	0.738713	1.29518	1.15672	1.38383	0.449543	0.623575	-0.136801	1.03355		276	0.652726	1.0153	0.578193	0.763402	1.20557	0.952414	1.40555	0.794843	1.08907
	278	-0.000358631	-0.0531422	0.0576944	0.0652949	0.0516584		278	0.654882	0.692471	1.2771	1.21643	1.3574	0.446091	0.626538	-0.134794	1.12858		278	0.654585	1.00612	0.574672	0.743845	1.19461	0.966931	1.41978	0.801914	1.06655
	280	0.00187405	-0.050986	0.0604411	0.0659771	0.0552161		280	0.626311	0.714372	1.36975	1.20244	1.51897	0.440669	0.626025	-0.136717	1.13223		280	0.640665	1.0017	0.575059	0.729606	1.18581	0.974307	1.43157	0.808935	1.04428
	282	0.00291273	-0.0503528	0.0638708	0.0665618	0.0538068		282	0.627156	0.704147	1.32217	1.20427	1.52299	0.44943	0.626891	-0.136439	1.05419		282	0.648069	0.998132	0.550209	0.708348	1.17701	0.979392	1.43859	0.814291	1.02479
	284	-0.00124923	-0.0491135	0.0670761	0.0690472	0.0575023		284	0.620804	0.690551	1.26741	1.10407	1.53653	0.454661	0.628042	-0.134251	0.99926		284	0.634402	0.999538	0.538403	0.687916	1.16934	0.984589	1.4483	0.820161	1.00352
	286	0.00686263	-0.0476017	0.0704265	0.0674929	0.0575092		286	0.617799	0.690529	1.21781	1.12142	1.5415	0.460808	0.629554	-0.133703	1.00005		286	0.629279	0.994954	0.543588	0.673638	1.16027	0.993595	1.45405	0.823677	0.983924
	288	0.00985879	-0.0445387	0.0736768	0.0404327	0.0575252		288	0.609703	0.681766	1.17545	1.14198	1.54575	0.465996	0.633873	-0.132343	0.993829		288	0.630844	0.992656	0.541121	0.657172	1.1529	1.01736	1.45959	0.831289	0.963009
	290	0.0134277	-0.0437798	0.0758121	0.0451631	0.0639808		290	0.611501	0.648752	1.1373	1.1095	1.53681	0.464657	0.633021	-0.131185	0.989808		290	0.635208	0.992739	0.543488	0.638528	1.14404	1.02422	1.46382	0.838073	0.942711
	292	0.0162161	-0.0445803	0.0865561	0.0462674	0.067908		292	0.603235	0.651333	1.08379	1.1904	1.53353	0.466052	0.634638	-0.129379	0.989979		292	0.63158	1.00336	0.546954	0.624041	1.13516	1.04693	1.46797	0.845185	0.923468
	294	0.0149755	-0.044244	0.0929747	0.0465045	0.0702922		294	0.629821	0.635497	1.03863	1.19611	1.52246	0.469336	0.632231	-0.127791	0.990521		294	0.610113	0.996943	0.554935	0.607872	1.12783	1.06002	1.47215	0.852178	0.90479
	296	0.024282	-0.0419221	0.0941782	0.0487343	0.0741009		296	0.622597	0.665198	1.00719	1.19278	1.50404	0.474697	0.631314	-0.171068	0.98975		296	0.617221	1.00169	0.56277	0.588161	1.12133	1.06586	1.47566	0.858817	0.886387
	298	-0.0321516	-0.0392486	0.0962335	0.0524903	0.0769744		298	0.612299	0.684761	0.964935	1.11474	1.49859	0.514392	0.629169	-0.167422	0.992758		298	0.613133	1.00623	0.563919	0.576194	1.11475	1.07603	1.47985	0.864761	0.867603
	300	0.0307837	-0.0383965	0.0968917	0.0574674	0.0786194		300	0.609952	0.675777	0.924854	1.18083	1.34859	0.521397	0.62076	-0.165512	0.989367		300	0.613208	1.01561	0.57033	0.562219	1.10452	1.08871	1.48233	0.870762	0.84943
	302	0.0332104	-0.0379259	0.0972055	0.0631112	0.0778459		302	0.606087	0.670399	0.892952	1.19078	1.34132	0.522865	0.617178	-0.159455	0.990008		302	0.612705	1.01467	0.571324	0.549	1.09687	1.09725	1.48501	0.87754	0.833146
	304	-0.00807474	-0.0359155	0.111129	0.0668233	0.077153		304	0.605268	0.637486	0.87129	1.1301	1.32077	0.522739	0.614193	-0.130132	0.98835		304	0.605577	1.01932	0.567049	0.533105	1.09037	1.10993	1.48616	0.883329	0.815817
	306	-0.0321512	-0.031012	0.110542	0.0698641	0.0726858		306	0.567798	0.67614	0.848582	1.12963	1.31815	0.523007	0.611278	-0.12741	0.990538		306	0.604577	1.0141	0.566449	0.524118	1.08812	1.11174	1.48909	0.888511	0.799909
	308	-0.0252554	-0.0311165	0.110861	0.0950175	0.0742077		308	0.559513	0.678786	0.824755	1.12572	1.31996	0.526313	0.606523	-0.0886459	1.00037		308	0.611101	1.01674	0.557381	0.512759	1.08509	1.12047	1.48893	0.893351	0.785168
	310	-0.0109416	-0.0313951	0.110407	0.102311	0.0791487		310	0.554066	0.683049	0.80069	1.12118	1.3039	0.522118	0.603145	-0.0857765	1.00168		310	0.620658	1.01824	0.556376	0.500326	1.07992	1.13435	1.48825	0.899326	0.768429
	312	0.0464911	-0.0308372	0.109899	0.10293	0.0811572		312	0.589535	0.679722	0.783098	1.11642	1.33276	0.519958	0.597172	-0.0817641	1.0132		312	0.581216	1.02321	0.561336	0.48373	1.07683	1.142	1.48617	0.905828	0.75513
	314	0.049937	-0.0301045	0.110754	0.103611	0.0825093		314	0.560119	0.678755	0.768401	1.04143	1.28421	0.518096	0.577348	-0.0778082	1.01623		314	0.590559	1.03098	0.56305	0.4734	1.07592	1.14534	1.48403	0.912637	0.74074
	316	0.0527243	-0.0299975	0.110541	0.106207	0.0864486		316	0.580158	0.666393	0.759383	1.03992	1.26677	0.515887	0.57644	-0.0740434	1.01826		316	0.595216	1.03738	0.566714	0.464595	1.07489	1.16536	1.47962	0.916929	0.726317
	318	0.0516729	-0.026773	0.113719	0.107681	0.0908902		318	0.563164	0.671394	0.741262	1.17831	1.25145	0.510823	0.568834	-0.0703415	1.02524		318	0.590116	1.04048	0.571476	0.456044	1.0756	1.16865	1.47699	0.921325	0.713865
	320	-0.0122836	-0.0272968	0.11521	0.108143	0.0921232		320	0.574155	0.702001	0.743249	1.11948	1.23953	0.509172	0.564696	-0.0662691	1.04454		320	0.577734	1.04288	0.578467	0.447576	1.07622	1.17544	1.47057	0.927317	0.700094
	322	-0.0200574	-0.0274161	0.117907	0.109448	0.0943214		322	0.563506	0.689812	0.7484	1.11886	1.23598	0.506473	0.560363	-0.0618758	1.04844		322	0.576495	1.0491	0.581578	0.435601	1.07562	1.18073	1.46382	0.933778	0.688333
	324	-0.0149436	-0.0274968	0.120254	0.113002	0.0931212		324	0.576332	0.683784	0.727504	1.11962	1.21294	0.50185	0.554691	-0.0559845	1.04822		324	0.570502	1.04741	0.580196	0.430775	1.07552	1.18458	1.45494	0.939601	0.676541
	326	-0.0227815	-0.0291793	0.121602	0.111278	0.0925259		326	0.561851	0.702831	0.733095	1.12029	1.18772	0.497701	0.552265	-0.0511489	1.05132		326	0.559161	1.03744	0.569136	0.426278	1.07481	1.18423	1.44712	0.942623	0.666044
	328	0.068204	-0.0307047	0.121935	0.115296	0.0917309		328	0.565446	0.693684	0.779675	1.17014	1.17006	0.494794	0.547091	-0.0460727	1.05526		328	0.548121	1.03453	0.557852	0.415215	1.07389	1.18576	1.43779	0.946324	0.655332
	330	0.0705854	-0.0298008	0.123323	0.118261	0.0882471		330	0.537768	0.683217	0.786583	1.12591	1.16712	0.494038	0.539323	-0.0401435	1.05913		330	0.549714	1.03623	0.562593	0.408426	1.07111	1.18524	1.42848	0.951903	0.644578
	332	0.0729682	-0.0286455	0.125141	0.122267	0.088534		332	0.530967	0.681433	0.795082	1.04408	1.14787	0.490415	0.533519	-0.0349089	1.07277		332	0.550883	1.03765	0.571464	0.401381	1.06994	1.1821	1.42027	0.957234	0.635867
	334	0.0759324	-0.0245131	0.12758	0.125414	0.0900678		334	0.524512	0.70046	0.795989	1.16359	1.13435	0.49394	0.533503	-0.0295495	1.07805		334	0.530051	1.03553	0.578544	0.397354	1.0685	1.17806	1.41262	0.962175	0.625911
	336	0.0771434	-0.0242608	0.129297	0.128104	0.0848684		336	0.522419	0.697831	0.74753	1.17251	1.10252	0.489666	0.528172	-0.023166	1.08275		336	0.538652	1.02675	0.584482	0.391401	1.06643	1.17351	1.40645	0.967419	0.617902
	338	0.0775291	-0.0211032	0.125255	0.130901	0.0795328		338	0.545082	0.694499	0.738029	1.13783	1.0777	0.482782	0.518025	-0.019685	1.08758		338	0.538726	1.03169	0.591652	0.384843	1.06473	1.16777	1.39761	0.970177	0.609462
	340	0.078446	-0.0188021	0.126085	0.133527	0.0670507		340	0.540895	0.68975	0.767023	1.05953	1.06387	0.479869	0.514537	-0.0146938	1.09286		340	0.512754	1.02901	0.593388	0.383077	1.0623	1.16261	1.39177	0.974131	0.600754
	342	-0.00670393	-0.0188509	0.12482	0.133442	0.066883		342	0.537435	0.711428	0.821165	1.08194	1.10657	0.479715	0.51337	-0.00842994	1.10157		342	0.529418	1.02226	0.587062	0.378485	1.06002	1.15814	1.38503	0.977489	0.592748
	344	-0.00779175	-0.0213797	0.124817	0.13454	0.0736269		344	0.533693	0.734594	0.736191	1.12225	1.09445	0.478655	0.508283	-0.00301087	1.10507		344	0.511671	1.02179	0.589771	0.373342	1.05594	1.15085	1.37861	0.981315	0.584152
	346	0.0828023	-0.0206718	0.125014	0.135126	0.0778953		346	0.528909	0.738044	0.783773	1.07289	1.02348	0.478939	0.505178	0.00362449	1.1091		346	0.504645	1.02232	0.584215	0.368633	1.05293	1.14803	1.37675	0.984347	0.577227
	348	0.0637649	-0.0172063	0.124356	0.139147	0.0617719		348	0.524211	0.73182	0.865435	1.18284	1.18953	0.479477	0.509315	0.00763816	1.11436		348	0.504185	1.0151	0.586113	0.368906	1.0517	1.14137	1.37291	0.990126	0.570121
	350	0.0797598	-0.0155363	0.125178	0.139949	0.0593254		350	0.519996	0.742218	0.830664	1.17812	1.21011	0.480365	0.499172	0.000355358	1.11744		350	0.487193	1.00898	0.58706	0.36599	1.055	1.13602	1.36698	0.994177	0.562792
	352	0.0844397	-0.0150863	0.125564	0.141329	0.0530701		352	0.515449	0.746329	0.828631	1.11937	1.20865	0.485656	0.5009	-0.0141852	1.11989		352	0.486334	1.00219	0.594595	0.362482	1.06038	1.11031	1.35879	0.999218	0.554907
	354	0.0846302	-0.0123807	0.123666	0.143286	0.0488805		354	0.510629	0.739468	0.896114	1.08845	1.19681	0.485617	0.502304	-0.0105687	1.13091		354	0.481885	0.998112	0.609968	0.362959	1.06084	1.06651	1.35062	1.00209	0.547951
	356	0.0893958	-0.0113482	0.122601	0.14599	0.0686728		356	0.505232	0.749468	0.880787	1.0736	1.17953	0.484741	0.499276	-0.00428443	1.14649		356	0.480216	0.988021	0.623804	0.358878	1.05843	1.0322	1.3419	1.00817	0.542002
	358	0.0897848	-0.011863	0.104065	0.145137	0.0865266		358	0.502577	0.759185	0.884372	1.09004	1.16482	0.478688	0.479458	0.0028768	1.14721		358	0.488241	0.976137	0.628647	0.358998	1.05408	0.999692	1.33212	1.0127	0.537185
	360	0.0909932	-0.00856825	0.0872317	0.146939	0.095622		360	0.498614	0.768879	0.943552	1.04926	1.15764	0.478408	0.466523	0.00877442	1.15512		360	0.473615	0.969903	0.630719	0.357745	1.05069	0.983253	1.32355	1.01715	0.530934
	362	0.0916726	-0.00631612	0.0852745	0.159674	0.105809		362	0.494936	0.778078	0.962514	1.12249	1.14715	0.476404	0.470367	0.0136586	1.16576		362	0.465772	0.966664	0.629185	0.356348	1.05396	0.978702	1.31433	1.02065	0.526474
	364	0.0908852	-0.000688387	0.0852222	0.16019	0.0558909		364	0.492406	0.79472	0.894823	1.13179	1.13374	0.473091	0.480253	0.0199834	1.16885		364	0.461309	0.957856	0.630791	0.354617	1.05432	0.977394	1.30636	1.02556	0.520953
	366	0.0902716	-0.000576945	0.082955	0.161762	0.0645641		366	0.488131	0.787239	1.00612	1.10109	1.11989	0.466535	0.477773	0.030398	1.16557		366	0.45973	0.949588	0.630417	0.356248	1.05527	0.972031	1.29695	1.02792	0.515927
	368	0.0922169	-0.000118308	0.0832662	0.16284	0.128227		368	0.483746	0.787512	0.925705	0.990528	1.11571	0.469025	0.482425	0.0396211	1.1653		368	0.471003	0.94029	0.627085	0.355313	1.05694	0.973384	1.28752	1.02993	0.511759
	370	0.0948754	-0.0013595	0.0856153	0.166112	0.133224		370	0.481304	0.788736	0.926214	0.980105	1.10553	0.471304	0.481673	0.0492105	1.16407		370	0.45634	0.934948	0.616686	0.354915	1.06051	0.999072	1.27923	1.03111	0.507747
	372	0.0952383	-0.00126961	0.0859436	0.170523	0.132837		372	0.479349	0.799044	0.971767	0.978348	1.10026	0.473258	0.473914	0.0592926	1.16219		372	0.463007	0.92609	0.61251	0.354635	1.05937	1.00375	1.27092	1.0304	0.503714
	374	0.0299211	-0.00135575	0.0871958	0.173514	0.0537439		374	0.476436	0.80749	1.03508	0.971599	1.07918	0.466492	0.465761	0.0698149	1.16034		374	0.460039	0.909569	0.608803	0.355029	1.05734	0.994653	1.26225	1.03476	0.500458
	376	0.0312845	-0.00124772	0.0887934	0.17759	0.0525922		376	0.472859	0.800555	1.06256	0.961757	1.07315	0.463595	0.44138	0.0779567	1.16276		376	0.461261	0.899511	0.606665	0.3546	1.05634	0.984075	1.25367	1.03679	0.497317
	378	0.102951	-0.00358891	0.114634	0.178937	0.0573625		378	0.469401	0.798965	1.05585	1.06987	1.06559	0.455955	0.438578	0.0887882	1.16089		378	0.457011	0.891644	0.603912	0.356229	1.05673	0.959468	1.24522	1.01017	0.493276
	380	0.101435	-0.00459341	0.13446	0.181987	0.0629652		380	0.465067	0.789233	1.04273	1.06194	1.05441	0.446197	0.434273	0.100989	1.15629		380	0.457277	0.885104	0.606393	0.360654	1.05984	0.962503	1.2361	1.0137	0.48945
	382	0.0861453	-0.00858794	0.13494	0.175959	0.132762		382	0.460068	0.787579	1.04878	1.05516	1.03857	0.442124	0.42926	0.111593	1.15618		382	0.451682	0.872161	0.608022	0.361298	1.06523	0.946224	1.22906	1.02065	0.486499
	384	0.0604313	-0.0100666	0.134484	0.178941	0.143489		384	0.455812	0.803225	1.04832	1.04536	1.03303	0.445588	0.398916	0.121726	1.15511		384	0.442377	0.861924	0.60997	0.365496	1.06739	0.923544	1.21756	1.02553	0.484464
	386	0.0632966	-0.00887956	0.134078	0.181542	0.1478		386	0.45182	0.803259	1.03633	1.0305	1.02873	0.447461	0.426104	0.131088	1.16148		386	0.44387	0.852512	0.608003	0.36723	1.06136	0.91762	1.20182	1.02908	0.481003
	388	0.0642057	-0.00702278	0.13467	0.183842	0.0842158		388	0.449236	0.802992	1.04029	0.989153	1.02672	0.454501	0.425376	0.142725	1.15625		388	0.452383	0.847258	0.603649	0.368204	1.05651	0.904141	1.18811	1.02004	0.478771
	390	0.0742029	-0.00701522	0.135894	0.188314	0.142303		390	0.444824	0.810464	1.03377	0.964706	1.01808	0.448059	0.437087	0.15489	1.15117		390	0.443075	0.835858	0.601969	0.366579	1.05458	0.890959	1.18216	1.05374	0.476342
	392	0.112339	-0.00815831	0.137611	0.189534	0.1437		392	0.442613	0.810508	1.06518	1.00487	1.01264	0.464824	0.448465	0.1661	1.14488		392	0.432238	0.824266	0.600797	0.36768	1.05281	0.862292	1.17488	1.05443	0.474125
	394	0.113685	-0.00614043	0.138404	0.193047	0.0984556		394	0.45129	0.805791	1.03335	1.00022	1.00774	0.440199	0.443905	0.179036	1.145		394	0.448502	0.815836	0.597393	0.37121	1.05477	0.848881	1.16846	1.0537	0.472328
	396	0.115404	-0.00205337	0.13837	0.196554	0.162037		396	0.435734	0.793495	1.06683	0.958682	1.0041	0.433167	0.440364	0.19303	1.14131		396	0.440505	0.808872	0.597165	0.372988	1.05937	0.905453	1.16217	1.00639	0.470015
	398	0.113305	0.000523663	0.139215	0.200415	0.10198		398	0.414598	0.781118	1.02649	0.921051	0.994624	0.426935	0.439142	0.210783	1.13324		398	0.421843	0.78692	0.60117	0.37302	1.06301	0.856096	1.15534	1.00608	0.467456
	400	0.108969	0.00161326	0.139969	0.205039	0.153888		400	0.413999	0.732532	1.05037	0.90657	0.978568	0.423956	0.434676	0.225135	1.13291		400	0.422485	0.774202	0.603504	0.381148	1.06817	0.763471	1.14912	1.00627	0.465064
	402	0.091117	-0.000232643	0.140698	0.207755	0.135924		402	0.413618	0.713251	1.02756	0.897454	0.977588	0.416706	0.434393	0.235419	1.12498		402	0.429829	0.764743	0.603012	0.379399	1.07221	0.746698	1.14134	1.03607	0.463073
	404	0.0827619	0.000838776	0.14198	0.211507	0.14067		404	0.415957	0.70763	1.04123	0.891083	0.974324	0.4114	0.430596	0.247268	1.12139		404	0.430235	0.753018	0.60408	0.384752	1.07577	0.734097	1.13443	1.00994	0.461382
	406	0.0834915	0.00268053	0.14056	0.214755	0.14322		406	0.415093	0.714682	1.03039	0.883798	0.962439	0.407818	0.426946	0.262793	1.11035		406	0.418997	0.745343	0.606888	0.386429	1.08098	0.722889	1.129	1.00353	0.46027
	408	0.0850448	0.00514077	0.14308	0.217452	0.165933		408	0.411836	0.737164	1.04807	0.877366	0.953868	0.406276	0.424251	0.273048	1.1028		408	0.411418	0.739213	0.607019	0.393556	1.08508	0.711086	1.12076	1.05091	0.459055
	410	0.085152	0.10222	0.140902	0.220405	0.1653		410	0.412868	0.714953	0.964339	0.870773	0.953678	0.402161	0.393015	0.284835	1.09665		410	0.417902	0.731243	0.607625	0.393354	1.08584	0.709453	1.11519	1.05146	0.458624
	412	0.087631	0.099236	0.139655	0.22481	0.142105		412	0.407998	0.732772	1.03851	0.863781	0.959302	0.401471	0.416357	0.299753	1.09024		412	0.415316	0.721127	0.60709	0.399994	1.08892	0.703559	1.10825	1.04922	0.457509
	414	0.0896691	0.0928489	0.140481	0.230356	0.1434		414	0.42468	0.73589	1.03117	0.863129	0.947095	0.400635	0.408117	0.309982	1.08399		414	0.406595	0.708437	0.609506	0.401197	1.09567	0.710493	1.10315	1.04657	0.456561
	416	0.0885022	0.0847273	0.138978	0.234029	0.151716		416	0.425402	0.750862	1.02882	0.853042	0.946512	0.412502	0.404831	0.32459	1.0827		416	0.408431	0.69974	0.606485	0.40491	1.10312	0.710404	1.09509	0.988643	0.455527
	418	0.0890301	0.080243	0.136214	0.237631	0.124225		418	0.412611	0.779751	1.02295	0.847499	0.935216	0.416547	0.37967	0.335835	1.08322		418	0.40395	0.691262	0.603846	0.407171	1.10984	0.709046	1.08744	0.988449	0.454322
	420	0.0913584	0.0792147	0.136792	0.240485	0.163843		420	0.410551	0.739018	1.01218	0.896846	0.927858	0.412294	0.378131	0.350317	1.08029		420	0.407525	0.683908	0.606013	0.411935	1.11405	0.712109	1.08152	0.990159	0.453642
	422	0.0916058	0.0827478	0.0951318	0.241863	0.172593		422	0.418404	0.763764	1.00297	0.892139	0.924848	0.410197	0.39841	0.361521	1.07607		422	0.403073	0.674079	0.607006	0.412281	1.11564	0.715446	1.07462	1.04245	0.452568
	424	0.0933381	0.0816595	0.0938744	0.246615	0.167925		424	0.40781	0.715419	0.996368	0.876365	0.924581	0.406067	0.402348	0.371982	1.06987		424	0.400485	0.673545	0.61165	0.417971	1.1252	0.710471	1.06807	1.04256	0.451743
	426	0.0944317	0.0802697	0.0940363	0.25021	0.136805		426	0.401545	0.788439	0.996557	0.811638	0.918378	0.405372	0.39991	0.384308	1.0669		426	0.399247	0.66735	0.611242	0.418808	1.13036	0.70449	1.06353	1.04179	0.450594
	428	0.0948383	0.0809697	0.136324	0.251436	0.177256		428	0.420436	0.731236	0.992693	0.816626	0.917818	0.390257	0.398858	0.397091	1.06104		428	0.392904	0.659765	0.614208	0.421007	1.13473	0.702711	1.05701	1.0396	0.449417
	430	0.0966145	0.0829106	0.140453	0.254582	0.168548		430	0.417464	0.772562	0.993442	0.811825	0.905926	0.40597	0.397224	0.402357	1.05776		430	0.408367	0.658553	0.615893	0.423224	1.14026	0.695147	1.05095	1.03737	0.4484
	432	0.0972703	0.0834208	0.141783	0.259206	0.16859		432	0.402908	0.753725	0.991692	0.800932	0.899954	0.406011	0.39472	0.411422	1.0469		432	0.403385	0.647409	0.613685	0.421843	1.14484	0.684686	1.04434	1.03383	0.447472
	434	0.0984805	0.0841205	0.110146	0.263823	0.175503		434	0.415692	0.746814	0.98203	0.791318	0.885149	0.399529	0.390197	0.421907	1.0408		434	0.402835	0.643523	0.609504	0.430828	1.15274	0.678311	1.03706	1.03165	0.447415
	436	0.100109	0.0846725	0.0941823	0.267626	0.182051		436	0.416271	0.727318	0.979436	0.785203	0.878773	0.398573	0.391518	0.435627	1.03309		436	0.390948	0.639945	0.606426	0.431183	1.15611	0.668777	1.02733	1.02888	0.447448
	438	0.102944	0.0354323	0.0957019	0.272574	0.17287		438	0.405711	0.712315	0.974096	0.778347	0.87644	0.403866	0.387405	0.443875	1.02381		438	0.393988	0.636582	0.600996	0.434886	1.15858	0.668394	1.02001	1.01129	0.44765
	440	0.104189	0.0317026	0.097359	0.274677	0.196284		440	0.400399	0.707379	0.968959	0.771348	0.873894	0.402819	0.383988	0.454142	1.01554		440	0.406608	0.633789	0.601745	0.439949	1.15668	0.67045	1.01188	0.993552	0.447642
	442	0.105045	0.031378	0.0982862	0.280077	0.178714		442	0.407685	0.696564	0.963565	0.76598	0.867554	0.398104	0.381105	0.462847	1.01131		442	0.391308	0.63238	0.596754	0.44112	1.15261	0.666934	1.00475	0.985813	0.447095
	444	0.10648	0.0309475	0.099066	0.285224	0.220525		444	0.403784	0.681897	0.963973	0.757155	0.860962	0.388797	0.380076	0.465657	1.00593		444	0.395149	0.630651	0.59296	0.441466	1.14712	0.660156	0.997827	1.02217	0.44703
	446	0.10866	0.0281568	0.0999215	0.291812	0.201979		446	0.399125	0.697948	0.962516	0.75632	0.859442	0.380992	0.376944	0.481849	1.00626		446	0.395318	0.629531	0.589321	0.450498	1.13827	0.647239	0.990598	1.017	0.447447
	448	0.109128	0.0276678	0.101273	0.296116	0.230711		448	0.397994	0.705019	0.96029	0.751581	0.848773	0.369813	0.372178	0.499805	1.00486		448	0.390732	0.623325	0.590981	0.456828	1.13682	0.633636	0.983002	0.977325	0.448351
	450	0.106958	0.0284437	0.103618	0.30202	0.230765		450	0.412082	0.671733	0.959806	0.747637	0.843738	0.361517	0.367812	0.485955	0.99702		450	0.384092	0.617838	0.597258	0.460256	1.13491	0.608451	0.976472	0.962813	0.449047
	452	0.107164	0.0301198	0.106238	0.30467	0.235655		452	0.409388	0.671665	0.960307	0.745682	0.841205	0.360831	0.36391	0.508741	0.98757		452	0.399793	0.613813	0.604323	0.464718	1.13667	0.598333	0.96863	1.00946	0.45018
	454	0.1108	0.0312737	0.109066	0.309158	0.228248		454	0.420729	0.722524	0.958199	0.744235	0.835597	0.354683	0.360276	0.502338	0.985884		454	0.388763	0.60863	0.596219	0.468725	1.13667	0.598234	0.961308	0.987767	0.45016
	456	0.113685	0.0313568	0.110759	0.315885	0.235285		456	0.414946	0.657923	0.941208	0.738537	0.836467	0.351027	0.358253	0.580893	0.983642		456	0.418172	0.59749	0.575197	0.472582	1.13643	0.586004	0.95385	0.990472	0.451749
	458	0.117462	0.033215	0.106987	0.319597	0.233406		458	0.413915	0.64615	0.914944	0.735455	0.8363	0.346431	0.35548	0.590136	0.977377		458	0.394147	0.59797	0.561447	0.473071	1.13741	0.578032	0.947767	0.99433	0.453296
	460	0.121129	0.0345302	0.0922567	0.32071	0.234725		460	0.448658	0.703798	0.911683	0.733322	0.834652	0.346422	0.352791	0.601113	0.970861		460	0.411508	0.595611	0.555351	0.483012	1.14074	0.568733	0.942566	0.93002	0.453288
	462	0.12544	0.0368742	0.0961488	0.322809	0.241216		462	0.461461	0.64075	0.901724	0.771482	0.832375	0.337799	0.347538	0.610138	0.9679		462	0.411862	0.589245	0.551013	0.488463	1.14129	0.565158	0.939064	0.978108	0.4544
	464	0.132414	0.0394233	0.116494	0.327502	0.243386		464	0.456332	0.668458	0.884217	0.752475	0.824879	0.330981	0.341179	0.619525	0.961349		464	0.412559	0.587018	0.550218	0.490115	1.14143	0.55807	0.933767	0.91912	0.454342
	466	0.142965	0.0384211	0.118468	0.333359	0.246247		466	0.427645	0.646154	0.895389	0.72218	0.825066	0.326937	0.334982	0.625399	0.959403		466	0.406724	0.586262	0.550244	0.490933	1.14259	0.584054	0.930584	0.905783	0.454182
	468	0.1436	0.0371725	0.119657	0.339703	0.237243		468	0.464907	0.63917	0.900681	0.716545	0.819024	0.32781	0.33191	0.629087	0.954671		468	0.386689	0.578185	0.550237	0.491199	1.14303	0.587367	0.925606	0.90285	0.456309
	470	0.167062	0.0377789	0.121329	0.344741	0.241588		470	0.452117	0.698908	0.891211	0.717444	0.812479	0.323158	0.333022	0.63561	0.953999		470	0.387584	0.571361	0.550998	0.492457	1.14444	0.56942	0.921366	0.965969	0.456528
	472	0.136928	0.0404149	0.12118	0.348844	0.249929		472	0.453843	0.626896	0.893431	0.718448	0.808918	0.32313	0.328648	0.640017	0.942903		472	0.396068	0.56559	0.551957	0.493374	1.15066	0.548514	0.916013	0.938637	0.456955
	474	0.11523	0.0405824	0.123434	0.355883	0.254667		474	0.442494	0.692736	0.882133	0.713972	0.804341	0.318121	0.327231	0.642602	0.934363		474	0.384626	0.566481	0.549399	0.503759	1.15256	0.524077	0.911629	0.944624	0.457809
	476	0.162072	0.0404554	0.125106	0.357938	0.250285		476	0.44349	0.694607	0.90053	0.711614	0.803491	0.322387	0.328376	0.55458	0.930222		476	0.385955	0.55958	0.55157	0.505223	1.15543	0.577191	0.907179	0.962767	0.4581
	478	0.12064	0.0400543	0.126884	0.36705	0.21949		478	0.441905	0.670947	0.901624	0.708947	0.80624	0.324147	0.324772	0.555569	0.923674		478	0.372571	0.557638	0.550256	0.507987	1.16094	0.502826	0.902904	0.933232	0.458719
	480	0.0995831	0.0404742	0.128373	0.371296	0.254256		480	0.448349	0.684903	0.906865	0.706876	0.805802	0.326794	0.323793	0.559099	0.920182		480	0.379334	0.554101	0.548894	0.50852	1.16591	0.49807	0.897308	0.960666	0.458848
	482	0.0980295	0.0419438	0.129817	0.373742	0.264056		482	0.445907	0.670031	0.926331	0.704189	0.795586	0.326839	0.316169	0.561907	0.931595		482	0.380471	0.55559	0.549759	0.515685	1.16843	0.551719	0.892831	0.955787	0.459693
	484	0.0977546	0.0433862	0.131076	0.379042	0.284008		484	0.433438	0.679155	0.915373	0.701809	0.804716	0.323101	0.313772	0.562759	0.913794		484	0.368878	0.555404	0.552647	0.519032	1.17274	0.569929	0.887201	0.951074	0.460795
	486	0.0984635	0.0448851	0.130498	0.385243	0.291743		486	0.425917	0.660673	0.925158	0.698405	0.799663	0.318906	0.315752	0.565257	0.915756		486	0.360208	0.553033	0.553139	0.52605	1.17426	0.566251	0.883118	0.93394	0.460066
	488	0.0976209	0.0450148	0.12807	0.394864	0.244303		488	0.389787	0.610221	0.92931	0.704398	0.794807	0.372252	0.309543	0.571007	0.91027		488	0.37975	0.549834	0.552643	0.53115	1.17479	0.567849	0.878537	0.947225	0.460766
	490	0.173438	0.0447159	0.126117	0.406893	0.248529		490	0.421291	0.599506	0.928274	0.703996	0.790938	0.359116	0.312679	0.648923	0.902719		490	0.377163	0.546639	0.554011	0.534076	1.1757	0.525986	0.874552	0.942715	0.460623
	492	0.216497	0.0450472	0.124355	0.411005	0.304724		492	0.434909	0.593172	0.912122	0.722044	0.790441	0.354483	0.31158	0.651131	0.899349		492	0.384057	0.541361	0.557846	0.534732	1.17723	0.481779	0.870445	0.940216	0.460516
	494	0.220192	0.0468523	0.125267	0.418665	0.290243		494	0.375197	0.592603	0.913783	0.70899	0.795042	0.344741	0.310279	0.642948	0.894462		494	0.395034	0.54328	0.560647	0.53951	1.17831	0.481944	0.865945	0.910746	0.460617
	496	0.223668	0.0510032	0.125326	0.421967	0.260448		496	0.376547	0.633918	0.922118	0.748328	0.795775	0.346728	0.308258	0.645623	0.890706		496	0.390526	0.542197	0.558405	0.539948	1.17918	0.482108	0.862243	0.93117	0.46164
	498	0.228245	0.0550587	0.125504	0.424361	0.317046		498	0.376117	0.623141	0.92464	0.750817	0.794009	0.309783	0.306227	0.648253	0.891235		498	0.392785	0.545784	0.558186	0.54891	1.18034	0.473385	0.859459	0.90205	0.46115
	500	0.224111	0.0556801	0.125629	0.431452	0.28134		500	0.375343	0.573659	0.926728	0.711545	0.789151	0.30543	0.304806	0.647813	0.882114		500	0.382977	0.541474	0.558251	0.551283	1.1784	0.47302	0.855373	0.913226	0.461219

## Sheet: Supplementary Figure 1
	Supplementary Fig. 1b
	At4g23100
	Sample Name	Relative gene expression
	Col-0-1	1.09421
	Col-0-2	0.945541
	Col-0-3	0.966542
	hr-52-1	0.367779
	hr-52-2	0.346107
	hr-52-3	0.34951

## Sheet: Supplementary Figure 2
								Supplementary Fig. 2c					Supplementary Fig. 2d
								Lesion size (cm2)					CUTINASE
								Col-0	pad2-1	PAD2/pad2-1#1	PAD2/pad2-1#3		Sample	Relative gene expression level
								0.502	0.966	0.547	0.537		Col-0-1	0.97684
								0.482	0.959	0.531	0.503		Col-0-2	1.19523
	Supplementary Fig. 2a							0.422	0.93	0.47	0.474		Col-0-3	0.827934
								0.357	0.93	0.423	0.417		pad2-1-1	18.4866
								0.343	0.923	0.399	0.4		pad2-1-2	17.4939
								0.342	0.898	0.388	0.36		pad2-1-3	11.3071
								0.312	0.881	0.38	0.354		PAD2/pad2-1#1-1	1.42993
								0.309	0.867	0.348	0.347		PAD2/pad2-1#1-2	1.20723
								0.257	0.858	0.347	0.301		PAD2/pad2-1#1-3	0.973638
								0.212	0.854	0.342	0.263		PAD2/pad2-1#3-1	0.977963
								0.188	0.829	0.323	0.238		PAD2/pad2-1#3-2	1.09644
								0.188	0.827	0.311	0.197		PAD2/pad2-1#3-3	0.788515
								0.184	0.821	0.296	0.197
								0.177	0.811	0.256	0.195
								0.159	0.772	0.244	0.169
								0.158	0.771	0.205	0.161
								0.155	0.769	0.176	0.158		Supplementary Fig. 2e
								0.138	0.766	0.172	0.147		Disease severity %
								0.123	0.745	0.169	0.142		Sample name	Dead	Severe	Light	Healthy
								0.119	0.725	0.155	0.14		Col-0	8.33333	33.3333	33.3333	25
								0.104	0.708	0.146	0.137		pad2-1	64.2857	28.5714	7.14286	0
								0.089	0.705	0.124	0.115		PAD2/pad2-1#1	5	30	40	25
								0.087	0.69	0.116	0.101		PAD2/pad2-1#3	4.16667	37.5	37.5	20.8333
								0.086	0.661	0.102	0.096
								0.085	0.658	0.098	0.088
								0.085	0.625	0.094	0.088
								0.081	0.616	0.092	0.085
								0.078	0.616	0.088	0.08
								0.075	0.588	0.087	0.079
								0.074	0.577	0.075	0.078
								0.073	0.575	0.073	0.062
								0.067	0.557	0.073
								0.066	0.552	0.063
								0.063	0.533	0.057
								0.06	0.526	0.046
								0.057	0.519	0.044
								0.053	0.512	0.042
								0.045	0.508	0.042
								0.044	0.482	0.038
								0.039	0.479
								0.039	0.196

## Sheet: Supplementary Figure 3
	Supplementary Fig. 3c
	Insect weight (mg)
	Col-0	PAD2/pad2-1#1	PAD2/pad2-1#3	pad2-1
	14.4	4.6	5.3	11.8
	13.6	5.5	3.9	11.3
	9.2	3.9	3.3	11.4
	6.8	4.7	4.4	10.6
	5.1	4.2	3.7	9.8
	6.3	4.2	3.6	6.4
	4.9	2.4	3.7	8.3
	6.5	3.5	3.6	9.6
	7	3.3	3.7	9.4
	5.4	3.5	2.4	9.5
	6.6	5.5	5.2	7.4
	7	3.9	4.1	8.4
	3	3.3	3.8	4.6
	6.3	3.8	2.4	3.6
	4.3	4.1	2.1	12.3
	7.2	3.3	2.8	11.7
	3	2.8	2.9	13
	5	3.6	1.6	12.4
	3.8	3.3	2.3	11
	4.3	3.8	2.5	13
	2.8	2.9	2.4	9.6
	4.4	3	1.9	9.6
	6.1	3.4	2.6	14.8
	4.7	3.7	2	12.4
	4.5	3	2.1	15.3
	3.3	2.8	2.2	7.1
	4.2	2.6	2.2	10.2
	2.9	2.5	2	8.7
	3.1	2.1	2	8
	6	2.1	1.8	6.8
	9.7	5.6	2.1	7.7
	4.3	8.8	2.8	10.3
	4.9	7.3	1.9	5.6
	4.5	7.6	13.3	5.1
	4	6.2	7.2	4
	4	4.3	7	4.5
	3.5	6.3	5.8	3.8
	3.1	3.2	7.4	12.4
	3	7.6	5.6	11.9
	4.3	6	4.7	11.2
	3.4	6.8	4.5	7.2
	4.2	5.7	3	7.7
	3.4	5.9	7.1	10.6
	3.1	4.5	10.5	10
	2.8	3.6	7.2	10.1
	2.3	3.2	9.5	13.6
	2.1	2.5	6	9.7
	2.4	3.5	6.3	8.9
	5.1	5.3	11.4	6.6
	3.5	5.8	6.8	8.9
	3.6	5.5	7.2	10.8
	2.8	5	6.2	8.6
	3.7	5	10.1	11
	3.3	3.6	8.4	8.3
		4.2	5.4	9.2
		2.1	8.4	9.2
		2.9	6.5	5.8
		2.3	5.3	5.4
		6.5	5.9	6.7
		7.5	3	4.5
		5.6	6.2	6.1
		7.4	3.8	3.2
		5.8	5.9	4.7
		6.5	3	3.5
		5.8	6.2	3.3
		8.8	3.8	9.5
			5.9	7.6
			5.7	10.1
			4.7	7.3
			4.2	12.8
			5.9	5.9
			5.6	8.9
			3.1	14.6
			3.1	12
			5.4	8.5
				8.7
				8.6
				6.2
				6.6
				7
				6.5
				5.1
				6.1
				4.2
				4.8

## Sheet: Supplementary Figure 5
	Supplementary Fig. 5b
	Numbers of systemic leaves with apparent [Ca2+]cyt transmission after application of GSH with various concentrations
	Concentration of [GSH]apo (mM)	Rep1	Rep2	Rep3	Rep4	Rep5	Rep6	Rep7	Rep8
	0.001	0	0	0
	0.01	0	0	0
	0.1	0	0	0
	1	1	0	0
	5	2	2	1	1	3	1
	10	3	2	2
	25	2	3	3
	50	5	3	2	4	2	3	4	3
	100	6	5	4	4	5	4

## Sheet: Supplementary Figure 6
	Supplementary Fig. 6b									Supplementary Fig. 6b
	Quantitative measurement of [Ca2+]cyt levels in target leaf 6 after application of 0.5mM GGsTOP to leaf 1									Quantitative measurement of [Ca2+]cyt levels in target leaf 6 after application of 100mM GSH plus 0.5mM GGsTOP to leaf 1
	Time (s)	Rep1	Rep2	Rep3	Rep4	Rep5	Rep6	Rep7		Time (s)	Rep1	Rep2	Rep3	Rep4	Rep5	Rep6	Rep7	Rep8	Rep9	Rep10	Rep11	Rep12
	0	0.00601729	-0.0538811	-0.03984	-0.0415557	-0.0336678	-0.0337741	-0.0868313		0	-0.0139122	-0.0290145	-0.166782	-0.00977365	-0.0389297	-0.0191337	-0.0398913	-0.018236	-0.0265488	-0.032769	-0.0668078	-0.0447543
	2	0.00901059	-0.0566433	-0.0393319	-0.0432664	-0.035755	-0.0347498	-0.0743045		2	-0.012714	-0.0253541	-0.0384565	-0.0146249	-0.0447299	-0.020504	-0.0388662	-0.00312465	-0.0365836	-0.0342499	-0.00865111	-0.0524371
	4	0.0085304	-0.0585837	-0.0406797	-0.0447585	-0.0379271	-0.0381238	-0.058699		4	-0.0131761	-0.0198933	-0.0423231	-0.0145876	-0.0471884	-0.0211994	-0.0389111	0.0146201	-0.0375167	-0.036849	0.0118243	-0.0581202
	6	0.0117462	-0.0605795	-0.0403544	-0.0472825	-0.0386804	-0.0408906	-0.0478993		6	-0.013182	-0.0142585	-0.0449309	-0.0129637	-0.049676	-0.022712	-0.0388751	0.0217718	-0.0369187	-0.0392164	0.0346614	-0.0597519
	8	0.0129011	-0.0633727	-0.0405228	-0.0495018	-0.0411929	-0.0445345	-0.042906		8	-0.0131556	-0.0145695	-0.047623	-0.0139883	-0.0517559	-0.0247701	-0.0389373	0.025227	-0.0375773	-0.0422026	0.0437985	-0.0600539
	10	0.0133753	-0.0661099	-0.0410696	-0.0521758	-0.0436545	-0.0476701	-0.0433954		10	-0.0141831	-0.0126796	-0.0504523	-0.0142547	-0.0532747	-0.0267964	-0.0383147	0.0258583	-0.0389925	-0.0454906	0.0479327	-0.0651462
	12	0.0151639	-0.0684554	-0.0414487	-0.0544001	-0.0471649	-0.051117	-0.0475043		12	-0.014883	-0.0132961	-0.0535725	-0.0141964	-0.0558136	-0.0286275	-0.0385357	0.0246351	-0.0401118	-0.0490389	0.049481	-0.0670249
	14	0.0155555	-0.0703913	-0.0425001	-0.0577152	-0.0461989	-0.0547349	-0.053684		14	-0.0153844	-0.0147902	-0.0578767	-0.0140566	-0.0584625	-0.0291064	-0.037507	-0.00510712	-0.0423418	-0.0519582	0.0488854	-0.0702429
	16	0.0155034	-0.0728427	-0.0426938	-0.0591481	-0.0432572	-0.0567994	-0.0591437		16	-0.0155596	-0.0170028	-0.060881	-0.0144151	-0.0608332	-0.0311153	-0.0369534	0.0104277	-0.0449613	-0.0554661	0.0491955	-0.047497
	18	0.0182687	-0.0758096	-0.0430756	-0.0607524	-0.043823	-0.0589393	-0.062629		18	-0.01551	-0.0178856	-0.0640908	-0.0206621	-0.0631761	-0.0331808	-0.0351227	0.01702	-0.0472093	-0.0591108	0.0495258	-0.0265747
	20	0.0193957	-0.0786147	-0.0411463	-0.0629465	-0.0454437	-0.0613896	-0.0654594		20	-0.014695	-0.0186872	-0.0678553	-0.0227449	-0.064576	-0.0354635	-0.034422	0.0163101	-0.0491085	-0.0630762	0.0482805	-0.0238138
	22	0.0204823	-0.0819356	-0.0436594	-0.0637237	-0.0470877	-0.0639072	-0.0682382		22	-0.0144931	-0.0188643	-0.0716545	-0.0216139	-0.0653963	-0.0357615	-0.0331524	0.0232696	-0.050928	-0.0664653	0.0505493	-0.0281075
	24	0.0210863	-0.0849354	-0.0442956	-0.0648578	-0.0488483	-0.066288	-0.0697434		24	-0.0129587	-0.0179051	-0.0757811	-0.0223446	-0.0667645	-0.0361214	-0.0317889	0.0284852	-0.0537399	-0.0702612	0.0586623	-0.0304402
	26	0.020934	-0.0885502	-0.0441495	-0.0651143	-0.0503528	-0.0691197	-0.0711514		26	-0.0124333	-0.0187318	-0.0784409	-0.0214924	-0.067653	-0.0367364	-0.0306034	0.0322309	-0.0566165	-0.0727581	0.0620937	-0.0507
	28	0.0223233	-0.0921935	-0.0439534	-0.0650614	-0.0516971	-0.0723806	-0.0899543		28	-0.012223	-0.0182607	-0.0812851	-0.0205069	-0.0685309	-0.036918	-0.0291506	0.0341764	-0.0590616	-0.0745674	0.0513852	-0.0556795
	30	0.0230269	-0.0957825	-0.0439324	-0.0659555	-0.0516098	-0.0758887	-0.0892952		30	-0.0124678	-0.0179166	-0.0840183	-0.0219077	-0.0693881	-0.0380528	-0.0284409	0.0350021	-0.0615965	-0.0769528	0.0702168	-0.0564174
	32	0.0238152	-0.0986509	-0.0436782	-0.0659091	-0.0532106	-0.0790601	-0.0848288		32	-0.0125936	-0.0179586	-0.0872912	-0.0195265	-0.0702658	-0.037773	-0.027406	0.036215	-0.0635044	-0.0790826	0.0859646	-0.0559873
	34	0.0249375	-0.100653	-0.0434662	-0.0663801	-0.0538492	-0.0827248	-0.0787899		34	-0.0130299	-0.0184125	-0.0906306	-0.0181847	-0.0710576	-0.0378396	-0.0255056	0.037464	-0.0659059	-0.0821239	0.0893715	-0.0551611
	36	0.0259413	-0.102164	-0.0437274	-0.0672804	-0.0544541	-0.0879301	-0.0716995		36	-0.013216	-0.0180746	-0.0941714	-0.0180575	-0.0717274	-0.0375991	-0.0240839	0.0399874	-0.0696706	-0.0848376	0.0902726	-0.0543247
	38	0.0267673	-0.101903	-0.0442749	-0.0676839	-0.0558997	-0.0918661	-0.0686647		38	-0.0134909	-0.0172732	-0.0968574	-0.0161343	-0.0722897	-0.0370598	-0.0216737	0.0415051	-0.0980813	-0.0874065	0.0951207	-0.0569486
	40	0.0278119	-0.101914	-0.0438406	-0.0681347	-0.057401	-0.0947674	-0.0705619		40	-0.0133615	-0.0173591	-0.0993587	-0.0158727	-0.0723079	-0.0364621	-0.0210641	0.0434751	-0.119744	-0.0902219	0.103742	-0.055716
	42	0.0286553	-0.103055	-0.0429625	-0.0684293	-0.0576336	-0.0966056	-0.0734953		42	-0.0140932	-0.0182414	-0.1021	-0.0133639	-0.0729312	-0.0372332	-0.0192607	0.0454634	-0.113134	-0.0932492	0.108922	-0.0460182
	44	0.0296998	-0.103335	-0.0427747	-0.0688106	-0.0576696	-0.0988394	-0.0764833		44	-0.0140341	-0.0189996	-0.104109	-0.011631	-0.0729647	-0.0366135	-0.017429	0.0473678	-0.103629	-0.0953668	0.113775	-0.025154
	46	0.030286	-0.102238	-0.0426358	-0.0687907	-0.0565871	-0.0999267	-0.080075		46	-0.0149854	-0.0237864	-0.105664	-0.00870765	-0.0729734	-0.0364387	-0.016088	0.0497626	-0.0927618	-0.0977207	0.11982	-0.0263852
	48	0.0308979	-0.101344	-0.0425666	-0.0688936	-0.0569986	-0.101105	-0.080994		48	-0.0122852	-0.0290739	-0.107298	-0.00573844	-0.0725697	-0.0351751	-0.0146768	0.0534881	-0.0828283	-0.0994253	0.127536	-0.026386
	50	0.0316431	-0.100795	-0.0420909	-0.0689348	-0.0566916	-0.103028	-0.0807129		50	-0.0102026	-0.0281396	-0.109085	-0.00373813	-0.0726222	-0.0349054	-0.0129368	0.0560624	-0.0769495	-0.101107	0.135604	-0.0438984
	52	0.0323777	-0.101117	-0.0412182	-0.0686411	-0.0565971	-0.104621	-0.0800777		52	-0.00834458	-0.0261015	-0.110858	-0.00262588	-0.0721715	-0.0348801	-0.0112664	0.0593783	-0.0764684	-0.103059	0.142113	-0.0362926
	54	0.0324379	-0.10077	-0.0412059	-0.0681196	-0.0574929	-0.107027	-0.0781175		54	-0.00526129	-0.0246752	-0.111859	-0.00125568	-0.0718154	-0.0331632	-0.0100939	0.0617187	-0.0788579	-0.105496	0.148893	-0.0519092
	56	0.0325622	-0.0997896	-0.0405886	-0.0672825	-0.0581976	-0.110431	-0.0787505		56	0.0025994	-0.0243294	-0.112983	0.000721699	-0.0709701	-0.0299178	-0.00764708	0.0649315	-0.0825967	-0.106985	0.154746	-0.0374619
	58	0.0335019	-0.0986312	-0.0400918	-0.0664068	-0.0579358	-0.113175	-0.0802259		58	0.00596642	-0.0303018	-0.113751	0.00270001	-0.0700252	-0.0283253	-0.00583518	0.0695353	-0.0868421	-0.107955	0.154443	-0.0481781
	60	0.0344888	-0.0970727	-0.0393666	-0.0657989	-0.0587342	-0.115061	-0.0782013		60	0.00742316	-0.029039	-0.115095	0.00474787	-0.0692723	-0.0263068	-0.00508106	0.076218	-0.0904669	-0.110248	0.135857	-0.0375192
	62	0.0347605	-0.0959646	-0.0388237	-0.065414	-0.0595026	-0.117552	-0.0752752		62	0.00920594	-0.026203	-0.11683	0.00635216	-0.068619	-0.0244826	-0.00315131	0.0827345	-0.0928182	-0.11126	0.131917	-0.03283
	64	0.0353691	-0.0952708	-0.0383443	-0.0651189	-0.0591595	-0.120003	-0.0744099		64	0.010153	-0.0236597	-0.118263	0.00900421	-0.0678162	-0.0235503	-0.000753228	0.0908854	-0.0957587	-0.109709	0.157516	-0.0323066
	66	0.0352767	-0.0937645	-0.0375761	-0.0642979	-0.0582078	-0.122217	-0.0743512		66	0.0111446	-0.0215968	-0.119075	0.0117093	-0.0663891	-0.0219915	0.00151853	0.100529	-0.0986778	-0.110623	0.192168	-0.0236558
	68	0.0354631	-0.0917963	-0.0381414	-0.0637763	-0.0585751	-0.124046	-0.0749479		68	0.0126261	-0.0210651	-0.120471	0.0140555	-0.0651889	-0.0200246	0.00410326	0.111739	-0.101495	-0.111165	0.194814	-0.0128353
	70	0.0361806	-0.0894328	-0.0385963	-0.0629992	-0.0591046	-0.126134	-0.0750283		70	0.0137686	-0.0207108	-0.121877	0.0156512	-0.0625766	-0.0178799	0.00724994	0.124251	-0.101818	-0.1113	0.217617	-0.0121413
	72	0.0367705	-0.0881099	-0.0383605	-0.0614539	-0.060272	-0.127955	-0.0745909		72	0.0170173	-0.0200368	-0.122463	0.0216687	-0.0598008	-0.0150458	0.0122251	0.138181	-0.0997059	-0.110331	0.221186	-0.0083837
	74	0.0366585	-0.0865994	-0.038345	-0.0607187	-0.0453535	-0.130268	-0.0745167		74	0.0200371	-0.019065	-0.123135	0.0273829	-0.0562024	-0.0113785	0.0180682	0.155008	-0.0976619	-0.108761	0.233551	-0.00581333
	76	0.0367797	-0.0860302	-0.0375628	-0.0600064	-0.0444947	-0.132624	-0.0739024		76	0.0231111	-0.0179204	-0.1238	0.0337465	-0.0513553	-0.00699143	0.0259549	0.174552	-0.0957379	-0.106303	0.236992	-0.00299559
	78	0.0360182	-0.0841012	-0.0373726	-0.0592959	-0.044539	-0.134003	-0.0728111		78	0.0268207	-0.0166968	-0.123118	0.0425975	-0.0440577	-0.00197437	0.0352372	0.193939	-0.0937934	-0.105384	0.234002	0.00472471
	80	0.0361248	-0.0832297	-0.0360816	-0.0585351	-0.0456501	-0.135299	-0.0714044		80	0.0314302	-0.0156013	-0.123381	0.0521588	-0.0341151	0.00473423	0.0470765	0.2155	-0.0917382	-0.101363	0.250514	0.0101805
	82	0.0374826	-0.0827799	-0.035673	-0.0577429	-0.0469532	-0.137229	-0.0702226		82	0.0384532	-0.00910287	-0.123082	0.0629318	-0.0207759	0.0124917	0.062408	0.238046	-0.0893603	-0.0941017	0.255989	0.0162963
	84	0.0382418	-0.0825983	-0.0341969	-0.0557801	-0.0448597	-0.139548	-0.0710111		84	0.0474319	-0.00803318	-0.123133	0.0749362	-0.00353309	0.0225002	0.0797782	0.262457	-0.086277	-0.0868602	0.260492	0.0225607
	86	0.0393794	-0.0811103	-0.0339308	-0.0543907	-0.0456624	-0.141889	-0.0702937		86	0.0583422	-0.00741178	-0.122896	0.087892	0.0176862	0.0327171	0.099657	0.285134	-0.0826734	-0.0786255	0.259696	0.0277078
	88	0.0394231	-0.0798967	-0.0343716	-0.0541295	-0.0476793	-0.144534	-0.0709801		88	0.069432	-0.00614226	-0.122412	0.105351	0.04311	0.0437284	0.122058	0.315655	-0.0798984	-0.0692824	0.261452	0.0335195
	90	0.0387635	-0.0778098	-0.0342464	-0.0535865	-0.0487324	-0.145306	-0.0709415		90	0.0837311	-0.004999	-0.122594	0.121229	0.0731506	0.0558256	0.147881	0.347676	-0.0763638	-0.0596221	0.258981	0.0391051
	92	0.0377629	-0.0770838	-0.0338046	-0.0529303	-0.0504216	-0.146336	-0.0713243		92	0.0982982	-0.00396524	-0.122113	0.143082	0.10792	0.0682556	0.17491	0.381169	-0.0726714	-0.0459731	0.275285	0.0456446
	94	0.0377931	-0.0762784	-0.033184	-0.0517185	-0.0514976	-0.146881	-0.0725698		94	0.115404	-0.00251055	-0.121007	0.166917	0.145646	0.0822798	0.203008	0.414492	-0.0680149	-0.031138	0.286488	0.0372701
	96	0.037578	-0.0749517	-0.0325767	-0.0515856	-0.0534954	-0.147099	-0.0732268		96	0.134986	-0.0018129	-0.120111	0.191553	0.186409	0.097562	0.231758	0.45111	-0.0635646	-0.01932	0.290256	0.0403792
	98	0.0377849	-0.0735145	-0.0316756	-0.051412	-0.0553119	-0.145748	-0.0719395		98	0.156484	-0.000451331	-0.119721	0.214533	0.231246	0.113669	0.261674	0.489242	-0.0580949	-0.00722523	0.299843	0.0735173
	100	0.0380097	-0.0712072	-0.0311034	-0.0509408	-0.056662	-0.14571	-0.0706626		100	0.178301	0.00136546	-0.118409	0.242892	0.279837	0.133527	0.29303	0.527454	-0.0535985	0.00572366	0.309933	0.073262
	102	0.0376727	-0.0695254	-0.0298486	-0.0506628	-0.0574668	-0.146207	-0.0693337		102	0.201971	0.0019735	-0.117448	0.272325	0.327797	0.15323	0.326346	0.567559	-0.0482236	0.021307	0.322098	0.0693502
	104	0.0377739	-0.0685463	-0.0289677	-0.0501709	-0.0590158	-0.146484	-0.0699158		104	0.225934	0.00224892	-0.116222	0.298473	0.375604	0.174694	0.357825	0.609453	-0.0476599	0.0352997	0.329017	0.0803688
	106	0.0365365	-0.0673757	-0.0281766	-0.0490276	-0.0594602	-0.146783	-0.0698926		106	0.25044	0.00397325	-0.113389	0.329752	0.427984	0.19352	0.386113	0.653404	-0.0462036	0.0494603	0.337994	0.0923314
	108	0.0371001	-0.0660061	-0.0280411	-0.0485817	-0.0607533	-0.147195	-0.0694257		108	0.278136	0.00443327	-0.109438	0.359544	0.476757	0.214268	0.414108	0.698591	-0.0454748	0.0649256	0.340049	0.104182
	110	0.0377118	-0.0644331	-0.0274016	-0.0474569	-0.0622751	-0.14735	-0.0692686		110	0.305509	0.00521556	-0.103752	0.390818	0.526898	0.23523	0.441792	0.744504	-0.0397085	0.0808171	0.344556	0.115108
	112	0.0393455	-0.0637009	-0.0275785	-0.046198	-0.0636021	-0.147583	-0.0688059		112	0.332333	0.00824004	-0.095117	0.422612	0.576318	0.255587	0.467286	0.793411	-0.0285917	0.0957646	0.35307	0.101086
	114	0.0396466	-0.062516	-0.0270953	-0.0452786	-0.064479	-0.147788	-0.0686168		114	0.359723	0.01114	-0.0837552	0.452398	0.626295	0.27425	0.492067	0.842653	-0.0161111	0.111725	0.354315	0.119895
	116	0.0401877	-0.062285	-0.0260797	-0.0454155	-0.0649593	-0.147665	-0.0684205		116	0.389425	0.0141178	-0.0696092	0.482351	0.673008	0.292744	0.515714	0.898874	-0.00492633	0.12519	0.353328	0.133093
	118	0.0398704	-0.0615613	-0.0254228	-0.0441815	-0.0645161	-0.148268	-0.0682085		118	0.418745	0.0180242	-0.0528016	0.520431	0.714549	0.314295	0.539243	0.966072	0.00629893	0.139041	0.362051	0.139842
	120	0.039415	-0.0608325	-0.0247306	-0.0433532	-0.064689	-0.147762	-0.0675788		120	0.44624	0.0232072	-0.033123	0.557937	0.758979	0.333452	0.562866	1.03073	0.0146602	0.151908	0.370773	0.154547
	122	0.0391923	-0.0587764	-0.0236938	-0.0424863	-0.0642294	-0.147566	-0.0671945		122	0.472442	0.0264282	-0.0117848	0.589551	0.8074	0.353017	0.579659	1.08709	0.0228979	0.166378	0.376459	0.167012
	124	0.0401054	-0.0575069	-0.0226673	-0.0421083	-0.0643518	-0.147031	-0.0661357		124	0.498833	0.0332678	0.010502	0.623418	0.856677	0.370187	0.598453	1.13816	0.0323468	0.181421	0.38806	0.1798
	126	0.0400638	-0.0560251	-0.0213855	-0.0412422	-0.0641989	-0.146201	-0.0652573		126	0.525461	0.0399911	0.0324777	0.651943	0.908531	0.385838	0.61487	1.184	0.0424052	0.195786	0.40203	0.192134
	128	0.0397789	-0.0549811	-0.0203717	-0.0401247	-0.065005	-0.144391	-0.064639		128	0.551283	0.0482901	0.0551934	0.678948	0.961031	0.402882	0.629899	1.22419	0.0526239	0.204289	0.411406	0.216241
	130	0.0390842	-0.053377	-0.0197771	-0.0394566	-0.0703049	-0.14345	-0.0645951		130	0.574101	0.0554097	0.0798425	0.704064	1.00209	0.421881	0.642277	1.25958	0.0644413	0.21524	0.420011	0.220481
	132	0.0396762	-0.0527694	-0.0188154	-0.0384651	-0.0826718	-0.143084	-0.0643774		132	0.594745	0.0652022	0.105203	0.74044	1.02975	0.437986	0.653954	1.28948	0.0773199	0.225609	0.425227	0.280744
	134	0.0399436	-0.052089	-0.0178709	-0.0375857	-0.0833264	-0.142447	-0.0637409		134	0.6227	0.0776508	0.129189	0.744294	1.05476	0.452792	0.663867	1.31371	0.0909617	0.233737	0.429046	0.279811
	136	0.0407163	-0.0511488	-0.0170456	-0.0366069	-0.0842854	-0.142118	-0.0627337		136	0.647932	0.0916741	0.151237	0.762439	1.06965	0.472348	0.674359	1.33529	0.103473	0.245589	0.436668	0.283155
	138	0.0407927	-0.04976	-0.0164692	-0.037017	-0.0838585	-0.14125	-0.0618142		138	0.667459	0.106891	0.172981	0.782227	1.0795	0.490545	0.687589	1.35357	0.116962	0.258164	0.44574	0.295785
	140	0.0414408	-0.0485919	-0.0158523	-0.0360605	-0.0841858	-0.141446	-0.0616865		140	0.684572	0.122121	0.193913	0.796806	1.08694	0.506302	0.699664	1.36574	0.131606	0.269995	0.455001	0.289401
	142	0.0414331	-0.0476422	-0.0158478	-0.034991	-0.0832173	-0.140962	-0.0616407		142	0.697984	0.138705	0.21435	0.814238	1.09112	0.518801	0.712298	1.37577	0.145791	0.285955	0.464929	0.299534
	144	0.0410904	-0.0462162	-0.0145351	-0.0355754	-0.0826444	-0.141505	-0.061556		144	0.707448	0.156141	0.238261	0.833452	1.08604	0.534171	0.719608	1.38273	0.159499	0.299764	0.474996	0.306163
	146	0.0408469	-0.0454205	-0.0137162	-0.0350941	-0.0825749	-0.140504	-0.0627755		146	0.717935	0.174284	0.260627	0.841688	1.07747	0.545521	0.721222	1.38646	0.174553	0.310791	0.485074	0.31176
	148	0.040294	-0.0444872	-0.0114128	-0.0347918	-0.0816727	-0.139737	-0.0625825		148	0.729435	0.193114	0.28046	0.853308	1.06761	0.555445	0.723624	1.38734	0.190921	0.316348	0.496017	0.31672
	150	0.0400396	-0.0435274	-0.0120641	-0.0337025	-0.0802853	-0.139038	-0.0619146		150	0.736438	0.212938	0.298684	0.865541	1.05372	0.563273	0.727303	1.38448	0.20782	0.324511	0.507544	0.322377
	152	0.0404151	-0.0425954	-0.0126	-0.0330065	-0.0794772	-0.139137	-0.0620482		152	0.740752	0.233453	0.317392	0.878682	1.04593	0.572893	0.726647	1.37995	0.225754	0.330161	0.521436	0.331086
	154	0.0409009	-0.0412127	-0.0114429	-0.032571	-0.0792795	-0.138712	-0.0624279		154	0.743306	0.256559	0.336004	0.894725	1.04293	0.578457	0.727661	1.3719	0.245203	0.339952	0.536539	0.340844
	156	0.0307583	-0.040597	-0.01192	-0.0320633	-0.0773064	-0.138428	-0.0625581		156	0.745652	0.280239	0.350686	0.913041	1.03575	0.585928	0.722569	1.36224	0.263062	0.347851	0.556803	0.354288
	158	0.0305901	-0.0386145	-0.0120287	-0.0313337	-0.0756494	-0.137418	-0.0614001		158	0.746724	0.303626	0.368154	0.933145	1.02347	0.592185	0.719485	1.34795	0.283905	0.357126	0.575013	0.363895
	160	0.0302191	-0.0379094	-0.0101945	-0.0309146	-0.057871	-0.136266	-0.0613758		160	0.748711	0.326493	0.381927	0.948397	1.01725	0.602791	0.718401	1.33107	0.306076	0.363661	0.596001	0.3826
	162	0.0300081	-0.0370475	-0.00843571	-0.0299568	-0.0570499	-0.135575	-0.0604848		162	0.747241	0.349333	0.393826	0.967881	1.01622	0.606508	0.71389	1.31347	0.303217	0.371439	0.624398	0.374805
	164	0.0299124	-0.0361697	-0.00674929	-0.0294243	-0.056667	-0.135541	-0.060664		164	0.746792	0.372138	0.410153	0.985306	1.01284	0.610971	0.709969	1.29309	0.329973	0.377545	0.653933	0.381293
	166	0.0291757	-0.0353355	-0.00482574	-0.0283082	-0.0563201	-0.135231	-0.0618995		166	0.745557	0.394502	0.424636	0.99853	1.00281	0.614582	0.707206	1.26864	0.371163	0.38372	0.685112	0.378431
	168	0.0292936	-0.03436	-0.000210947	-0.0277061	-0.0568439	-0.13469	-0.0614298		168	0.745109	0.417947	0.435295	1.01126	0.989931	0.622493	0.705587	1.24401	0.410705	0.394848	0.717051	0.387231
	170	0.0291013	-0.0332054	-0.00434455	-0.0277441	-0.0572885	-0.134263	-0.0600562		170	0.747133	0.442077	0.445552	1.02131	0.973925	0.630353	0.702124	1.21693	0.452018	0.402888	0.752949	0.39509
	172	0.0284232	-0.0313415	0.00157288	-0.0274196	-0.0576174	-0.133924	-0.0587551		172	0.749865	0.465153	0.456782	1.03049	0.959623	0.635672	0.700116	1.19021	0.495227	0.412227	0.792723	0.401189
	174	0.0282164	-0.0299119	0.000360474	-0.0268309	-0.0567234	-0.1341	-0.0576869		174	0.75167	0.489922	0.46655	1.04072	0.944535	0.638425	0.694629	1.16115	0.526639	0.424114	0.850192	0.41482
	176	0.0288869	-0.0285795	-0.00186029	-0.0261036	-0.0550188	-0.133498	-0.0570771		176	0.753284	0.517861	0.484452	1.04661	0.930984	0.647469	0.692714	1.13238	0.565225	0.434223	0.906876	0.425097
	178	0.0298069	-0.0264224	-0.00164968	-0.0252581	-0.0529807	-0.132868	-0.0567213		178	0.757825	0.549585	0.497342	1.05281	0.922235	0.653463	0.689775	1.10491	0.611098	0.446969	0.961969	0.432293
	180	0.0301184	-0.0248831	-0.000591696	-0.0243148	-0.0517729	-0.132257	-0.0561153		180	0.761358	0.584927	0.512832	1.05849	0.911421	0.665049	0.688448	1.07762	0.656252	0.459156	1.01899	0.440576
	182	0.030132	-0.0234245	0.000310486	-0.0227785	-0.0514002	-0.131512	-0.0555172		182	0.764664	0.623071	0.530895	1.05969	0.901992	0.672202	0.686385	1.05126	0.704645	0.472461	1.06992	0.450727
	184	0.0301212	-0.0220175	0.00157904	-0.0208124	-0.0490283	-0.131403	-0.0546927		184	0.768164	0.66298	0.550679	1.0601	0.893547	0.677529	0.685743	1.02521	0.751767	0.482292	1.12516	0.462158
	186	0.0298671	-0.0210829	0.00255087	-0.020548	-0.0474761	-0.130788	-0.0539366		186	0.772235	0.700351	0.567667	1.06372	0.88318	0.689093	0.685	1.00031	0.798635	0.488966	1.18722	0.472178
	188	0.0303973	-0.0201633	0.00499787	-0.0196574	-0.0471384	-0.131078	-0.0540949		188	0.777614	0.734054	0.584406	1.06568	0.873564	0.696982	0.682461	0.976543	0.848799	0.499011	1.27095	0.480017
	190	0.0303382	-0.0199124	0.00521744	-0.0196996	-0.0463756	-0.13042	-0.0538229		190	0.784478	0.768378	0.607073	1.07015	0.862714	0.703634	0.682358	0.951979	0.897218	0.510472	1.3226	0.477891
	192	0.0294864	-0.0193673	0.00503683	-0.0183245	-0.0463692	-0.130208	-0.0540714		192	0.793666	0.802699	0.626321	1.07179	0.852826	0.70736	0.680496	0.928721	0.944928	0.522533	1.37177	0.480987
	194	0.0293939	-0.0180375	0.00577945	-0.0178978	-0.044911	-0.129877	-0.053428		194	0.801518	0.837636	0.653878	1.07469	0.843986	0.712604	0.681419	0.906973	0.989175	0.539442	1.41504	0.501758
	196	0.029013	-0.0160223	0.00552592	-0.0163199	-0.0436358	-0.128847	-0.0541766		196	0.809705	0.873429	0.681872	1.07695	0.840069	0.719113	0.684904	0.886622	1.03458	0.554797	1.46144	0.507687
	198	0.0292655	-0.0155106	0.00935817	-0.0149159	-0.042741	-0.128722	-0.0543652		198	0.817819	0.905909	0.71882	1.08318	0.834228	0.723347	0.686223	0.868254	1.08097	0.569789	1.50529	0.501
	200	0.0301143	-0.0141841	0.00922121	-0.0142476	-0.0421657	-0.127575	-0.0540769		200	0.826304	0.935707	0.765773	1.08937	0.826321	0.732548	0.687544	0.852407	1.12578	0.587506	1.54406	0.493308
	202	0.0310872	-0.0133906	0.0102276	-0.0132398	-0.0417552	-0.126472	-0.0531693		202	0.834914	0.962169	0.804697	1.09507	0.81599	0.740062	0.6866	0.837273	1.1676	0.608152	1.58617	0.500598
	204	0.0313704	-0.0129932	0.01244	-0.012251	-0.0415614	-0.12543	-0.052284		204	0.844102	0.985397	0.842404	1.09614	0.810786	0.747068	0.685785	0.821684	1.20889	0.623985	1.62223	0.5113
	206	0.0315252	-0.0122538	0.0152116	-0.0110364	-0.0406989	-0.124923	-0.051606		206	0.8536	1.00619	0.876301	1.09815	0.797422	0.74939	0.684598	0.806643	1.24504	0.641397	1.65957	0.517359
	208	0.0309923	-0.0112216	0.0170805	-0.0102118	-0.0441048	-0.124132	-0.0511407		208	0.864733	1.02257	0.90404	1.10082	0.788275	0.757912	0.683055	0.791055	1.27557	0.658292	1.68926	0.522619
	210	0.0314772	-0.00994898	0.018406	-0.00931945	-0.0431291	-0.122096	-0.0506864		210	0.876904	1.04072	0.931166	1.10102	0.777566	0.768431	0.686514	0.776713	1.29773	0.673208	1.71939	0.5269
	212	0.0306898	-0.00944205	0.018599	-0.00751535	-0.0422417	-0.122136	-0.0503844		212	0.887428	1.05583	0.957768	1.10219	0.765863	0.774418	0.687136	0.763316	1.31688	0.690553	1.74534	0.53543
	214	0.0300929	-0.00814605	0.0179094	-0.00662292	-0.0404985	-0.120967	-0.0494639		214	0.896574	1.06844	0.978114	1.09793	0.762089	0.770929	0.687349	0.750184	1.34558	0.717104	1.77048	0.538747
	216	0.0299674	-0.00692741	0.0191964	-0.0058461	-0.0395263	-0.120331	-0.0493076		216	0.907758	1.07905	1.00454	1.09514	0.751261	0.778809	0.689012	0.737535	1.38227	0.743441	1.79205	0.550296
	218	0.029309	-0.00462577	0.0173553	-0.00447168	-0.0385919	-0.119356	-0.0478933		218	0.921189	1.08772	1.0285	1.09318	0.742017	0.789565	0.690327	0.726591	1.41884	0.764706	1.81137	0.576413
	220	0.0298922	-0.00325043	0.0183904	-0.00371678	-0.037358	-0.118594	-0.0479102		220	0.938268	1.0956	1.05586	1.09087	0.732753	0.798384	0.690573	0.715117	1.44994	0.791249	1.82954	0.575276
	222	0.0298161	-0.00162015	0.0190277	-0.00278681	-0.0356198	-0.117086	-0.0473097		222	0.953685	1.10319	1.07875	1.0888	0.725548	0.803452	0.692464	0.704283	1.47329	0.814198	1.84419	0.624773
	224	0.0298081	-4.96678e-05	0.0197557	-0.0014485	-0.0336765	-0.115942	-0.0464613		224	0.974058	1.1112	1.10341	1.08541	0.719316	0.812101	0.693817	0.692989	1.48899	0.838508	1.85717	0.630322
	226	0.0298007	0.00165805	0.0253327	5.81417e-05	-0.0322903	-0.114921	-0.045518		226	0.99304	1.11461	1.1313	1.08214	0.711805	0.819816	0.693851	0.682031	1.50774	0.858229	1.86865	0.611228
	228	0.0304242	0.00273744	0.0279083	0.000458401	-0.0322607	-0.114403	-0.0443294		228	1.01515	1.11889	1.14879	1.07645	0.705805	0.825656	0.694247	0.672554	1.5188	0.877893	1.87849	0.647094
	230	0.0305722	0.00392731	0.0291839	0.00138885	-0.0312581	-0.113514	-0.0422996		230	1.03802	1.12151	1.16513	1.07092	0.699671	0.833608	0.694453	0.663317	1.52785	0.890026	1.8874	0.624588
	232	0.0289643	0.00555181	0.0302333	0.00225744	-0.029941	-0.112833	-0.0405214		232	1.06087	1.12316	1.18829	1.06846	0.697545	0.839776	0.694547	0.65506	1.53288	0.909238	1.89548	0.641499
	234	0.0279456	0.00669376	0.028356	0.0042958	-0.0284388	-0.112473	-0.0390382		234	1.08727	1.12448	1.20129	1.0633	0.696104	0.841339	0.696041	0.647126	1.53584	0.925396	1.89987	0.661687
	236	0.028129	0.00752913	0.02596	0.00623939	-0.0276181	-0.11329	-0.0386036		236	1.11255	1.12471	1.20788	1.06172	0.694361	0.848626	0.69706	0.637941	1.53904	0.970755	1.9014	0.671002
	238	0.0284821	0.00890273	0.0251273	0.00741925	-0.027058	-0.114941	-0.0387229		238	1.13717	1.11675	1.21799	1.05807	0.695175	0.852523	0.697011	0.629183	1.53859	1.0153	1.90347	0.666941
	240	0.0281419	0.00903678	0.0275002	0.00944409	-0.0256013	-0.11485	-0.037708		240	1.16344	1.11194	1.23151	1.05664	0.692043	0.86029	0.698864	0.621235	1.53774	1.05303	1.90169	0.676152
	242	0.0271623	0.0105969	0.0306744	0.0105425	-0.0234461	-0.113753	-0.0372659		242	1.19164	1.11225	1.241	1.05417	0.691715	0.864027	0.699847	0.613272	1.53986	1.0898	1.89925	0.698386
	244	0.0273038	0.0108561	0.0316078	0.0122295	-0.0229123	-0.112032	-0.0371547		244	1.22001	1.1116	1.24579	1.04784	0.687993	0.874219	0.700935	0.606868	1.54032	1.1206	1.89904	0.721901
	246	0.0278204	0.0119361	0.0333976	0.01336	-0.0219206	-0.109439	-0.0357882		246	1.24764	1.1088	1.24568	1.04391	0.692264	0.882817	0.702061	0.600443	1.54004	1.14343	1.8932	0.756824
	248	0.0281734	0.0126431	0.0336113	0.0141338	-0.0207487	-0.107845	-0.0362005		248	1.27661	1.10473	1.23889	1.04155	0.695559	0.886503	0.701229	0.593664	1.53829	1.16974	1.88491	0.77689
	250	0.0278236	0.0136509	0.0344998	0.0155553	-0.0206351	-0.107263	-0.0370953		250	1.31106	1.10392	1.2386	1.03987	0.697276	0.892483	0.702521	0.586988	1.53502	1.19603	1.86699	0.795281
	252	0.0263205	0.0152176	0.0350707	0.0166969	-0.0215168	-0.106115	-0.0362794		252	1.34806	1.09836	1.24427	1.03865	0.69605	0.901733	0.702316	0.58051	1.53428	1.22321	1.85012	0.796432
	254	0.0259539	0.0166003	0.0367251	0.0184924	-0.019193	-0.105661	-0.0353986		254	1.38159	1.09603	1.24679	1.0395	0.700948	0.91829	0.707337	0.574151	1.53199	1.24843	1.82474	0.831901
	256	0.0249715	0.0171329	0.0382189	0.0198377	-0.0176275	-0.10426	-0.0351301		256	1.41562	1.08973	1.24614	1.0375	0.71609	0.935281	0.709602	0.568689	1.52728	1.27843	1.79069	0.8501
	258	0.0243027	0.0181303	0.0417335	0.0217701	-0.0169574	-0.103173	-0.0348329		258	1.44458	1.08493	1.23994	1.03888	0.720095	0.947617	0.709479	0.563376	1.51887	1.30893	1.78944	0.874509
	260	0.0243045	0.0190737	0.0405508	0.0241654	-0.0165514	-0.10243	-0.0348941		260	1.47457	1.0815	1.24205	1.03891	0.728345	0.953981	0.711115	0.558147	1.50825	1.3446	1.78806	0.901766
	262	0.0243679	0.0190972	0.0404888	0.0249929	-0.014858	-0.101564	-0.0342032		262	1.50627	1.07761	1.23578	1.03474	0.740573	0.964541	0.714729	0.552479	1.49779	1.38284	1.78895	0.926993
	264	0.0242412	0.0206316	0.0389149	0.0259644	-0.0148123	-0.101254	-0.0332761		264	1.54046	1.07519	1.23707	1.03484	0.74984	0.979591	0.713778	0.546998	1.49781	1.41196	1.80249	0.951473
	266	0.0227864	0.0209544	0.0390096	0.0276515	-0.0131734	-0.10064	-0.0320256		266	1.57551	1.07099	1.24766	1.036	0.759516	0.991548	0.712287	0.542182	1.48128	1.44519	1.80129	0.979895
	268	0.0224834	0.0211682	0.0408863	0.0282646	-0.0111506	-0.0999245	-0.0314413		268	1.61777	1.06582	1.24926	1.03634	0.763507	1.0034	0.714181	0.536973	1.47117	1.46689	1.79584	1.01109
	270	0.0224111	0.022518	0.0423101	0.0302465	-0.00876604	-0.0997826	-0.0304866		270	1.65816	1.06421	1.23697	1.03589	0.772379	1.00864	0.716978	0.531281	1.45874	1.49036	1.78612	1.03985
	272	0.0215841	0.0245698	0.0446722	0.0322541	-0.0062652	-0.0982776	-0.0298908		272	1.69263	1.06074	1.2242	1.0384	0.781437	1.01584	0.716537	0.525711	1.44437	1.51574	1.77556	1.05034
	274	0.0210567	0.0253629	0.0448223	0.034227	-0.00416618	-0.0969623	-0.0288588		274	1.72428	1.05727	1.21575	1.03923	0.79401	1.02421	0.718563	0.521696	1.43091	1.53403	1.76547	1.07345
	276	0.0198061	0.0248434	0.0447454	0.0360122	-0.00337191	-0.0960484	-0.0274698		276	1.75153	1.05311	1.20566	1.03991	0.802442	1.0349	0.721642	0.515862	1.41941	1.55841	1.74917	1.11259
	278	0.0197392	0.0265088	0.0457684	0.036853	-0.00173957	-0.0953505	-0.0263902		278	1.915	1.04749	1.20099	1.04195	0.813084	1.04654	0.726238	0.509196	1.40377	1.57042	1.73259	1.15529
	280	0.019508	0.0277178	0.0466489	0.0378733	-0.00146268	-0.094982	-0.0247873		280	1.78771	1.04222	1.1891	1.04609	0.829196	1.0571	0.726856	0.502818	1.39004	1.57987	1.72102	1.20155
	282	0.018339	0.0290249	0.0493488	0.0382982	0.00118876	-0.0945108	-0.0241173		282	1.79847	1.03729	1.18217	1.05054	0.844794	1.07006	0.725545	0.496421	1.37357	1.57628	1.70596	1.22626
	284	0.0183812	0.0292766	0.0481911	0.0397025	-0.011983	-0.0937809	-0.023576		284	1.80591	1.03159	1.17401	1.05249	0.859658	1.08495	0.724164	0.492681	1.35864	1.57596	1.65872	1.23097
	286	0.016637	0.0301815	0.0497558	0.040943	-0.0121276	-0.0932933	-0.0224961		286	1.80945	1.03064	1.17668	1.05841	0.87579	1.09555	0.727429	0.487292	1.34655	1.58633	1.68466	1.26008
	288	0.0157975	0.0326057	0.0505459	0.0420849	-0.0117371	-0.0932056	-0.0213388		288	1.80877	1.03017	1.17909	1.06237	0.892664	1.1033	0.728937	0.481901	1.33323	1.60422	1.67281	1.28627
	290	0.0166877	0.0330574	0.0508155	0.0431354	-0.010374	-0.091996	-0.0207952		290	1.8039	1.02955	1.16736	1.06576	0.908268	1.11504	0.729257	0.477154	1.32006	1.61496	1.66017	1.31312
	292	0.0165906	0.033402	0.0511857	0.0438744	-0.00984508	-0.0908469	-0.0197561		292	1.79609	1.03141	1.16404	1.06791	0.932803	1.12439	0.728249	0.470687	1.30699	1.6251	1.64544	1.33698
	294	0.0172892	0.0335518	0.0518267	0.0457084	-0.00768541	-0.0891016	-0.019186		294	1.78276	1.03555	1.15537	1.07302	0.954514	1.13569	0.730949	0.464672	1.29183	1.63405	1.62784	1.36084
	296	0.0175572	0.0352674	0.0532376	0.0473325	-0.00833025	-0.0874848	-0.0192369		296	1.76385	1.03893	1.14506	1.078	0.97414	1.14076	0.733062	0.453711	1.27761	1.63629	1.61654	1.37956
	298	0.0178688	0.0362011	0.0545871	0.0488071	-0.00629282	-0.0861387	-0.0188365		298	1.73977	1.04018	1.12927	1.07995	0.989942	1.14995	0.734623	0.447838	1.2681	1.62835	1.56712	1.39759
	300	0.017834	0.0374867	0.0554853	0.0503129	-0.00339897	-0.0847902	-0.0179143		300	1.71403	1.03934	1.11609	1.08252	1.00798	1.15994	0.735285	0.442971	1.25446	1.62435	1.55467	1.40399
	302	0.0172771	0.0387037	0.0565904	0.0509939	-0.00222821	-0.0838537	-0.0172384		302	1.68054	1.03639	1.10204	1.08612	1.02263	1.16988	0.735396	0.438847	1.23771	1.60862	1.54226	1.41046
	304	0.0164964	0.0399386	0.0603509	0.0527865	-0.000841446	-0.0828964	-0.0168682		304	1.64375	1.03593	1.09437	1.0913	1.04014	1.17655	0.735251	0.434923	1.22275	1.58439	1.54913	1.41655
	306	0.0156204	0.0439357	0.0657107	0.0541236	0.000500997	-0.0815322	-0.017197		306	1.6069	1.03643	1.08695	1.09266	1.04701	1.18068	0.737351	0.431333	1.20715	1.57014	1.55901	1.42761
	308	0.0143713	0.0445704	0.0619373	0.0560584	0.00181214	-0.0809446	-0.0173688		308	1.56963	1.03937	1.08126	1.09877	1.0506	1.18354	0.73944	0.428068	1.19065	1.55633	1.54971	1.42999
	310	0.0133348	0.0465612	0.0589714	0.0576478	0.00201615	-0.0801571	-0.0172987		310	1.53363	1.04146	1.07343	1.10085	1.05839	1.19042	0.742082	0.425671	1.17774	1.53633	1.53928	1.43006
	312	0.0134873	0.0477815	0.0599717	0.0584744	0.00379667	-0.0788806	-0.0152213		312	1.49642	1.04191	1.06335	1.10212	1.06453	1.19455	0.740817	0.422002	1.15898	1.51237	1.48814	1.42272
	314	0.0128156	0.0499706	0.0612557	0.0619799	0.00491662	-0.0780278	-0.0158761		314	1.46237	1.0425	1.04955	1.10548	1.06308	1.20248	0.741873	0.419221	1.18194	1.48478	1.47952	1.41904
	316	0.0130807	0.0514211	0.0619792	0.0621306	0.00554835	-0.0773878	-0.015752		316	1.42395	1.04326	1.03741	1.10758	1.05541	1.20477	0.743191	0.419418	1.16384	1.45408	1.47128	1.41844
	318	0.0131071	0.0525286	0.0627757	0.0642624	0.00583592	-0.0757461	-0.0144907		318	1.39266	1.04206	1.02374	1.10961	1.05231	1.21006	0.744838	0.416904	1.14738	1.42668	1.46015	1.42014
	320	0.0135367	0.0550237	0.0636297	0.0649364	0.00680826	-0.0744915	-0.0131043		320	1.35588	1.04737	1.01239	1.10541	1.05122	1.21194	0.745098	0.412644	1.13628	1.39933	1.44627	1.40974
	322	0.012276	0.0538249	0.0645507	0.0669659	0.00789132	-0.0730279	-0.0119717		322	1.32569	1.04842	1.0015	1.1016	1.04068	1.21347	0.745029	0.407642	1.12326	1.36891	1.4412	1.4215
	324	0.0113876	0.0534678	0.066183	0.0680598	0.00693437	-0.0727499	-0.0115221		324	1.30547	1.04904	0.992306	1.09847	1.03175	1.20971	0.746297	0.402031	1.11465	1.34115	1.43263	1.40334
	326	0.011478	0.0556516	0.0683351	0.0687978	0.00856158	-0.0722008	-0.00989236		326	1.2803	1.04674	0.98091	1.09411	1.02458	1.21278	0.74879	0.397082	1.09819	1.32152	1.4218	1.37448
	328	0.0112175	0.0572422	0.068461	0.0701885	0.0112339	-0.0715168	-0.00886594		328	1.24211	1.04661	0.973616	1.09384	1.01639	1.20608	0.749408	0.392479	1.08212	1.29531	1.41432	1.36946
	330	0.010092	0.0590287	0.0687067	0.0717183	0.0119641	-0.0707421	-0.00850161		330	1.21976	1.0505	0.966599	1.09192	1.00118	1.20491	0.751616	0.387723	1.07614	1.26169	1.43135	1.36381
	332	0.0100617	0.0615956	0.0695027	0.0733721	0.0147932	-0.0696502	-0.00804738		332	1.19934	1.05036	0.963385	1.08732	0.985575	1.19906	0.750637	0.382914	1.06815	1.22858	1.43273	1.31928
	334	0.0100283	0.0634092	0.0701904	0.0747677	0.0157742	-0.0683514	-0.00752053		334	1.17579	1.04712	0.959952	1.08526	0.968919	1.20131	0.749983	0.378911	1.05384	1.19901	1.42415	1.31805
	336	0.0103682	0.0646205	0.0717002	0.0769123	0.0167919	-0.0673707	-0.00755892		336	1.15054	1.04439	0.961131	1.08103	0.957902	1.1948	0.750881	0.374509	1.03406	1.17195	1.39242	1.26723
	338	0.0109114	0.0667808	0.0726528	0.0782918	0.0180927	-0.0661515	-0.00609476		338	1.13301	1.04432	0.954677	1.07786	0.946682	1.18899	0.750516	0.369868	1.01478	1.13963	1.36846	1.25245
	340	0.010776	0.0696024	0.0731782	0.0793303	0.0185824	-0.0656219	-0.00500282		340	1.10252	1.04088	0.949393	1.07012	0.933705	1.18429	0.750651	0.364891	0.993272	1.10954	1.38832	1.23963
	342	0.0109242	0.0715869	0.0741694	0.0813876	0.0188921	-0.0643058	-0.00391285		342	1.08313	1.04393	0.94117	1.06522	0.919082	1.17543	0.750309	0.360472	0.989201	1.08081	1.38283	1.22936
	344	0.01015	0.0722781	0.0801765	0.0811767	0.0195686	-0.0640653	-0.00236819		344	1.06579	1.04428	0.930339	1.06174	0.910714	1.16861	0.754715	0.354721	0.982374	1.05386	1.35047	1.21023
	346	0.0103121	0.0721159	0.0805946	0.0843884	0.0205663	-0.0636391	3.76341e-05		346	1.04961	1.04298	0.917129	1.05473	0.896974	1.16087	0.754671	0.348825	0.974308	1.02826	1.34027	1.18837
	348	0.00965183	0.072546	0.0769524	0.0856474	0.0215639	-0.0627414	0.00123702		348	1.03548	1.04682	0.905776	1.04459	0.88383	1.15309	0.75521	0.342755	0.969178	1.00045	1.33063	1.16458
	350	0.00960862	0.073702	0.0783052	0.0869884	0.0226786	-0.0616361	0.00226371		350	1.01765	1.04825	0.894769	1.03463	0.870392	1.14438	0.759205	0.335147	0.960335	0.977774	1.31893	1.17571
	352	0.00937722	0.0751753	0.079415	0.0883524	0.0245233	-0.0593876	0.00313271		352	1.00922	1.04706	0.880712	1.02415	0.855685	1.13684	0.760014	0.329941	0.907535	0.956474	1.29158	1.14697
	354	0.00890327	0.0763545	0.0804476	0.0908845	0.0254548	-0.0588598	0.00388002		354	0.997366	1.04475	0.867611	1.01535	0.839974	1.12714	0.759101	0.324478	0.898804	0.932619	1.31257	1.12049
	356	0.00822663	0.0759235	0.0805189	0.0924869	0.0248632	-0.0579683	0.00419275		356	0.984227	1.0426	0.853943	1.00279	0.821784	1.11619	0.761715	0.320178	0.891512	0.907122	1.32108	1.1038
	358	0.00791814	0.0752902	0.080551	0.0942605	0.0278185	-0.0571252	0.0046841		358	0.972048	1.03904	0.844296	0.99095	0.814507	1.10928	0.762078	0.314451	0.883768	0.888295	1.3191	1.0876
	360	0.00751945	0.0765965	0.0806998	0.0958932	0.0284213	-0.0563332	0.00630438		360	0.960223	1.03696	0.83087	0.982896	0.806557	1.09419	0.762056	0.309834	0.916891	0.868848	1.31243	1.06913
	362	0.0073943	0.0819493	0.0819107	0.0988784	0.0315163	-0.0545645	0.00750572		362	0.948482	1.03033	0.820535	0.968454	0.796239	1.08508	0.761037	0.304008	0.909129	0.847263	1.30601	1.04559
	364	0.00725826	0.0831319	0.0839297	0.0992322	0.0338887	-0.0539761	0.0079126		364	0.93588	1.0233	0.807296	0.961593	0.77695	1.07229	0.760731	0.297578	0.90185	0.834681	1.30262	1.02871
	366	0.00704594	0.0857546	0.0843317	0.100857	0.0409134	-0.0521506	0.00914631		366	0.924546	1.01608	0.793837	0.94928	0.763639	1.05385	0.764178	0.290763	0.893933	0.820658	1.30645	1.00905
	368	0.00691739	0.0861017	0.0855436	0.102644	0.0427505	-0.0537953	0.0104615		368	0.915722	1.01002	0.780287	0.938843	0.747784	1.03459	0.764394	0.284334	0.876401	0.8071	1.29353	0.963412
	370	0.00706396	0.086698	0.086839	0.103617	0.0431992	-0.0593078	0.011407		370	0.903453	1.00409	0.766919	0.926639	0.7306	1.01769	0.765034	0.27966	0.829305	0.786684	1.27962	0.944937
	372	0.00726387	0.0895161	0.0874756	0.10481	0.044408	-0.0594951	0.0121508		372	0.8963	0.999087	0.755726	0.916494	0.72049	1.00495	0.763914	0.275131	0.820199	0.762672	1.26837	0.950749
	374	0.0088435	0.0916882	0.0874288	0.106237	0.0466009	-0.0558441	0.0127819		374	0.885776	0.996072	0.741421	0.904959	0.707714	0.997342	0.76399	0.270825	0.812115	0.752811	1.24364	0.932686
	376	0.00907269	0.0928846	0.0880086	0.107934	0.0477003	-0.050915	0.0134486		376	0.877464	0.991529	0.731811	0.891008	0.69386	0.985352	0.763973	0.265888	0.805063	0.746694	1.21781	0.912217
	378	0.00909423	0.0946557	0.0889683	0.108755	0.0483578	-0.0475583	0.0150074		378	0.866783	0.983993	0.720183	0.876814	0.683643	0.969968	0.769587	0.262639	0.796075	0.72542	1.21729	0.886078
	380	0.00813531	0.0963253	0.0891562	0.109675	0.0488499	-0.0460061	0.0154351		380	0.858579	0.975752	0.713252	0.864638	0.672024	0.949561	0.771052	0.259622	0.789116	0.699561	1.20197	0.874772
	382	0.00814047	0.0977382	0.0906576	0.110766	0.0494562	-0.0440376	0.0151034		382	0.850757	0.965852	0.714324	0.85272	0.660635	0.938535	0.771404	0.257588	0.780363	0.684703	1.19803	0.856783
	384	0.00799649	0.0994856	0.0920907	0.114095	0.0506374	-0.0430599	0.0156432		384	0.84271	0.957271	0.717795	0.841653	0.649655	0.929493	0.773909	0.256438	0.816451	0.672878	1.18277	0.832746
	386	0.00765304	0.100214	0.0925464	0.114178	0.0518343	-0.0427903	0.0163501		386	0.832987	0.947807	0.714798	0.82744	0.640111	0.914555	0.773699	0.255085	0.808157	0.661538	1.16216	0.834406
	388	0.00789534	0.101686	0.0931796	0.115294	0.0525647	-0.0532138	0.0158035		388	0.822095	0.942676	0.704994	0.815891	0.632586	0.902352	0.771019	0.25383	0.797865	0.658852	1.15336	0.816486
	390	0.00700929	0.10208	0.0938491	0.116415	0.053512	-0.0618567	0.0157537		390	0.806247	0.93565	0.694155	0.804667	0.628603	0.886166	0.771132	0.252763	0.788253	0.665693	1.14392	0.785046
	392	0.00686896	0.102758	0.0937942	0.118275	0.0544346	-0.0562557	0.0161699		392	0.796663	0.93151	0.679221	0.791896	0.617729	0.880834	0.771928	0.250481	0.736407	0.657504	1.13629	0.795424
	394	0.00609564	0.103627	0.0951189	0.11879	0.0546089	-0.0485252	0.0143776		394	0.788535	0.923633	0.663968	0.779518	0.611442	0.874594	0.772058	0.248482	0.727407	0.653084	1.12686	0.78647
	396	0.00671836	0.104389	0.095797	0.12033	0.0561144	-0.0427099	0.0151563		396	0.784521	0.914487	0.647949	0.768022	0.605075	0.860878	0.773571	0.243248	0.720688	0.652663	1.11775	0.760663
	398	0.00624013	0.105611	0.0964038	0.121511	0.0569752	-0.0386701	0.0135348		398	0.776156	0.904352	0.630754	0.755665	0.597758	0.849078	0.77473	0.240497	0.757756	0.646231	1.11	0.752951
	400	0.00648161	0.107285	0.0974045	0.12263	0.0577156	-0.0368296	0.0147592		400	0.768763	0.895433	0.618616	0.743441	0.588444	0.830476	0.77419	0.238229	0.749742	0.641989	1.10485	0.741164
	402	0.00574438	0.109775	0.0990933	0.123907	0.0589505	-0.0360034	0.0153544		402	0.76349	0.887334	0.603102	0.729028	0.579814	0.812376	0.773379	0.235453	0.742178	0.639535	1.10728	0.730872
	404	0.00482381	0.113573	0.0993635	0.126097	0.0610522	-0.0353129	0.0154478		404	0.755825	0.87596	0.59037	0.71905	0.573174	0.80438	0.771401	0.232427	0.734679	0.63055	1.08889	0.721238
	406	0.0041514	0.117132	0.100078	0.12691	0.0620096	-0.0341447	0.0164934		406	0.748938	0.865191	0.578098	0.709754	0.568634	0.79157	0.76958	0.228154	0.684963	0.625436	1.09027	0.711306
	408	0.0044204	0.118182	0.100225	0.128919	0.0632179	-0.0332543	0.0174579		408	0.752006	0.854631	0.567676	0.696614	0.566779	0.778846	0.769321	0.226091	0.676661	0.618963	1.0704	0.70363
	410	0.00563227	0.119561	0.100523	0.130132	0.0657746	-0.0320601	0.0186666		410	0.746919	0.841938	0.557176	0.686573	0.558741	0.765947	0.767536	0.224009	0.670418	0.615785	1.06577	0.697779
	412	0.0063409	0.120658	0.100683	0.131156	0.0675261	-0.0311369	0.0193816		412	0.731753	0.832342	0.546065	0.674395	0.554908	0.754268	0.765333	0.222781	0.668919	0.609537	1.05615	0.69514
	414	0.00650132	0.122215	0.10136	0.132613	0.0683253	-0.0290314	0.0201636		414	0.728534	0.821975	0.535859	0.661505	0.548349	0.744416	0.765635	0.221617	0.700001	0.60827	1.05028	0.712168
	416	0.00626564	0.124685	0.102896	0.133795	0.0701972	-0.027144	0.0208594		416	0.717637	0.809999	0.532889	0.652142	0.540938	0.731861	0.763217	0.221442	0.693035	0.597866	1.0397	0.687784
	418	0.00540345	0.126243	0.103673	0.134586	0.0720485	-0.0253302	0.0217355		418	0.711427	0.798316	0.531804	0.644731	0.539344	0.722218	0.762665	0.219155	0.686739	0.592249	1.04106	0.673572
	420	0.00504419	0.127957	0.104926	0.135665	0.0730058	-0.0243704	0.0221593		420	0.710445	0.787357	0.527281	0.63311	0.535917	0.717377	0.762232	0.218864	0.631896	0.585644	1.03139	0.673833
	422	0.00504514	0.129619	0.105686	0.138425	0.0734084	-0.0232971	0.0225884		422	0.705315	0.775268	0.519305	0.625472	0.528695	0.710102	0.760698	0.216406	0.627735	0.582066	1.02398	0.668673
	424	0.00545075	0.131143	0.105826	0.139158	0.0737618	-0.0229267	0.0240513		424	0.701855	0.765347	0.509222	0.617654	0.526984	0.697733	0.758409	0.212918	0.623541	0.58578	1.01854	0.636129
	426	0.00570156	0.135287	0.105944	0.140074	0.0738015	-0.0256397	0.0255514		426	0.697953	0.75425	0.499476	0.61062	0.51926	0.686394	0.758833	0.212284	0.620095	0.576042	1.01172	0.626448
	428	0.00609142	0.138709	0.107026	0.142091	0.0744271	-0.029223	0.0263357		428	0.69329	0.739094	0.490007	0.604487	0.515521	0.672515	0.759706	0.211593	0.615234	0.57638	1.00522	0.619852
	430	0.00620794	0.139552	0.107271	0.144162	0.0742122	-0.0302299	0.0272399		430	0.68987	0.729721	0.48321	0.596626	0.510054	0.663976	0.760521	0.208317	0.647282	0.567749	0.998185	0.614219
	432	0.00702843	0.141188	0.107879	0.14536	0.0744286	-0.0298117	0.0283393		432	0.684883	0.720154	0.477467	0.589642	0.505446	0.656228	0.755619	0.205644	0.653734	0.562122	0.99492	0.606041
	434	0.00665431	0.142752	0.109659	0.146863	0.0750728	-0.026576	0.0283997		434	0.676056	0.710461	0.472876	0.582434	0.502773	0.649859	0.752246	0.20328	0.649603	0.553843	0.987531	0.600746
	436	0.0065194	0.143882	0.110219	0.14822	0.076046	-0.022344	0.028942		436	0.67045	0.699561	0.469759	0.576246	0.496791	0.647657	0.747529	0.202198	0.643803	0.556663	0.977966	0.593994
	438	0.0061631	0.145304	0.110366	0.149271	0.0780932	-0.0177356	0.029989		438	0.6655	0.689139	0.469526	0.569053	0.498738	0.636351	0.743776	0.200266	0.63989	0.555883	0.963886	0.588458
	440	0.00571944	0.14655	0.111737	0.150364	0.0789793	-0.0144027	0.0318944		440	0.659982	0.679181	0.463991	0.563241	0.498825	0.627657	0.738346	0.199113	0.629732	0.552722	0.957199	0.587603
	442	0.00558082	0.148107	0.112353	0.151564	0.0800531	-0.0126431	0.03228		442	0.655854	0.669711	0.457996	0.557059	0.492217	0.613465	0.732566	0.197586	0.578645	0.553376	0.940074	0.577168
	444	0.00583099	0.14997	0.113048	0.153398	0.0798137	-0.0113497	0.0336588		444	0.650527	0.658906	0.455071	0.550781	0.492671	0.6092	0.726775	0.198185	0.575793	0.55418	0.929603	0.584401
	446	0.00477022	0.151793	0.113709	0.154164	0.0777576	-0.0108603	0.0348653		446	0.644556	0.650375	0.451477	0.545141	0.492753	0.591551	0.723409	0.195066	0.615832	0.554943	0.920245	0.581712
	448	0.00568757	0.152594	0.11509	0.155393	0.0689172	-0.0103563	0.0350337		448	0.641695	0.641347	0.446546	0.537041	0.491007	0.583834	0.719862	0.19399	0.611283	0.560698	0.916059	0.594988
	450	0.00681158	0.155402	0.114278	0.157228	0.0703105	-0.0101923	0.0363136		450	0.640201	0.631952	0.44361	0.531068	0.487053	0.573743	0.71585	0.192792	0.608101	0.565884	0.911435	0.586618
	452	0.0070671	0.157644	0.113795	0.158698	0.0716798	-0.0109462	0.037218		452	0.638057	0.624266	0.439674	0.525795	0.484205	0.564728	0.711339	0.190479	0.602414	0.569659	0.905114	0.57522
	454	0.00666678	0.158611	0.114095	0.159251	0.0735167	-0.0113831	0.0376583		454	0.633589	0.612395	0.439325	0.521831	0.483689	0.56218	0.706523	0.187286	0.552612	0.568186	0.898309	0.537166
	456	0.00673222	0.160846	0.114733	0.160645	0.074918	-0.010186	0.0385838		456	0.629986	0.602368	0.437728	0.516201	0.480803	0.554876	0.701841	0.185836	0.548311	0.565004	0.899793	0.565069
	458	0.00744412	0.161781	0.115682	0.162271	0.0739431	-0.00945298	0.039959		458	0.622431	0.594366	0.434993	0.511464	0.480282	0.545648	0.696577	0.185884	0.543134	0.565168	0.903748	0.553682
	460	0.00701432	0.162603	0.116381	0.16366	0.0756036	-0.00851237	0.0406776		460	0.617187	0.584212	0.43722	0.507576	0.478871	0.537179	0.691993	0.184905	0.537349	0.561554	0.89938	0.544509
	462	0.00719748	0.164813	0.11792	0.165983	0.0768916	-0.0073108	0.0417163		462	0.614123	0.575011	0.430833	0.502996	0.479395	0.532662	0.687754	0.183417	0.533824	0.563067	0.883654	0.534111
	464	0.00807591	0.166836	0.118786	0.168355	0.0773833	-0.00720313	0.0435401		464	0.608736	0.567214	0.42685	0.498084	0.480266	0.527071	0.684301	0.182793	0.531758	0.564281	0.893745	0.531641
	466	0.00850143	0.168671	0.119205	0.169926	0.0766873	-0.00524142	0.0451806		466	0.62611	0.560752	0.429525	0.494389	0.480625	0.517078	0.680687	0.182903	0.528109	0.565291	0.89034	0.527625
	468	0.00834196	0.170252	0.118974	0.171587	0.0774591	-0.00361038	0.046415		468	0.624402	0.553866	0.430642	0.489992	0.479006	0.508485	0.67765	0.182022	0.524509	0.561896	0.885474	0.52608
	470	0.007224	0.172766	0.12125	0.172861	0.0783131	-0.00445652	0.0468564		470	0.620526	0.54827	0.427426	0.487344	0.478677	0.502712	0.676324	0.180726	0.519181	0.560415	0.879564	0.529382
	472	0.00721436	0.174484	0.121692	0.174463	0.0781134	-0.00631786	0.0474851		472	0.617463	0.538058	0.42782	0.484639	0.479417	0.495753	0.67518	0.179751	0.515171	0.554068	0.874725	0.527042
	474	0.00809494	0.176952	0.121927	0.175037	0.0787285	-0.00832558	0.0489258		474	0.613338	0.531821	0.425054	0.480094	0.479877	0.490049	0.670546	0.179783	0.512758	0.551409	0.856576	0.528328
	476	0.00840985	0.177722	0.122369	0.175848	0.0795736	-0.00860256	0.0507901		476	0.610314	0.525069	0.423001	0.477612	0.478693	0.483362	0.666573	0.18017	0.509748	0.552329	0.863193	0.523294
	478	0.00880142	0.179078	0.123546	0.177	0.0801924	-0.00721166	0.0524703		478	0.607417	0.517001	0.423291	0.473943	0.476937	0.477835	0.660563	0.179451	0.553039	0.551328	0.857573	0.513808
	480	0.00759667	0.18045	0.124131	0.180797	0.0830012	-0.00626099	0.052933		480	0.604799	0.510953	0.420975	0.472021	0.477743	0.472542	0.658426	0.178611	0.548406	0.554165	0.852758	0.502044
	482	0.00756581	0.18158	0.125452	0.183231	0.0846619	-0.00457754	0.0535825		482	0.603291	0.503933	0.418055	0.469364	0.473457	0.468501	0.651576	0.178223	0.545709	0.557429	0.849225	0.486483
	484	0.00963205	0.183446	0.125993	0.183408	0.0855779	-0.00277917	0.0478692		484	0.59925	0.496944	0.419873	0.467419	0.47268	0.470227	0.64709	0.175104	0.541991	0.561385	0.843531	0.484978
	486	0.00902206	0.185037	0.127231	0.185193	0.0859245	-0.000686513	0.0436647		486	0.596437	0.490136	0.417883	0.465247	0.475707	0.466671	0.644309	0.171368	0.537745	0.558759	0.840874	0.4899
	488	0.00881131	0.185695	0.128805	0.189578	0.0860394	0.00227509	0.0461217		488	0.593395	0.483403	0.418621	0.463469	0.475829	0.467238	0.639795	0.168724	0.533546	0.55565	0.831985	0.504752
	490	0.00860397	0.186277	0.129184	0.189375	0.0881924	0.00441312	0.0511264		490	0.589233	0.476671	0.416231	0.461071	0.474787	0.465169	0.637066	0.166963	0.531111	0.557159	0.827456	0.509535
	492	0.00874102	0.187483	0.129385	0.189658	0.0895334	0.00667976	0.054387		492	0.585321	0.470271	0.412885	0.459255	0.474556	0.462662	0.632329	0.167722	0.505753	0.557845	0.820533	0.512086
	494	0.00865228	0.189186	0.129812	0.190566	0.0902731	0.00802733	0.0570424		494	0.581549	0.464845	0.415375	0.458237	0.475376	0.457619	0.626534	0.169956	0.48083	0.558851	0.815668	0.49541
	496	0.00903755	0.189665	0.13089	0.19192	0.0908138	0.00920918	0.0586939		496	0.577337	0.458723	0.414582	0.455329	0.476728	0.455427	0.620695	0.171493	0.477663	0.55977	0.813152	0.494815
	498	0.0090048	0.191005	0.130758	0.192782	0.0915504	0.0113635	0.0593048		498	0.576148	0.453728	0.415481	0.453343	0.47758	0.456079	0.616132	0.170343	0.475424	0.558873	0.809458	0.489313
	500	0.00924319	0.192708	0.131602	0.194185	0.0915088	0.0127663	0.0610667		500	0.573657	0.448766	0.414841	0.45232	0.477955	0.453513	0.612685	0.169476	0.47092	0.557353	0.77038	0.48991

## Sheet: Supplementary Figure 7
	Supplementary Fig. 7b											Supplementary Fig. 7b (GSH-induced GCaMP3 data from Fig. 2c are reproduced to aid in comparison)
	Quantitative measurement of [Ca2+]cyt levels in target leaf 6 after application of 100 mM Glu-Pro-Ala to leaf 1											Quantitative measurement of [Ca2+]cyt levels in target leaf 6 after application of 100 mM GSH to leaf 1 of GCaMP3 plant
	Time (s)	Rep1	Rep2	Rep3	Rep4	Rep5	Rep6	Rep7	Rep8	Rep9		Time (s)	Rep1	Rep2	Rep3	Rep4	Rep5	Rep6	Rep7	Rep8	Rep9
	0	0.00386406	-0.0500602	-0.0416285	-0.0274843	-0.0403533	-0.0348654	-0.0475763	-0.0360261	-0.0203354
	2	0.0136618	-0.0514181	-0.0308883	-0.0295357	-0.0435972	-0.0372958	-0.0509173	-0.0426392	-0.0230698		0	0.0177369	0.0378166	-0.0367062	0.0339129	-0.0219767	-0.0416759	0.0360266	-0.0799688	0.0103317
	4	0.0160244	-0.0548039	-0.0198466	-0.0317334	-0.045641	-0.0388985	-0.0539654	-0.0458574	-0.0260632		2	0.0131003	0.0406172	-0.0251255	0.038205	-0.00912506	-0.0438749	0.0408515	-0.0718101	0.00647546
	6	0.0138395	-0.0587699	-0.010912	-0.0339671	-0.0466815	-0.0409902	-0.0583792	-0.0493583	-0.0285942		4	0.00962354	0.0457985	-0.0137865	0.0372163	0.00220361	-0.0489935	0.0433353	-0.0730628	0.00685139
	8	0.00986526	-0.0619615	-0.0065476	-0.0357563	-0.0475842	-0.0435862	-0.0608277	-0.0518878	-0.030732		6	0.00256614	0.0476537	0.0129349	0.0322721	0.00813886	-0.052004	0.0450978	-0.0641974	0.00811907
	10	0.00774995	-0.0644973	-0.00642399	-0.0369216	-0.0490397	-0.046147	-0.0641423	-0.0547673	-0.0326389		8	-0.00678988	0.0491376	0.0152162	0.0386644	0.00898911	-0.0547656	0.0459025	-0.0560914	0.00848563
	12	0.00619814	-0.0672138	-0.00755574	-0.037679	-0.0502905	-0.0482908	-0.0672181	-0.0576539	-0.0345722		10	0.00672157	0.0488099	0.0157392	0.0426131	0.00821842	-0.0571415	0.0478576	-0.0467587	0.00795261
	14	0.00539668	-0.0711745	-0.00933546	-0.0398195	-0.0513943	-0.0509371	-0.0697604	-0.0594534	-0.0366599		12	0.00267401	0.0509039	0.0147189	0.0449283	0.00986638	-0.0568094	0.0489862	-0.0362892	0.00885595
	16	0.00515926	-0.0710248	-0.0101917	-0.0415145	-0.0529016	-0.0529008	-0.0721067	-0.0604293	-0.0395245		14	0.00536314	0.051555	0.0154262	0.0439602	0.0131901	-0.0246336	0.0509657	0.0236128	0.00951065
	18	0.00471567	-0.0732701	-0.0105424	-0.0436298	-0.0551378	-0.0546079	-0.0739761	-0.0641267	-0.0424147		16	0.00876516	0.0534613	0.0142131	0.0471627	0.0171825	-0.0247173	0.0537939	0.0251657	0.00968019
	20	0.00376451	-0.0749116	-0.0108822	-0.0459528	-0.0577527	-0.0558818	-0.0766909	-0.0669103	-0.0444858		18	0.00204005	0.0536823	0.0134583	0.0501118	0.0211154	-0.0280993	0.0567276	0.0271672	0.0101998
	22	0.0025886	-0.0767535	-0.0111354	-0.0475172	-0.0594451	-0.0567624	-0.0790605	-0.0694482	-0.0462133		20	-0.00518975	0.0520943	0.0143264	0.0534997	0.025979	-0.0298815	0.0599661	0.0290344	0.010389
	24	0.00169213	-0.0784598	-0.0116638	-0.0481133	-0.0613211	-0.0576769	-0.0809265	-0.0721484	-0.0479485		22	0.0100305	0.0534758	0.0135036	0.0142631	0.0312281	-0.034051	0.0623178	0.0292748	0.00995046
	26	0.0010361	-0.0800689	-0.0138501	-0.0492401	-0.0614192	-0.058481	-0.0839618	-0.0735625	-0.049868		24	0.00831769	0.0543496	0.0162108	0.00682791	0.0366313	-0.0426182	0.0657599	0.0289095	0.0099371
	28	-0.000597445	-0.081152	-0.0183605	-0.0494823	-0.0620081	-0.0581605	-0.0859384	-0.0760757	-0.0517095		26	0.00627034	0.0561399	0.0136382	0.0058181	0.0420585	-0.0285383	0.0692767	0.0279268	0.00974802
	30	-0.00174997	-0.0817789	-0.0197282	-0.0501423	-0.0628647	-0.0583277	-0.088096	-0.0800581	-0.053931		28	0.0211558	0.0559982	0.00261477	0.00561226	0.0474619	-0.0331487	0.0715071	0.0228837	0.0104962
	32	-0.00327819	-0.083038	-0.0173916	-0.0506092	-0.0633813	-0.057607	-0.0894747	-0.0827729	-0.0563064		30	0.0118088	0.0547157	0.0189938	0.0283587	0.0528505	-0.0482261	0.0752707	0.018667	0.0112726
	34	-0.00461721	-0.0838811	-0.0299896	-0.0518289	-0.063989	-0.0568131	-0.0910001	-0.0848871	-0.0587927		32	0.00900286	0.0494422	0.0213049	0.00854043	0.0588875	-0.0504095	0.0774452	0.0184981	0.0111772
	36	-0.0047438	-0.0850416	0.00243934	-0.0504819	-0.0653074	-0.0572094	-0.0926182	-0.0864023	-0.0613492		34	0.0103764	0.048571	0.0241312	0.0521027	0.0668594	-0.0467814	0.0802079	0.0204081	0.0113989
	38	-0.00587066	-0.0859667	0.00128231	-0.0509004	-0.0644218	-0.0573912	-0.0941255	-0.087652	-0.0634723		36	0.012729	0.0471656	0.0265779	0.0109619	0.0781443	-0.0297245	0.0826002	0.0196693	0.0117411
	40	-0.00702945	-0.0871737	0.00963912	-0.0516345	-0.0654819	-0.0575112	-0.0951156	-0.0896337	-0.0656988		38	0.00231518	0.0477808	0.0293359	0.0111717	0.0874498	-0.0421251	0.0902505	0.019179	0.0124986
	42	-0.00844711	-0.0881684	0.0238966	-0.0511871	-0.0663985	-0.0572705	-0.0971337	-0.0913605	-0.0670356		40	0.0300025	0.0497784	0.0304113	0.0571432	0.0962929	-0.0305506	0.0889879	0.0213689	0.0144264
	44	-0.00901921	-0.088634	0.0344299	-0.0521948	-0.0666256	-0.057904	-0.0989603	-0.0932586	-0.0688226		42	0.011256	0.0524877	0.0332905	0.0327982	0.110342	-0.0321853	0.0901004	0.0230161	0.0154417
	46	-0.00912274	-0.0886504	0.0393249	-0.0517879	-0.0672088	-0.059672	-0.099475	-0.0946855	-0.0709348		44	0.0155427	0.0560409	0.0346233	0.0117951	0.120427	-0.0996635	0.0920097	0.0187698	0.016783
	48	-0.00986195	-0.0891875	0.0258508	-0.0514431	-0.0677454	-0.0597283	-0.100246	-0.0963053	-0.0736643		46	0.00707388	0.0579421	0.0334137	0.00973647	0.140928	-0.108545	0.0925505	0.0210909	0.0170801
	50	-0.0109103	-0.0889764	0.0240426	-0.0506381	-0.068248	-0.0576767	-0.100747	-0.0980352	-0.0758723		48	-0.00279897	0.0589661	0.03353	0.029271	0.15242	-0.0633166	0.0936659	0.0155845	0.0175048
	52	-0.0118093	-0.091545	0.023389	-0.0493836	-0.0680559	-0.0563873	-0.100716	-0.099196	-0.0772001		50	0.0145468	0.058949	0.0360524	0.0158891	0.171661	-0.0431245	0.0952724	0.0358356	0.0176882
	54	-0.0122387	-0.0917963	0.0262607	-0.0495377	-0.0676042	-0.0565729	-0.100653	-0.0999033	-0.0787959		52	0.0193555	0.0598843	0.0380599	0.0482339	0.192092	-0.0821858	0.099207	0.0296031	0.0186314
	56	-0.0132668	-0.091184	0.0271346	-0.047964	-0.0660311	-0.0558713	-0.101054	-0.101155	-0.0802329		54	0.00492274	0.0583133	0.0403087	0.00939374	0.216034	-0.0920238	0.102356	0.026707	0.0197457
	58	-0.013487	-0.0910981	0.0267629	-0.0468883	-0.0649138	-0.0558763	-0.100975	-0.10282	-0.0804819		56	0.0266256	0.0592127	0.0447215	0.0571304	0.23966	-0.0777068	0.104097	0.0292712	0.0207303
	60	-0.0144637	-0.0899783	0.0303997	-0.0463558	-0.0640134	-0.0556792	-0.1007	-0.103853	-0.0813871		58	0.028197	0.0608092	0.0454429	0.0362614	0.26696	-0.105104	0.104435	0.0323287	0.0223942
	62	-0.0147164	-0.0898955	0.0368037	-0.0452151	-0.0637028	-0.0481847	-0.100698	-0.105384	-0.0823851		60	0.0245487	0.0611395	0.0467604	0.0588343	0.292685	-0.106873	0.105294	0.0334015	0.0231419
	64	-0.0157452	-0.090072	0.0488026	-0.0445361	-0.0644549	-0.0476376	-0.100225	-0.10569	-0.0834129		62	0.032903	0.0616976	0.0472024	0.0553294	0.318787	-0.0485362	0.107721	0.0321242	0.0242381
	66	-0.0168363	-0.0905595	0.0473235	-0.0442802	-0.0647514	-0.0464735	-0.100053	-0.105444	-0.0840553		64	0.0160531	0.0639426	0.0494927	0.0524261	0.348707	-0.0531884	0.109966	0.0317077	0.0251726
	68	-0.0162569	-0.090411	0.0455431	-0.0433196	-0.0663422	-0.0451865	-0.0996085	-0.106978	-0.0847539		66	0.0335216	0.0651851	0.0504976	0.0511229	0.381227	-0.034724	0.113386	0.0326426	0.0264697
	70	-0.0164131	-0.0909385	0.00810497	-0.0423866	-0.0650307	-0.0442357	-0.0995993	-0.107306	-0.0854538		68	0.0316575	0.0658873	0.0438192	0.0520022	0.416787	-0.082163	0.116071	0.0353405	0.026893
	72	-0.0164519	-0.0909398	0.0468364	-0.042818	-0.0635092	-0.0439358	-0.0993508	-0.107794	-0.0857043		70	0.0392225	0.0660563	0.0444999	0.0530993	0.457327	-0.0837071	0.118789	0.0348197	0.0278365
	74	-0.0167442	-0.0906102	0.0436278	-0.0424535	-0.064566	-0.0420893	-0.09786	-0.107811	-0.086145		72	0.0641798	0.0659633	0.0459078	0.0501658	0.502312	-0.033784	0.121106	0.0340908	0.0286741
	76	-0.017297	-0.090791	-0.032099	-0.0406859	-0.0650563	-0.0416248	-0.0973502	-0.107888	-0.0861299		74	0.0759042	0.0671596	0.0507244	0.00125463	0.547839	-0.0965042	0.123952	0.0343685	0.029683
	78	-0.0183833	-0.0908289	-0.0368311	-0.039354	-0.0643453	-0.0411633	-0.0963056	-0.108438	-0.0872098		76	0.092779	0.0674097	0.0549686	0.0508841	0.592183	-0.0919187	0.126411	0.0358144	0.0314249
	80	-0.0196404	-0.0907125	0.000152011	-0.0382631	-0.063634	-0.0399323	-0.0947996	-0.108175	-0.0881117		78	0.0984124	0.0680693	0.0586186	0.02126	0.640057	-0.0819164	0.128907	0.0358261	0.0327562
	82	-0.0192408	-0.0903956	-0.0182137	-0.0368092	-0.0633911	-0.0391136	-0.0940869	-0.108473	-0.0881386		80	0.0810387	0.0685702	0.0585902	-0.017527	0.689518	-0.0685579	0.131826	0.0360017	0.0335028
	84	-0.0193989	-0.090567	-0.0426418	-0.0362847	-0.0634042	-0.0384323	-0.0935955	-0.108174	-0.087246		82	0.106172	0.068821	0.0646081	-0.0125832	0.743171	-0.0403416	0.134939	0.0361669	0.034834
	86	-0.0206086	-0.0905219	-0.0348979	-0.0348729	-0.0617539	-0.0375429	-0.0930037	-0.108382	-0.0864588		84	0.103926	0.0711643	0.0693994	-0.010162	0.798226	-0.061795	0.137898	0.0361071	0.0368024
	88	-0.0230902	-0.0911272	-0.0251827	-0.0339405	-0.0594272	-0.0349398	-0.0925695	-0.108097	-0.0861583		86	0.121292	0.0717232	0.0737654	-0.0113848	0.857667	-0.0369202	0.144405	0.0366002	0.0387045
	90	-0.0235688	-0.0914219	-0.00741695	-0.0335456	-0.0599102	-0.0350374	-0.0918488	-0.10798	-0.0866521		88	0.155968	0.0724255	0.0706175	-0.0125747	0.920366	-0.0307568	0.149755	0.0377253	0.0404008
	92	-0.0230117	-0.0911931	0.00690268	-0.0328048	-0.059749	-0.0343546	-0.0911546	-0.107767	-0.0862843		90	0.154023	0.0733001	0.0717505	-0.0130727	0.985328	-0.0416844	0.150207	0.0386141	0.0427836
	94	-0.0208981	-0.0909413	0.0138632	-0.0319721	-0.0605127	-0.0327391	-0.0909528	-0.107408	-0.0868154		92	0.168671	0.0741457	0.0753196	-0.0136867	1.0506	-0.00812385	0.156751	0.0387713	0.0448397
	96	-0.0190025	-0.0910591	0.0131874	-0.0317484	-0.0597557	-0.0338188	-0.0898323	-0.106974	-0.0867539		94	0.183235	0.0756826	0.079553	-0.0143788	1.111	-0.0222895	0.163355	0.0396506	0.0477254
	98	-0.0191246	-0.0907862	0.0508831	-0.0312065	-0.0608673	-0.0348819	-0.0889804	-0.106286	-0.0860763		96	0.225063	0.078106	0.0832714	-0.0145404	1.16947	0.00627494	0.169558	0.0404154	0.0500001
	100	-0.0209283	-0.0905206	0.0430277	-0.0310297	-0.0605568	-0.0365437	-0.0880676	-0.105399	-0.0853087		98	0.243015	0.0794969	0.0868218	-0.0128867	1.22303	0.0237572	0.17456	0.0415182	0.0543358
	102	-0.0205813	-0.0909884	0.0369273	-0.0306393	-0.0574196	-0.0352938	-0.092509	-0.104618	-0.0845073		100	0.252558	0.081887	0.0905875	-0.0107469	1.27582	0.00826664	0.178607	0.0422201	0.0591108
	104	-0.019225	-0.0907393	0.0286103	-0.0296859	-0.0573227	-0.0352821	-0.0918755	-0.103931	-0.0838701		102	0.271763	0.0849462	0.0942674	-0.00691297	1.31975	-0.0236624	0.177139	0.0427212	0.0649144
	106	-0.0186121	-0.0912269	0.03133	-0.0287268	-0.0574569	-0.0340219	-0.0878415	-0.103571	-0.0826361		104	0.302978	0.0899168	0.0971982	-0.0039105	1.36801	-0.00340434	0.178278	0.0429391	0.073028
	108	-0.0186007	-0.0910597	0.0342701	-0.027991	-0.0556262	-0.0326043	-0.0883618	-0.102537	-0.0826641		106	0.331654	0.0919698	0.0985461	-0.000106377	1.4183	0.0611636	0.190008	0.0432306	0.0832729
	110	-0.0190558	-0.0909128	0.0264909	-0.0267589	-0.0546722	-0.0315599	-0.0875988	-0.101861	-0.080855		108	0.349405	0.0978543	0.0884382	0.0057074	1.45222	0.0887283	0.202108	0.0445651	0.096226
	112	-0.0190162	-0.0909028	-0.00901474	-0.0255086	-0.055008	-0.0311123	-0.0913588	-0.101808	-0.0797317		110	0.347356	0.105167	0.0883031	0.00613465	1.48291	0.0403047	0.213706	0.0436972	0.111847
	114	-0.0188106	-0.0909203	-0.0219112	-0.0246208	-0.0570672	-0.0303167	-0.0911344	-0.100836	-0.0793803		112	0.391837	0.114453	0.0888621	0.0107947	1.50481	0.0484759	0.227295	0.0438339	0.131892
	116	-0.0229861	-0.0913148	0.0256273	-0.0242897	-0.0573624	-0.0293893	-0.0918696	-0.100158	-0.0782035		114	0.420212	0.124723	0.0891297	0.0135062	1.52329	0.0588924	0.239898	0.043548	0.157696
	118	-0.0245993	-0.0912578	0.0220411	-0.0230505	-0.058154	-0.0286268	-0.0913291	-0.0991456	-0.077791		116	0.43925	0.13646	0.0900884	0.0156505	1.53829	0.0599168	0.252893	0.0428105	0.192548
	120	-0.0232757	-0.091005	0.0183337	-0.0225685	-0.0581404	-0.0283296	-0.0914771	-0.0979669	-0.0773315		118	0.470655	0.153248	0.0909143	0.0182914	1.5505	0.0819606	0.265376	0.0440821	0.240087
	122	-0.0209609	-0.0910902	0.0694891	-0.0217949	-0.0565825	-0.0269612	-0.0912219	-0.0971879	-0.0763043		120	0.493384	0.171844	0.0907942	0.024699	1.5618	0.109113	0.279821	0.0433316	0.303085
	124	-0.017385	-0.0909811	0.0756769	-0.0212424	-0.0569225	-0.0255607	-0.0913673	-0.097317	-0.0757379		122	0.520166	0.191521	0.0923285	0.0334331	1.56941	0.129264	0.294121	0.0444268	0.382852
	126	-0.0152622	-0.0912786	0.0411987	-0.020114	-0.0579839	-0.0243726	-0.0909967	-0.0972697	-0.0745884		124	0.53549	0.217981	0.0944661	0.0421457	1.57503	0.107157	0.312358	0.0441998	0.472291
	128	-0.0143684	-0.0910682	0.0237452	-0.0192579	-0.0575934	-0.0235775	-0.0907338	-0.0965408	-0.0726465		126	0.578875	0.24486	0.0830474	0.0496426	1.57872	0.154801	0.3282	0.0451375	0.562391
	130	-0.0141817	-0.0911157	0.0145417	-0.0183711	-0.0580722	-0.0221617	-0.0904561	-0.0956763	-0.0709647		128	0.603819	0.271899	0.0832652	0.0507217	1.58288	0.159231	0.349433	0.0392418	0.648863
	132	-0.0153597	-0.0918775	0.0138924	-0.0180187	-0.0579269	-0.0174907	-0.0898724	-0.0952339	-0.0691519		130	0.612555	0.30116	0.0852118	0.057026	1.58677	0.174578	0.371052	0.039294	0.730463
	134	-0.0155977	-0.0922619	0.020338	-0.0164248	-0.0560195	-0.0152077	-0.0903927	-0.0948258	-0.0669612		132	0.652593	0.336115	0.0864024	0.0596753	1.58777	0.202867	0.393762	0.0398434	0.807683
	136	-0.0156789	-0.0919549	0.0293376	-0.0150375	-0.0563369	-0.0107651	-0.0910868	-0.094262	-0.0658427		134	0.651048	0.372279	0.0872217	0.0624159	1.59013	0.213894	0.417683	0.0405668	0.879906
	138	-0.0152143	-0.0923072	0.0801696	-0.0141665	-0.0556825	-0.00940383	-0.0905748	-0.0935301	-0.0649034		136	0.695904	0.402365	0.0872445	0.069637	1.58921	0.287412	0.442638	0.0397537	0.948825
	140	-0.0212782	-0.0922004	0.0874211	-0.0132587	-0.0562837	-0.00690486	-0.0895874	-0.0928586	-0.0637377		138	0.722413	0.435687	0.0886595	0.0791385	1.59042	0.23679	0.466553	0.0406283	1.01555
	142	-0.0266985	-0.0916167	0.0853727	-0.0126279	-0.0564242	-0.00652853	-0.0891917	-0.0922867	-0.063152		140	0.745661	0.472327	0.0895875	0.0900567	1.59038	0.256664	0.492332	0.0404765	1.07785
	144	-0.0285392	-0.0919625	0.0843373	-0.01163	-0.0562471	-0.00467848	-0.0888956	-0.0919961	-0.0628069		142	0.769319	0.509346	0.0907718	0.0979246	1.5894	0.244309	0.519331	0.0402508	1.13621
	146	-0.0269295	-0.0922115	0.0921771	-0.0108818	-0.0554071	-0.00221949	-0.0889368	-0.0915568	-0.0613226		144	0.792042	0.543102	0.0887688	0.107608	1.58483	0.348472	0.546674	0.0399963	1.1921
	148	-0.0221081	-0.09229	0.0939147	-0.00936435	-0.0545567	-0.00145218	-0.0893927	-0.090316	-0.0601717		146	0.796298	0.581375	0.0892644	0.117115	1.58078	0.326673	0.575731	0.0406514	1.24434
	150	-0.0156509	-0.0917264	0.098055	-0.00826937	-0.0541605	-0.000108134	-0.0900291	-0.0890394	-0.0590263		148	0.811468	0.614808	0.0946966	0.127687	1.58005	0.325235	0.606586	0.0403935	1.29345
	152	-0.00858587	-0.0916948	0.0992269	-0.00748656	-0.0533579	0.00124266	-0.0907181	-0.0875942	-0.0578694		150	0.819479	0.647678	0.0978286	0.137582	1.58569	0.333422	0.637309	0.0418809	1.3401
	154	-0.0045295	-0.0917971	0.11809	-0.00679564	-0.0525582	0.00268283	-0.0906882	-0.0870393	-0.05618		152	0.838625	0.686604	0.102769	0.150293	1.5933	0.326745	0.668952	0.0433429	1.38514
	156	-0.00307682	-0.0919296	0.0815528	-0.00629592	-0.0532576	0.00369052	-0.0907534	-0.0856614	-0.0545906		154	0.82107	0.724734	0.106225	0.162499	1.59798	0.3839	0.701291	0.0447156	1.42863
	158	-0.00310186	-0.0921103	0.0850837	-0.00454024	-0.0535398	0.00406975	-0.0905713	-0.0856158	-0.0537708		156	0.837024	0.763737	0.109513	0.17084	1.60139	0.39479	0.734923	0.0476573	1.47013
	160	-0.00279607	-0.0918066	0.120444	-0.00287793	-0.0536479	0.00495095	-0.0903863	-0.0854713	-0.0526593		158	0.827135	0.79917	0.113102	0.184786	1.60329	0.400348	0.773222	0.0476424	1.51217
	162	-0.00370382	-0.0914676	0.080126	-0.00230968	-0.0526429	0.00582667	-0.0899414	-0.0850675	-0.0517369		160	0.835671	0.836376	0.114452	0.19967	1.60759	0.392419	0.812644	0.0475551	1.55201
	164	-0.00557746	-0.0920113	0.0885303	-0.0018247	-0.0524175	0.00618325	-0.0896887	-0.0844887	-0.0498123		162	0.832337	0.869803	0.117133	0.213119	1.61342	0.391207	0.849095	0.0502094	1.59283
	166	-0.00871981	-0.0917782	0.123142	-0.00168781	-0.051386	0.0067891	-0.089781	-0.0831466	-0.0485069		164	0.860771	0.902102	0.118151	0.228052	1.61733	0.411918	0.881699	0.0530578	1.63014
	168	-0.0140635	-0.0915608	0.0810035	-5.83912e-05	-0.0507807	0.00743121	-0.0902725	-0.0825473	-0.0474858		166	0.858812	0.935861	0.117946	0.242157	1.62174	0.404213	0.911147	0.0562023	1.66644
	170	-0.0168353	-0.091764	0.081394	0.00230021	-0.049759	0.00801465	-0.0900962	-0.0820363	-0.0463242		168	0.851299	0.95772	0.119799	0.25661	1.63154	0.370512	0.936704	0.0588299	1.69887
	172	-0.0138961	-0.0914626	0.0810686	0.00275252	-0.0491693	0.00892492	-0.0905273	-0.0818596	-0.0454307		170	0.85486	0.981531	0.120779	0.272571	1.63416	0.37244	0.959382	0.0626095	1.72842
	174	-0.00850675	-0.0915057	0.0806262	0.00253876	-0.0483708	0.00954952	-0.0908492	-0.0811222	-0.0445299		172	0.831666	1.01123	0.122562	0.297421	1.64056	0.384936	0.980155	0.0687682	1.75576
	176	-0.00342238	-0.0920283	0.0798963	0.00302871	-0.0479103	0.0102068	-0.0907586	-0.0809676	-0.0434179		174	0.828109	1.03776	0.124179	0.323919	1.65375	0.395108	1.00039	0.0759558	1.78053
	178	3.53326e-05	-0.091541	0.0790464	0.00353088	-0.0469799	0.0110967	-0.091506	-0.0808671	-0.0418786		176	0.820862	1.07236	0.126199	0.354337	1.66295	0.399209	1.01622	0.0840167	1.80355
	180	0.00212354	-0.091256	0.0775094	0.00387874	-0.0470473	0.0117513	-0.0920043	-0.079974	-0.0416715		178	0.810831	1.09309	0.130339	0.385016	1.66627	0.415185	1.02904	0.0896198	1.82492
	182	0.003123	-0.0922404	0.077232	0.00500981	-0.0470266	0.0136621	-0.0916093	-0.0791678	-0.0389187		180	0.795538	1.10527	0.133008	0.415914	1.66936	0.413056	1.03935	0.0990282	1.84271
	184	0.00354829	-0.0917116	0.0756844	0.00639479	-0.047603	0.0136427	-0.0906462	-0.0785114	-0.037865		182	0.788742	1.12768	0.139954	0.447419	1.66823	0.417422	1.04986	0.108204	1.86037
	186	0.00326004	-0.0919645	0.117518	0.00710147	-0.0468084	0.0117353	-0.0900782	-0.0783023	-0.0367678		184	0.794469	1.14102	0.139301	0.477136	1.66958	0.473881	1.05999	0.119499	1.87551
	188	0.00308344	-0.0916734	0.115893	0.00886989	-0.0464906	0.010377	-0.0891336	-0.0778879	-0.0344873		186	0.777329	1.15372	0.148369	0.51307	1.67157	0.486731	1.06805	0.132643	1.8927
	190	0.0032546	-0.0921929	0.11482	0.00932626	-0.0464056	0.0109434	-0.0883228	-0.0780027	-0.0313049		188	0.779495	1.16071	0.158111	0.546892	1.67148	0.502112	1.07579	0.146195	1.90518
	192	0.00274304	-0.0924621	0.113618	0.0109474	-0.0456063	0.013169	-0.087754	-0.0773541	-0.0296761		190	0.777355	1.1742	0.170853	0.578152	1.67183	0.509031	1.08074	0.15977	1.91415
	194	0.00223272	-0.0920561	0.112239	0.0117012	-0.0454964	0.0142659	-0.0872484	-0.0769003	-0.028295		192	0.776654	1.18423	0.18513	0.608343	1.66461	0.517047	1.0852	0.175628	1.92191
	196	0.0016428	-0.092377	0.0975551	0.0122973	-0.0455151	0.0149409	-0.0876769	-0.0756788	-0.0256535		194	0.770863	1.18819	0.200892	0.63718	1.66346	0.438493	1.08629	0.192659	1.92916
	198	0.00182373	-0.093403	0.0970032	0.013121	-0.0450727	0.0149234	-0.0871865	-0.0743454	-0.0244194		196	0.762395	1.19992	0.213557	0.677453	1.66725	0.533785	1.08778	0.209064	1.9347
	200	0.00101339	-0.0924371	0.0938061	0.0139835	-0.0454255	0.0154761	-0.0867161	-0.0732969	-0.0222654		198	0.763863	1.21094	0.228082	0.704934	1.66438	0.546287	1.08655	0.227673	1.9364
	202	0.000784236	-0.0920146	0.105385	0.0143052	-0.0448968	0.0168587	-0.0866374	-0.0720968	-0.0211149		200	0.762418	1.21319	0.243841	0.744609	1.65799	0.554633	1.08683	0.244109	1.93421
	204	0.00177385	-0.0918187	0.105768	0.0151793	-0.044173	0.0181278	-0.0860482	-0.0711814	-0.020277		202	0.746423	1.21495	0.262685	0.77345	1.65077	0.564334	1.08918	0.261899	1.92832
	206	0.00066013	-0.092305	0.105128	0.0158131	-0.0430032	0.0193243	-0.0871157	-0.0709624	-0.0180397		204	0.738826	1.22678	0.285843	0.813114	1.64295	0.56955	1.08892	0.279761	1.92058
	208	0.000601517	-0.0924741	0.0797058	0.0164466	-0.0423004	0.0221695	-0.0869754	-0.0697659	-0.0167197		206	0.731994	1.23163	0.313385	0.842102	1.63678	0.577865	1.09063	0.300088	1.90573
	210	0.00237375	-0.0932176	0.0547864	0.0165025	-0.0404782	0.0239131	-0.0871842	-0.0685198	-0.014835		208	0.721248	1.2341	0.349192	0.880858	1.6297	0.579228	1.0915	0.319991	1.89284
	212	-0.000696304	-0.0934316	0.0388979	0.0172143	-0.0387868	0.0260252	-0.0873355	-0.0672511	-0.0134599		210	0.746071	1.23013	0.382521	0.909814	1.62418	0.59663	1.09212	0.340301	1.88216
	214	-0.00253472	-0.0935826	0.0503377	0.0185021	-0.0372562	0.0275619	-0.0861292	-0.066241	-0.0119767		212	0.722117	1.23965	0.414699	0.939077	1.61757	0.606624	1.09329	0.359901	1.86512
	216	-0.00166233	-0.0946258	0.0309444	0.0189163	-0.0359901	0.0292422	-0.085137	-0.0668454	-0.0109028		214	0.733039	1.23286	0.466748	0.953503	1.61269	0.585171	1.09599	0.376279	1.84604
	218	-0.00035962	-0.094414	0.0362891	0.0197203	-0.0361524	0.0306957	-0.0847708	-0.0669561	-0.0100035		216	0.719202	1.22522	0.542506	0.965382	1.60862	0.592556	1.09629	0.397749	1.82798
	220	0.000246121	-0.100154	0.0844574	0.0207598	-0.0362062	0.0329078	-0.0847612	-0.0667338	-0.0111267		218	0.714208	1.22113	0.628687	0.985224	1.60104	0.638751	1.09796	0.416218	1.81011
	222	0.000876835	-0.105031	0.0523185	0.0219697	-0.0359023	0.034636	-0.0846301	-0.0657954	-0.0102813		220	0.725732	1.21182	0.714872	1.00817	1.59186	0.643749	1.09746	0.432208	1.78879
	224	0.00147432	-0.102671	0.0640027	0.0227379	-0.0352742	0.0358298	-0.0839672	-0.0650993	-0.00897961		222	0.733917	1.21397	0.77644	1.02063	1.58031	0.657447	1.09753	0.447972	1.77145
	226	0.00212106	-0.0982795	0.104098	0.0237624	-0.0350898	0.0366599	-0.0834147	-0.0627455	-0.00772167		224	0.733503	1.2028	0.816056	1.02439	1.57016	0.668418	1.09987	0.46553	1.75066
	228	0.00360883	-0.0951142	0.0651607	0.0251584	-0.0342547	0.0387353	-0.0831659	-0.0624987	-0.00690945		226	0.717585	1.19356	0.848781	1.04689	1.55983	0.642531	1.10385	0.482067	1.73125
	230	0.004067	-0.0929469	0.0650896	0.0261073	-0.0346117	0.0377321	-0.0834099	-0.062155	-0.00554645		228	0.719169	1.18699	0.88238	1.04415	1.55101	0.624451	1.10776	0.497006	1.70996
	232	0.00470288	-0.0910408	0.067875	0.0272022	-0.0351272	0.0408269	-0.0832277	-0.0610447	-0.00466355		230	0.730441	1.18304	0.917255	1.059	1.54117	0.611552	1.11523	0.513547	1.68748
	234	0.00477635	-0.0898733	0.0700095	0.0284716	-0.0349183	0.0442111	-0.0830302	-0.0608606	-0.00360345		232	0.70857	1.17916	0.943785	1.05773	1.52626	0.603304	1.12039	0.529259	1.66208
	236	0.00473535	-0.0887429	0.0677559	0.0299716	-0.0351268	0.0424732	-0.0821585	-0.0601358	-0.00294676		234	0.701466	1.17409	0.958271	1.05879	1.51086	0.607522	1.12954	0.544662	1.6352
	238	0.00481639	-0.0885921	0.0697874	0.0302786	-0.0343493	0.0446815	-0.0820883	-0.0600239	-0.00146077		236	0.689655	1.16421	0.967667	1.05697	1.49265	0.622803	1.13859	0.559293	1.60819
	240	0.00557733	-0.08875	0.0713515	0.0310656	-0.0342631	0.0491935	-0.0823383	-0.0590572	0.00019764		238	0.692492	1.15577	0.968991	1.05403	1.47506	0.632505	1.14771	0.572585	1.58254
	242	0.00618073	-0.0896786	0.0769313	0.0318945	-0.0324392	0.0522126	-0.0816923	-0.0579421	0.000820799		240	0.689299	1.14838	0.958555	1.04481	1.45539	0.644579	1.15613	0.586414	1.55359
	244	0.00628	-0.0899755	0.0767954	0.0326537	-0.0315118	0.0539438	-0.0810269	-0.0565642	0.00157477		242	0.701255	1.14202	0.933624	1.03663	1.43719	0.665847	1.16967	0.600325	1.5269
	246	0.00548721	-0.0910307	0.0775496	0.033055	-0.0320288	0.0515648	-0.0797423	-0.0550193	0.00266533		244	0.681209	1.13185	0.899234	1.02188	1.4223	0.667416	1.18092	0.613439	1.49769
	248	0.00566381	-0.091181	0.0744461	0.0338073	-0.0317679	0.0488281	-0.0782858	-0.0532663	0.00367287		246	0.683593	1.11713	0.864309	1.01112	1.4053	0.681861	1.19446	0.626241	1.46858
	250	0.00554307	-0.0914847	0.0760505	0.0346955	-0.0308023	0.0498967	-0.0774229	-0.0526609	0.00543198		248	0.681988	1.10388	0.832759	1.00277	1.38833	0.702378	1.20655	0.635913	1.44194
	252	0.00523508	-0.0904871	0.0778469	0.0356344	-0.0300004	0.0506211	-0.0769555	-0.0516547	0.00702644		250	0.686861	1.0924	0.797885	0.988232	1.37285	0.721983	1.2183	0.64637	1.41511
	254	0.0051369	-0.0919196	0.0809752	0.0367611	-0.0297273	0.0538708	-0.0759355	-0.0503814	0.00821461		252	0.67253	1.08349	0.758828	0.973482	1.35628	0.738948	1.22755	0.656378	1.38836
	256	0.00542426	-0.0911534	0.079651	0.0377396	-0.0287665	0.0560193	-0.0755507	-0.0497427	0.0090708		254	0.679787	1.07581	0.719886	0.958607	1.33736	0.748454	1.23963	0.672439	1.36143
	258	0.0061989	-0.0907681	0.0766572	0.0388558	-0.0276921	0.05848	-0.074029	-0.049237	0.0114369		256	0.687724	1.07524	0.697055	0.935081	1.32424	0.76361	1.25097	0.688692	1.33449
	260	0.0065351	-0.0902932	0.0745969	0.0392239	-0.0276106	0.0593614	-0.0733206	-0.0479216	0.0116766		258	0.686487	1.06642	0.67193	0.920122	1.30809	0.777152	1.26193	0.702923	1.30656
	262	0.006308	-0.0905275	0.0737655	0.040318	-0.0271894	0.06492	-0.0723417	-0.0463763	0.0128828		260	0.672909	1.04501	0.649809	0.903013	1.29196	0.783582	1.27492	0.71443	1.28108
	264	0.00671892	-0.0903765	0.069156	0.0411986	-0.0260484	0.0691594	-0.0713802	-0.0456422	0.0143732		262	0.665598	1.03069	0.628878	0.888827	1.27797	0.826187	1.28948	0.72395	1.25603
	266	0.00529912	-0.0910577	0.0695253	0.0408645	-0.0268266	0.0712878	-0.0704909	-0.0446049	0.0162022		264	0.683677	1.03033	0.613107	0.873846	1.26121	0.872256	1.30486	0.735497	1.22995
	268	0.00496492	-0.0908768	0.0702871	0.0412655	-0.026269	0.0718527	-0.0693753	-0.042704	0.0170657		266	0.668309	1.03079	0.607097	0.854492	1.25143	0.885396	1.32444	0.746879	1.2057
	270	0.0065706	-0.0906745	0.0726771	0.0409484	-0.0253734	0.0680243	-0.0685802	-0.0412606	0.0183691		268	0.674086	1.0275	0.602389	0.839373	1.24045	0.89996	1.34077	0.756869	1.18186
	272	0.0071052	-0.0903414	0.0747509	0.0422554	-0.024061	0.0712045	-0.0680223	-0.0406885	0.020238		270	0.65182	1.02063	0.600601	0.818746	1.22942	0.915018	1.35692	0.768032	1.15951
	274	0.00721369	-0.0905109	0.0787243	0.0433422	-0.0250896	0.070338	-0.0672507	-0.0398229	0.0219262		272	0.650871	1.01614	0.595008	0.797311	1.22356	0.927669	1.37325	0.777236	1.1372
	276	0.00692991	-0.0898893	0.0809008	0.0447283	-0.0240828	0.0700503	-0.0661266	-0.0391691	0.0229583		274	0.650063	1.01452	0.588462	0.781806	1.21565	0.937709	1.3866	0.786585	1.11321
	278	0.00763878	-0.0893379	0.075217	0.046847	-0.0232299	0.071623	-0.0653666	-0.0374531	0.0239442		276	0.652726	1.0153	0.578193	0.763402	1.20557	0.952414	1.40555	0.794843	1.08907
	280	0.00747986	-0.0889311	0.0740675	0.0469957	-0.0227931	0.0825238	-0.0655657	-0.0351474	0.0253397		278	0.654585	1.00612	0.574672	0.743845	1.19461	0.966931	1.41978	0.801914	1.06655
	282	0.00793467	-0.0892947	0.0744374	0.0484646	-0.0218958	0.0838906	-0.0650542	-0.0339376	0.0262288		280	0.640665	1.0017	0.575059	0.729606	1.18581	0.974307	1.43157	0.808935	1.04428
	284	0.00781558	-0.0896417	0.0808063	0.0495471	-0.0228778	0.0852178	-0.0648296	-0.0326125	0.0279722		282	0.648069	0.998132	0.550209	0.708348	1.17701	0.979392	1.43859	0.814291	1.02479
	286	0.00908409	-0.089761	0.0788644	0.0503289	-0.0234306	0.0862621	-0.0642473	-0.0310126	0.0293497		284	0.634402	0.999538	0.538403	0.687916	1.16934	0.984589	1.4483	0.820161	1.00352
	288	0.009443	-0.0900797	0.0766561	0.0513724	-0.0232955	0.08659	-0.0633134	-0.0299578	0.031056		286	0.629279	0.994954	0.543588	0.673638	1.16027	0.993595	1.45405	0.823677	0.983924
	290	0.0100838	-0.0897014	0.0726781	0.0524288	-0.0223215	0.0878188	-0.0620537	-0.0291057	0.0315816		288	0.630844	0.992656	0.541121	0.657172	1.1529	1.01736	1.45959	0.831289	0.963009
	292	0.00935343	-0.0902863	0.0730286	0.0537539	-0.0213502	0.090171	-0.0615498	-0.0281191	0.0323426		290	0.635208	0.992739	0.543488	0.638528	1.14404	1.02422	1.46382	0.838073	0.942711
	294	0.00888314	-0.0903682	0.0766725	0.0543427	-0.0209225	0.0926827	-0.0604495	-0.0263317	0.033182		292	0.63158	1.00336	0.546954	0.624041	1.13516	1.04693	1.46797	0.845185	0.923468
	296	0.0095272	-0.0909856	0.0728959	0.0559625	-0.0208654	0.0959018	-0.0592781	-0.024211	0.0351591		294	0.610113	0.996943	0.554935	0.607872	1.12783	1.06002	1.47215	0.852178	0.90479
	298	0.0104173	-0.0906439	0.0779489	0.0574954	-0.019519	0.097135	-0.0578211	-0.0227111	0.0367738		296	0.617221	1.00169	0.56277	0.588161	1.12133	1.06586	1.47566	0.858817	0.886387
	300	0.0108281	-0.0908522	0.0738711	0.0586701	-0.0181169	0.0983344	-0.0570016	-0.0211136	0.0366043		298	0.613133	1.00623	0.563919	0.576194	1.11475	1.07603	1.47985	0.864761	0.867603
	302	0.011307	-0.0906095	0.0748878	0.0598708	-0.0170899	0.0998114	-0.0532765	-0.01869	0.0373549		300	0.613208	1.01561	0.57033	0.562219	1.10452	1.08871	1.48233	0.870762	0.84943
	304	0.0114601	-0.0905708	0.0749184	0.0625013	-0.0158428	0.101217	-0.0525209	-0.0168995	0.0379231		302	0.612705	1.01467	0.571324	0.549	1.09687	1.09725	1.48501	0.87754	0.833146
	306	0.012335	-0.0904062	0.0782736	0.0643327	-0.0155237	0.102773	-0.0516383	-0.0147008	0.0407406		304	0.605577	1.01932	0.567049	0.533105	1.09037	1.10993	1.48616	0.883329	0.815817
	308	0.0125621	-0.090574	0.0837755	0.0655642	-0.0137159	0.103837	-0.0495848	-0.0135361	0.0422396		306	0.604577	1.0141	0.566449	0.524118	1.08812	1.11174	1.48909	0.888511	0.799909
	310	0.0130267	-0.0901352	0.0790283	0.0663973	-0.0145662	0.104024	-0.0481539	-0.0119838	0.043276		308	0.611101	1.01674	0.557381	0.512759	1.08509	1.12047	1.48893	0.893351	0.785168
	312	0.01325	-0.0902358	0.0787854	0.0679864	-0.0144012	0.0993033	-0.0470991	-0.0107716	0.045068		310	0.620658	1.01824	0.556376	0.500326	1.07992	1.13435	1.48825	0.899326	0.768429
	314	0.013227	-0.0901012	0.0827486	0.0694341	-0.0138137	0.101856	-0.0464752	-0.00959759	0.045701		312	0.581216	1.02321	0.561336	0.48373	1.07683	1.142	1.48617	0.905828	0.75513
	316	0.0130073	-0.089994	0.0833834	0.0706819	-0.0137526	0.103209	-0.047282	-0.00830715	0.0468105		314	0.590559	1.03098	0.56305	0.4734	1.07592	1.14534	1.48403	0.912637	0.74074
	318	0.0128277	-0.0898786	0.0828645	0.0702062	-0.0117609	0.103448	-0.0506142	-0.00713358	0.0486843		316	0.595216	1.03738	0.566714	0.464595	1.07489	1.16536	1.47962	0.916929	0.726317
	320	0.0124069	-0.089708	0.0790977	0.0714495	-0.0117638	0.106111	-0.0514686	-0.00528324	0.0499803		318	0.590116	1.04048	0.571476	0.456044	1.0756	1.16865	1.47699	0.921325	0.713865
	322	0.0120704	-0.0906635	0.0795631	0.0708834	-0.0106604	0.108939	-0.0513565	-0.00413651	0.0453089		320	0.577734	1.04288	0.578467	0.447576	1.07622	1.17544	1.47057	0.927317	0.700094
	324	0.0110778	-0.0904439	0.0807614	0.07206	-0.00972486	0.110562	-0.0493242	-0.00171477	0.0464258		322	0.576495	1.0491	0.581578	0.435601	1.07562	1.18073	1.46382	0.933778	0.688333
	326	0.00993385	-0.0909216	0.0809707	0.0723124	-0.0093087	0.111567	-0.0483533	-0.000689761	0.0480575		324	0.570502	1.04741	0.580196	0.430775	1.07552	1.18458	1.45494	0.939601	0.676541
	328	0.00787351	-0.0907028	0.0829373	0.0731159	-0.00870082	0.112431	-0.0472369	0.000536424	0.0494778		326	0.559161	1.03744	0.569136	0.426278	1.07481	1.18423	1.44712	0.942623	0.666044
	330	0.00883045	-0.0906344	0.090047	0.0727852	-0.00842487	0.113524	-0.045357	0.00170182	0.051262		328	0.548121	1.03453	0.557852	0.415215	1.07389	1.18576	1.43779	0.946324	0.655332
	332	0.00883437	-0.0904393	0.0893961	0.0740484	-0.00576697	0.115185	-0.0441011	0.00269096	0.0516613		330	0.549714	1.03623	0.562593	0.408426	1.07111	1.18524	1.42848	0.951903	0.644578
	334	0.00979186	-0.090139	0.0890716	0.0754098	-0.00575514	0.122007	-0.042945	0.00410125	0.0536992		332	0.550883	1.03765	0.571464	0.401381	1.06994	1.1821	1.42027	0.957234	0.635867
	336	0.00962572	-0.0905036	0.0837719	0.0761341	-0.00620892	0.119363	-0.0420555	0.00596416	0.0555996		334	0.530051	1.03553	0.578544	0.397354	1.0685	1.17806	1.41262	0.962175	0.625911
	338	0.0114503	-0.0903505	0.0846981	0.0770077	-0.00546562	0.121626	-0.0404927	0.0073196	0.0574233		336	0.538652	1.02675	0.584482	0.391401	1.06643	1.17351	1.40645	0.967419	0.617902
	340	0.0137739	-0.0898611	0.0913633	0.0783883	-0.00453137	0.12749	-0.0395069	0.00894749	0.0588232		338	0.538726	1.03169	0.591652	0.384843	1.06473	1.16777	1.39761	0.970177	0.609462
	342	0.0142926	-0.0895587	0.0908738	0.0807974	-0.00490611	0.126033	-0.0379041	0.0103231	0.0608121		340	0.512754	1.02901	0.593388	0.383077	1.0623	1.16261	1.39177	0.974131	0.600754
	344	0.0144241	-0.0894364	0.0884167	0.0821094	-0.00580888	0.12761	-0.0366837	0.0119228	0.0623177		342	0.529418	1.02226	0.587062	0.378485	1.06002	1.15814	1.38503	0.977489	0.592748
	346	0.0151791	-0.0891808	0.0877784	0.0831523	-0.00528409	0.128356	-0.0345189	0.0135798	0.0625337		344	0.511671	1.02179	0.589771	0.373342	1.05594	1.15085	1.37861	0.981315	0.584152
	348	0.0158509	-0.0894809	0.088312	0.0827154	-0.0043473	0.129002	-0.0333723	0.0146086	0.0627055		346	0.504645	1.02232	0.584215	0.368633	1.05293	1.14803	1.37675	0.984347	0.577227
	350	0.0155848	-0.0896464	0.0924828	0.083737	-0.00339598	0.133923	-0.0319059	0.0166536	0.0631025		348	0.504185	1.0151	0.586113	0.368906	1.0517	1.14137	1.37291	0.990126	0.570121
	352	0.0158509	-0.089748	0.0891292	0.0845711	-0.00285204	0.138466	-0.0315661	0.0182997	0.0582752		350	0.487193	1.00898	0.58706	0.36599	1.055	1.13602	1.36698	0.994177	0.562792
	354	0.0170632	-0.0897596	0.0899687	0.0857668	-0.00238423	0.140538	-0.0302209	0.0201253	0.0606996		352	0.486334	1.00219	0.594595	0.362482	1.06038	1.11031	1.35879	0.999218	0.554907
	356	0.0165628	-0.0896762	0.0903676	0.0866868	-0.00280353	0.141004	-0.0292942	0.0217281	0.0609458		354	0.481885	0.998112	0.609968	0.362959	1.06084	1.06651	1.35062	1.00209	0.547951
	358	0.0159425	-0.089553	0.0918489	0.0866302	-0.00172796	0.142966	-0.0274965	0.0234072	0.061499		356	0.480216	0.988021	0.623804	0.358878	1.05843	1.0322	1.3419	1.00817	0.542002
	360	0.014205	-0.0892211	0.0927701	0.0876168	-0.00102848	0.142175	-0.0265539	0.0253865	0.0615848		358	0.488241	0.976137	0.628647	0.358998	1.05408	0.999692	1.33212	1.0127	0.537185
	362	0.0144363	-0.0887942	0.0938645	0.0888531	0.000136427	0.140737	-0.0252454	0.0271559	0.0626176		360	0.473615	0.969903	0.630719	0.357745	1.05069	0.983253	1.32355	1.01715	0.530934
	364	0.0138264	-0.0883524	0.0988247	0.0899742	0.00115338	0.140355	-0.0250852	0.0277962	0.0644714		362	0.465772	0.966664	0.629185	0.356348	1.05396	0.978702	1.31433	1.02065	0.526474
	366	0.0149377	-0.0886606	0.0961936	0.0905287	0.00113628	0.143637	-0.0247459	0.0289678	0.065745		364	0.461309	0.957856	0.630791	0.354617	1.05432	0.977394	1.30636	1.02556	0.520953
	368	0.0147296	-0.088697	0.1056	0.092174	0.00255226	0.149081	-0.0242749	0.0309836	0.0680561		366	0.45973	0.949588	0.630417	0.356248	1.05527	0.972031	1.29695	1.02792	0.515927
	370	0.0142505	-0.0900304	0.107658	0.0923165	0.00319304	0.159553	-0.0232177	0.0327171	0.0693578		368	0.471003	0.94029	0.627085	0.355313	1.05694	0.973384	1.28752	1.02993	0.511759
	372	0.0161018	-0.0904962	0.10879	0.0931561	0.00346114	0.163519	-0.0226164	0.0330205	0.0686419		370	0.45634	0.934948	0.616686	0.354915	1.06051	0.999072	1.27923	1.03111	0.507747
	374	0.0165998	-0.090955	0.10347	0.0954352	0.00411679	0.164677	-0.0212857	0.0344611	0.069665		372	0.463007	0.92609	0.61251	0.354635	1.05937	1.00375	1.27092	1.0304	0.503714
	376	0.0172539	-0.0904566	0.0987473	0.0977485	0.00514086	0.166413	-0.0196824	0.0358344	0.0714832		374	0.460039	0.909569	0.608803	0.355029	1.05734	0.994653	1.26225	1.03476	0.500458
	378	0.0176855	-0.0902816	0.10496	0.100116	0.00609388	0.167801	-0.019426	0.0377236	0.076273		376	0.461261	0.899511	0.606665	0.3546	1.05634	0.984075	1.25367	1.03679	0.497317
	380	0.0163352	-0.0904329	0.0995582	0.10286	0.00679639	0.169201	-0.0180236	0.0399397	0.0735634		378	0.457011	0.891644	0.603912	0.356229	1.05673	0.959468	1.24522	1.01017	0.493276
	382	0.0163113	-0.0895415	0.100582	0.102335	0.00758921	0.169735	-0.0160786	0.0417529	0.0743578		380	0.457277	0.885104	0.606393	0.360654	1.05984	0.962503	1.2361	1.0137	0.48945
	384	0.0162822	-0.0883829	0.116158	0.103493	0.00764982	0.171449	-0.0152065	0.0427285	0.0738456		382	0.451682	0.872161	0.608022	0.361298	1.06523	0.946224	1.22906	1.02065	0.486499
	386	0.0166647	-0.0874725	0.116542	0.104806	0.00873981	0.173234	-0.0136977	0.0444737	0.0789744		384	0.442377	0.861924	0.60997	0.365496	1.06739	0.923544	1.21756	1.02553	0.484464
	388	0.018024	-0.0866476	0.116272	0.105148	0.00868265	0.177184	-0.0122815	0.0462275	0.0797463		386	0.44387	0.852512	0.608003	0.36723	1.06136	0.91762	1.20182	1.02908	0.481003
	390	0.0173107	-0.0870377	0.116719	0.105405	0.00849307	0.180206	-0.0102365	0.0472515	0.0810563		388	0.452383	0.847258	0.603649	0.368204	1.05651	0.904141	1.18811	1.02004	0.478771
	392	0.0147135	-0.0873221	0.117497	0.107259	0.00897309	0.182881	-0.00808407	0.0484802	0.0827589		390	0.443075	0.835858	0.601969	0.366579	1.05458	0.890959	1.18216	1.05374	0.476342
	394	0.0155162	-0.0870256	0.117608	0.106698	0.00929154	0.184771	-0.00677563	0.049696	0.0849082		392	0.432238	0.824266	0.600797	0.36768	1.05281	0.862292	1.17488	1.05443	0.474125
	396	0.0153169	-0.086792	0.117665	0.108898	0.00914812	0.18681	-0.00651177	0.0500899	0.0856768		394	0.448502	0.815836	0.597393	0.37121	1.05477	0.848881	1.16846	1.0537	0.472328
	398	0.0157078	-0.0867373	0.119237	0.110198	0.0096079	0.187225	-0.00705449	0.0521052	0.0826789		396	0.440505	0.808872	0.597165	0.372988	1.05937	0.905453	1.16217	1.00639	0.470015
	400	0.0147874	-0.0864581	0.121624	0.110788	0.010597	0.188364	-0.00745355	0.0533874	0.0847868		398	0.421843	0.78692	0.60117	0.37302	1.06301	0.856096	1.15534	1.00608	0.467456
	402	0.015087	-0.0861018	0.122631	0.110865	0.0122604	0.189669	-0.00517773	0.0555967	0.0845093		400	0.422485	0.774202	0.603504	0.381148	1.06817	0.763471	1.14912	1.00627	0.465064
	404	0.0167553	-0.0856631	0.123389	0.111286	0.0125685	0.192319	-0.00398109	0.0571058	0.0854444		402	0.429829	0.764743	0.603012	0.379399	1.07221	0.746698	1.14134	1.03607	0.463073
	406	0.0198058	-0.0857474	0.125248	0.11262	0.011999	0.194901	-0.00270985	0.0592086	0.0858149		404	0.430235	0.753018	0.60408	0.384752	1.07577	0.734097	1.13443	1.00994	0.461382
	408	0.0217519	-0.0858019	0.126265	0.114146	0.0138725	0.196683	-0.000463506	0.0609319	0.088103		406	0.418997	0.745343	0.606888	0.386429	1.08098	0.722889	1.129	1.00353	0.46027
	410	0.0226497	-0.0860692	0.126211	0.114512	0.016541	0.198564	0.00161729	0.0622944	0.0904815		408	0.411418	0.739213	0.607019	0.393556	1.08508	0.711086	1.12076	1.05091	0.459055
	412	0.0233516	-0.0861801	0.126179	0.116139	0.0254537	0.200727	0.00280737	0.0636063	0.0898494		410	0.417902	0.731243	0.607625	0.393354	1.08584	0.709453	1.11519	1.05146	0.458624
	414	0.0244203	-0.0861819	0.126588	0.116816	0.0265968	0.201929	0.00322691	0.0645112	0.0922196		412	0.415316	0.721127	0.60709	0.399994	1.08892	0.703559	1.10825	1.04922	0.457509
	416	0.0251605	-0.0894893	0.127172	0.117384	0.0259243	0.20232	0.00401673	0.064338	0.0943446		414	0.406595	0.708437	0.609506	0.401197	1.09567	0.710493	1.10315	1.04657	0.456561
	418	0.0256033	-0.10154	0.127162	0.117278	0.0244074	0.202412	0.00525064	0.0654327	0.0957607		416	0.408431	0.69974	0.606485	0.40491	1.10312	0.710404	1.09509	0.988643	0.455527
	420	0.0260283	-0.10435	0.127468	0.117781	0.0270651	0.203814	0.00515854	0.0676007	0.0988183		418	0.40395	0.691262	0.603846	0.407171	1.10984	0.709046	1.08744	0.988449	0.454322
	422	0.0255689	-0.103647	0.128945	0.119024	0.0290928	0.205431	0.00676364	0.0686166	0.0999107		420	0.407525	0.683908	0.606013	0.411935	1.11405	0.712109	1.08152	0.990159	0.453642
	424	0.0247897	-0.0999197	0.13238	0.120818	0.0304129	0.206247	0.00876047	0.0692205	0.0964691		422	0.403073	0.674079	0.607006	0.412281	1.11564	0.715446	1.07462	1.04245	0.452568
	426	0.0243004	-0.0955054	0.132598	0.12382	0.029507	0.20591	0.0100797	0.0716988	0.0977159		424	0.400485	0.673545	0.61165	0.417971	1.1252	0.710471	1.06807	1.04256	0.451743
	428	0.0242487	-0.0893937	0.131755	0.124342	0.0294262	0.206283	0.0113295	0.0730963	0.0983573		426	0.399247	0.66735	0.611242	0.418808	1.13036	0.70449	1.06353	1.04179	0.450594
	430	0.022591	-0.082611	0.13348	0.12517	0.0295192	0.208053	0.0124775	0.0749558	0.0995069		428	0.392904	0.659765	0.614208	0.421007	1.13473	0.702711	1.05701	1.0396	0.449417
	432	0.020992	-0.0779793	0.134645	0.125149	0.0304779	0.210215	0.0130173	0.0756215	0.105845		430	0.408367	0.658553	0.615893	0.423224	1.14026	0.695147	1.05095	1.03737	0.4484
	434	0.0200315	-0.075216	0.135139	0.127064	0.031419	0.21144	0.0143601	0.0768273	0.106892		432	0.403385	0.647409	0.613685	0.421843	1.14484	0.684686	1.04434	1.03383	0.447472
	436	0.0206528	-0.0744971	0.130728	0.127196	0.0325643	0.213143	0.0158396	0.0779763	0.108351		434	0.402835	0.643523	0.609504	0.430828	1.15274	0.678311	1.03706	1.03165	0.447415
	438	0.0216718	-0.0735183	0.11995	0.128201	0.0340684	0.214928	0.0183292	0.0800006	0.11001		436	0.390948	0.639945	0.606426	0.431183	1.15611	0.668777	1.02733	1.02888	0.447448
	440	0.0227613	-0.0736888	0.114847	0.129478	0.0367531	0.216539	0.0196181	0.0805496	0.112261		438	0.393988	0.636582	0.600996	0.434886	1.15858	0.668394	1.02001	1.01129	0.44765
	442	0.023499	-0.0737318	0.117549	0.129786	0.0375535	0.217366	0.0205008	0.0814316	0.112853		440	0.406608	0.633789	0.601745	0.439949	1.15668	0.67045	1.01188	0.993552	0.447642
	444	0.0233932	-0.0742082	0.126869	0.131679	0.0365565	0.217233	0.0210224	0.082969	0.11353		442	0.391308	0.63238	0.596754	0.44112	1.15261	0.666934	1.00475	0.985813	0.447095
	446	0.0235055	-0.0749538	0.137121	0.134088	0.0356962	0.218322	0.0221456	0.084372	0.11526		444	0.395149	0.630651	0.59296	0.441466	1.14712	0.660156	0.997827	1.02217	0.44703
	448	0.0237772	-0.0752392	0.144355	0.136049	0.0340697	0.218923	0.0229778	0.0861504	0.116249		446	0.395318	0.629531	0.589321	0.450498	1.13827	0.647239	0.990598	1.017	0.447447
	450	0.0242587	-0.0762771	0.14851	0.137447	0.0364346	0.220861	0.023639	0.0874352	0.116601		448	0.390732	0.623325	0.590981	0.456828	1.13682	0.633636	0.983002	0.977325	0.448351
	452	0.0237653	-0.0774076	0.150413	0.139326	0.0379255	0.222827	0.025034	0.0894327	0.117548		450	0.384092	0.617838	0.597258	0.460256	1.13491	0.608451	0.976472	0.962813	0.449047
	454	0.0237121	-0.0778255	0.151751	0.140388	0.0370306	0.224794	0.0250257	0.0911263	0.119492		452	0.399793	0.613813	0.604323	0.464718	1.13667	0.598333	0.96863	1.00946	0.45018
	456	0.0234132	-0.0778383	0.152342	0.142059	0.0389295	0.226221	0.0260574	0.0925042	0.120962		454	0.388763	0.60863	0.596219	0.468725	1.13667	0.598234	0.961308	0.987767	0.45016
	458	0.0232291	-0.0783057	0.153835	0.142649	0.0392574	0.227326	0.0280082	0.0949181	0.12269		456	0.418172	0.59749	0.575197	0.472582	1.13643	0.586004	0.95385	0.990472	0.451749
	460	0.0240488	-0.0785141	0.154873	0.143071	0.0396519	0.227565	0.0282757	0.0966473	0.122958		458	0.394147	0.59797	0.561447	0.473071	1.13741	0.578032	0.947767	0.99433	0.453296
	462	0.0246892	-0.0781734	0.157869	0.143772	0.0407164	0.228366	0.0297975	0.0979909	0.122837		460	0.411508	0.595611	0.555351	0.483012	1.14074	0.568733	0.942566	0.93002	0.453288
	464	0.0260204	-0.0785767	0.159859	0.145875	0.0427941	0.229726	0.0309854	0.0998883	0.12247		462	0.411862	0.589245	0.551013	0.488463	1.14129	0.565158	0.939064	0.978108	0.4544
	466	0.0266916	-0.0796896	0.160952	0.146573	0.0421191	0.230429	0.0311164	0.101043	0.123782		464	0.412559	0.587018	0.550218	0.490115	1.14143	0.55807	0.933767	0.91912	0.454342
	468	0.0275577	-0.0812816	0.160864	0.147661	0.0443209	0.230181	0.0318188	0.103405	0.124611		466	0.406724	0.586262	0.550244	0.490933	1.14259	0.584054	0.930584	0.905783	0.454182
	470	0.0278013	-0.0810463	0.163262	0.149375	0.0431267	0.231128	0.0335407	0.104511	0.12715		468	0.386689	0.578185	0.550237	0.491199	1.14303	0.587367	0.925606	0.90285	0.456309
	472	0.0273482	-0.080302	0.16523	0.150716	0.0431978	0.232613	0.0355892	0.106023	0.129374		470	0.387584	0.571361	0.550998	0.492457	1.14444	0.56942	0.921366	0.965969	0.456528
	474	0.0265938	-0.0803623	0.165768	0.150618	0.043646	0.233696	0.0359502	0.106836	0.132226		472	0.396068	0.56559	0.551957	0.493374	1.15066	0.548514	0.916013	0.938637	0.456955
	476	0.0260632	-0.0805386	0.164461	0.152031	0.0445173	0.234568	0.0381912	0.108653	0.13372		474	0.384626	0.566481	0.549399	0.503759	1.15256	0.524077	0.911629	0.944624	0.457809
	478	0.0264825	-0.0810477	0.165266	0.153153	0.0442726	0.235573	0.0399628	0.110557	0.134943		476	0.385955	0.55958	0.55157	0.505223	1.15543	0.577191	0.907179	0.962767	0.4581
	480	0.026936	-0.0814208	0.166421	0.153392	0.0443547	0.237907	0.0408101	0.111984	0.136295		478	0.372571	0.557638	0.550256	0.507987	1.16094	0.502826	0.902904	0.933232	0.458719
	482	0.0277081	-0.0825693	0.169034	0.153772	0.0446413	0.239959	0.0413567	0.113671	0.137218		480	0.379334	0.554101	0.548894	0.50852	1.16591	0.49807	0.897308	0.960666	0.458848
	484	0.0271066	-0.0830726	0.171895	0.155146	0.0459865	0.241975	0.0419537	0.11646	0.137425		482	0.380471	0.55559	0.549759	0.515685	1.16843	0.551719	0.892831	0.955787	0.459693
	486	0.0271831	-0.0826806	0.174096	0.157642	0.0463706	0.242784	0.0427269	0.117688	0.138846		484	0.368878	0.555404	0.552647	0.519032	1.17274	0.569929	0.887201	0.951074	0.460795
	488	0.0268637	-0.0827412	0.176064	0.158636	0.0460718	0.24415	0.0444225	0.120608	0.139836		486	0.360208	0.553033	0.553139	0.52605	1.17426	0.566251	0.883118	0.93394	0.460066
	490	0.0261389	-0.0852224	0.176139	0.159244	0.0449889	0.245098	0.0462866	0.121298	0.140964		488	0.37975	0.549834	0.552643	0.53115	1.17479	0.567849	0.878537	0.947225	0.460766
	492	0.0260113	-0.0876801	0.175254	0.159795	0.0462886	0.245594	0.0467213	0.121924	0.141977		490	0.377163	0.546639	0.554011	0.534076	1.1757	0.525986	0.874552	0.942715	0.460623
	494	0.0266286	-0.0855792	0.17642	0.160536	0.0483633	0.24701	0.04739	0.122512	0.143265		492	0.384057	0.541361	0.557846	0.534732	1.17723	0.481779	0.870445	0.940216	0.460516
	496	0.0260953	-0.0832259	0.177232	0.162131	0.0495094	0.247821	0.0485944	0.125004	0.144336		494	0.395034	0.54328	0.560647	0.53951	1.17831	0.481944	0.865945	0.910746	0.460617
	498	0.0267411	-0.0821198	0.176601	0.16338	0.0491619	0.248796	0.0507025	0.125117	0.145604		496	0.390526	0.542197	0.558405	0.539948	1.17918	0.482108	0.862243	0.93117	0.46164
	500	0.0263207	-0.0809697	0.169584	0.164291	0.0502172	0.249901	0.0519856	0.126816	0.146989		498	0.392785	0.545784	0.558186	0.54891	1.18034	0.473385	0.859459	0.90205	0.46115
												500	0.382977	0.541474	0.558251	0.551283	1.1784	0.47302	0.855373	0.913226	0.461219

[truncated: 3 more sheets: Supplementary Figure 8, Supplementary Figure 9, Supplementary Figure 10]
